# Supplementary material for: Empirical Multiscale Networks of Cellular Regulation
Source: PLoS Comput Biol. 2007 Oct 19;3(10):e207. doi: 10.1371/journal.pcbi.0030207 (PMC2041980; doi:10.1371/journal.pcbi.0030207)
Supplement: Table S1 — (2.5 MB XLS) [file pcbi.0030207.st001.xls]

## Sheet: Sheet1
Supplementary Table 1 - Correspondence of Gene Indices, AfCS Probe IDs, Gene Ontology Labels
Gene Index	Probe ID		Probe ID	Ontology		Ontology	Ontology Name
1	H3084G03		150000000000	GO:0004332		GO:0000001	mitochondrion inheritance
2	1700019D03		150000000000	GO:0006096		GO:0000002	mitochondrial genome maintenance
3	2900074K22		1.7e+19	GO:0007165		GO:0000003	reproduction
4	2900005I04		1.7e+19	GO:0007283		GO:0000004	biological_process unknown
5	1700026G02		1.7e+19	GO:0007338		GO:0000011	vacuole inheritance
6	2210414L24		1.7e+19	GO:0008603		GO:0000012	single strand break repair
7	2210010L24		1.6e+23	GO:0003702		GO:0000017	alpha-glucoside transport
8	582081		1.6e+23	GO:0003714		GO:0000018	regulation of DNA recombination
9	4932442J20		1.6e+23	GO:0005667		GO:0000019	regulation of mitotic recombination
10	H3125G02		1.6e+23	GO:0006355		GO:0000020	negative regulation of recombination within rDNA repeats
11	UI-M-BH0-ajl-g-02-6-UI		1.6e+23	GO:0006357		GO:0000022	mitotic spindle elongation
12	H3125G02		1.6e+23	GO:0007275		GO:0000023	maltose metabolism
13	5430433L24		1.6e+23	GO:0008134		GO:0000024	maltose biosynthesis
14	H3152F05		1.6e+23	GO:0008283		GO:0000025	maltose catabolism
15	1700122H24		0610005C21	GO:0004672		GO:0000027	ribosomal large subunit assembly and maintenance
16	2410136C24		0610005C21	GO:0005524		GO:0000028	ribosomal small subunit assembly and maintenance
17	5830411K02		0610005C21	GO:0006468		GO:0000032	cell wall mannoprotein biosynthesis
18	16000000000		0610005G14	GO:0001524		GO:0000038	very-long-chain fatty acid metabolism
19	2010004M05		0610005G14	GO:0005344		GO:0000040	low affinity iron ion transport
20	H3125G02		0610005G14	GO:0005833		GO:0000041	transition metal ion transport
21	H3027F07		0610005G14	GO:0015671		GO:0000042	protein-Golgi targeting
22	2310010L13		0610005M11	GO:0000004		GO:0000044	ascorbate stabilization
23	H3125G02		0610005M11	GO:0005125		GO:0000045	autophagic vacuole formation
24	4933407L03		0610005M11	GO:0005554		GO:0000046	autophagic vacuole fusion
25	1810010D18		0610005M11	GO:0005576		GO:0000050	urea cycle
26	1700007N18		0610005M11	GO:0006955		GO:0000051	urea cycle intermediate metabolism
27	1700017F01		0610005M11	GO:0008372		GO:0000052	citrulline metabolism
28	2010306G19		0610006B16	GO:0003819		GO:0000053	argininosuccinate metabolism
29	1500031P10		0610006B16	GO:0003821		GO:0000054	ribosome-nucleus export
30	6030444M20		0610006B16	GO:0005203		GO:0000055	ribosomal large subunit-nucleus export
31	1700060H10		0610006B16	GO:0005624		GO:0000056	ribosomal small subunit-nucleus export
32	2.01e+16		0610006B16	GO:0005886		GO:0000059	protein-nucleus import, docking
33	1600032A24		0610006B16	GO:0005887		GO:0000060	protein-nucleus import, translocation
34	UI-M-BH0-ajt-c-06-6-UI		0610006B16	GO:0006952		GO:0000061	protein-nucleus import, substrate release
35	2510009H07		0610006B16	GO:0015433		GO:0000066	mitochondrial ornithine transport
36	4933427C01		0610006B16	GO:0016021		GO:0000067	DNA replication and chromosome cycle
37	1600032B14		0610006G10	GO:0003723		GO:0000068	chromosome condensation
38	2700019O14		0610006G10	GO:0003735		GO:0000069	centromere and kinetochore complex maturation
39	2410004L11		0610006G10	GO:0005622		GO:0000070	mitotic sister chromatid segregation
40	2600014O15		0610006G10	GO:0005830		GO:0000072	M phase specific microtubule process
41	2610529C04		0610006G10	GO:0005840		GO:0000073	spindle pole body separation
42	H3058C09		0610006G10	GO:0005843		GO:0000074	regulation of cell cycle
43	2210413P12		0610006G10	GO:0006412		GO:0000075	cell cycle checkpoint
44	1700030B07		0610006G10	GO:0007046		GO:0000076	DNA replication checkpoint
45	2900002G04		0610006G13	GO:0005488		GO:0000077	DNA damage checkpoint
46	UI-M-BH0-ajx-h-11-6-UI		0610006G13	GO:0006826		GO:0000078	cell morphogenesis checkpoint
47	5830428L06		0610006G13	GO:0006879		GO:0000079	regulation of cyclin dependent protein kinase activity
48	H3110E08		0610006G13	GO:0008199		GO:0000080	G1 phase of mitotic cell cycle
49	1700017H01		0610006H10	GO:0004046		GO:0000082	G1/S transition of mitotic cell cycle
50	1500032K17		0610006H10	GO:0006533		GO:0000083	G1/S-specific transcription in mitotic cell cycle
51	H3021E06		0610006I04	GO:0003735		GO:0000084	S phase of mitotic cell cycle
52	4933434I06		0610006I04	GO:0005622		GO:0000085	G2 phase of mitotic cell cycle
53	1700057O13		0610006I04	GO:0005830		GO:0000086	G2/M transition of mitotic cell cycle
54	UI-M-AO1-aen-b-03-6-UI		0610006I04	GO:0005840		GO:0000087	M phase of mitotic cell cycle
55	2610208A12		0610006I04	GO:0006412		GO:0000088	mitotic prophase
56	5031403H21		0610006I04	GO:0007046		GO:0000089	mitotic metaphase
57	1700126A01		0610006I15	GO:0005624		GO:0000090	mitotic anaphase
58	2810433N14		0610006I15	GO:0005886		GO:0000091	mitotic anaphase A
59	2310004N22		0610006I15	GO:0016021		GO:0000092	mitotic anaphase B
60	5730456K23		0610006N12	GO:0003954		GO:0000093	mitotic telophase
61	1700011H22		0610006N12	GO:0005624		GO:0000094	septin assembly and septum formation
62	598932		0610006N12	GO:0005739		GO:0000096	sulfur amino acid metabolism
63	2010110I21		0610006N12	GO:0005748		GO:0000097	sulfur amino acid biosynthesis
64	1600029G18		0610006N12	GO:0006091		GO:0000098	sulfur amino acid catabolism
65	1700028B20		0610006N12	GO:0006120		GO:0000101	sulfur amino acid transport
66	4833416J08		0610006N12	GO:0008137		GO:0000103	sulfate assimilation
67	2810014C17		0610006P13	GO:0004602		GO:0000105	histidine biosynthesis
68	1810020P17		0610006P13	GO:0006804		GO:0000114	G1-specific transcription in mitotic cell cycle
69	2.21e+23		0610007A07	GO:0005624		GO:0000115	S-phase-specific transcription in mitotic cell cycle
70	2210414M14		0610007A07	GO:0005764		GO:0000116	G2-specific transcription in mitotic cell cycle
71	1600017L04		0610007A07	GO:0005886		GO:0000117	G2/M-specific transcription in mitotic cell cycle
72	2610101N11		0610007A07	GO:0016020		GO:0000122	negative regulation of transcription from Pol II promoter
73	5031434C21		0610007A07	GO:0016021		GO:0000128	flocculation
74	5.73e+15		0610007B07	GO:0000004		GO:0000132	mitotic spindle orientation
75	2010207I02		0610007B07	GO:0000257		GO:0000135	septin checkpoint
76	2610029I21		0610007B07	GO:0005554		GO:0000147	actin cortical patch assembly
77	3110037C07		0610007B07	GO:0006807		GO:0000154	rRNA modification
78	2900080J11		0610007B07	GO:0008372		GO:0000160	two-component signal transduction system (phosphorelay)
79	221000000000		0610007B07	GO:0016810		GO:0000161	MAPKKK cascade during osmolarity sensing
80	5830409B07		0610007B09	GO:0004807		GO:0000162	tryptophan biosynthesis
81	4933404A18		0610007B09	GO:0006094		GO:0000165	MAPKKK cascade
82	1190031L21		0610007B09	GO:0006096		GO:0000167	activation of MAPKKK during osmolarity sensing
83	2410043L14		0610007B09	GO:0006098		GO:0000168	activation of MAPKK during osmolarity sensing
84	1600028L01		0610007B09	GO:0006633		GO:0000169	activation of MAPK during osmolarity sensing
85	4432405K22		0610007B09	GO:0008152		GO:0000173	inactivation of MAPK during osmolarity sensing
86	5330406M23		0610007B10	GO:0003924		GO:0000174	inactivation of MAPK (mating sensu Saccharomyces)
87	2210010O15		0610007B10	GO:0003925		GO:0000183	chromatin silencing at ribosomal DNA
88	H3065B05		0610007B10	GO:0003931		GO:0000184	mRNA catabolism, nonsense-mediated decay
89	1.7e+25		0610007B10	GO:0005525		GO:0000185	activation of MAPKKK
90	2410007P03		0610007B10	GO:0007264		GO:0000186	activation of MAPKK
91	2310028N02		0610007B22	GO:0005200		GO:0000187	activation of MAPK
92	1110038C16		0610007B22	GO:0005862		GO:0000188	inactivation of MAPK
93	2210411C18		0610007B22	GO:0006936		GO:0000189	nuclear translocation of MAPK
94	2410052D22		0610007B22	GO:0006937		GO:0000190	MAPKKK cascade (pseudohyphal growth)
95	4932703D08		0610007B22	GO:0007517		GO:0000191	activation of MAPKKK (pseudohyphal growth)
96	1700058O05		0610007B22	GO:0008016		GO:0000192	activation of MAPKK (pseudohyphal growth)
97	1600010A23		0610007B22	GO:0008307		GO:0000193	activation of MAPK (pseudohyphal growth)
98	4.93e+21		0610007C17	GO:0005542		GO:0000194	inactivation of MAPK (pseudohyphal growth)
99	2310020N23		0610007C17	GO:0005624		GO:0000195	nuclear translocation of MAPK (pseudohyphal growth)
100	4933407I02		0610007C17	GO:0006620		GO:0000196	MAPKKK cascade during cell wall biogenesis
101	2010013B24		0610007C17	GO:0008517		GO:0000197	activation of MAPKKK during cell wall biogenesis
102	9030409O18		0610007D03	GO:0003677		GO:0000198	activation of MAPKK during cell wall biogenesis
103	1700129L04		0610007D03	GO:0003900		GO:0000199	activation of MAPK during cell wall biogenesis
104	0610008G16		0610007D03	GO:0003901		GO:0000200	inactivation of MAPK during cell wall biogenesis
105	4632432J16		0610007D03	GO:0003902		GO:0000201	nuclear translocation of MAPK during cell wall biogenesis
106	5830407P18		0610007D03	GO:0005634		GO:0000202	MAPKKK cascade during sporulation (sensu Saccharomyces)
107	5730537D05		0610007D03	GO:0005665		GO:0000203	activation of MAPKKK during sporulation (sensu Saccharomyces)
108	UI-M-BH0-ait-a-03-6-UI		0610007D03	GO:0006350		GO:0000204	activation of MAPKK during sporulation (sensu Saccharomyces)
109	H3030C05		0610007D03	GO:0006366		GO:0000205	activation of MAPK during sporulation (sensu Saccharomyces)
110	2310051B04		0610007D05	GO:0005739		GO:0000206	inactivation of MAPK during sporulation (sensu Saccharomyces)
111	5730462P11		0610007F07	GO:0003824		GO:0000207	nuclear translocation of MAPK during sporulation (sensu Saccharomyces)
112	5730554F19		0610007F07	GO:0004422		GO:0000208	nuclear translocation of MAPK during osmolarity sensing
113	1700099I09		0610007F07	GO:0006166		GO:0000209	protein polyubiquitination
114	5530401I02		0610007F07	GO:0009116		GO:0000212	meiotic spindle organization and biogenesis
115	1700006P03		0610007F11	GO:0005739		GO:0000216	M/G1 transition of mitotic cell cycle
116	6330500C02		0610007F11	GO:0006118		GO:0000226	microtubule cytoskeleton organization and biogenesis
117	2310032M04		0610007F11	GO:0006801		GO:0000236	mitotic prometaphase
118	2310036D04		0610007F11	GO:0009460		GO:0000237	leptotene
119	3110043J17		0610007F11	GO:0016020		GO:0000238	zygotene
120	5033403J15		0610007F13	GO:0005576		GO:0000239	pachytene
121	1700010K10		0610007F13	GO:0005624		GO:0000240	diplotene
122	5730407I04		0610007F13	GO:0007048		GO:0000241	diakinesis
123	583000000000000		0610007G19	GO:0003735		GO:0000244	assembly of spliceosomal tri-snRNP
124	2810473G09		0610007G19	GO:0004840		GO:0000245	spliceosome assembly
125	H3100B07		0610007G19	GO:0004842		GO:0000255	allantoin metabolism
126	9130230M15		0610007G19	GO:0005622		GO:0000256	allantoin catabolism
127	2310020N01		0610007G19	GO:0005830		GO:0000266	mitochondrial fission
128	1810012A05		0610007G19	GO:0005840		GO:0000270	peptidoglycan metabolism
129	2610103N14		0610007G19	GO:0006412		GO:0000271	polysaccharide biosynthesis
130	4933431M02		0610007G19	GO:0006464		GO:0000272	polysaccharide catabolism
131	1700023H06		0610007G19	GO:0006512		GO:0000273	lipoic acid metabolism
132	2410003F05		0610007G19	GO:0007046		GO:0000278	mitotic cell cycle
133	1700008I05		0610007H08	GO:0005624		GO:0000279	M phase
134	2810426K04		0610007H08	GO:0005783		GO:0000280	nuclear division
135	2410011D02		0610007H08	GO:0005887		GO:0000281	cytokinesis after mitosis
136	2310076K21		0610007H08	GO:0006832		GO:0000282	bud site selection
137	1.7e+30		0610007H08	GO:0006899		GO:0000284	shmoo orientation
138	H3129C03		0610007H08	GO:0016021		GO:0000288	mRNA catabolism, deadenylylation-dependent decay
139	2210020F11		0610007H13	GO:0000050		GO:0000289	poly(A) tail shortening
140	1810008N17		0610007H13	GO:0003824		GO:0000290	deadenylylation-dependent decapping
141	5.63e+21		0610007H13	GO:0004053		GO:0000291	mRNA catabolism, exonucleolytic
142	4933413D07		0610007H13	GO:0005624		GO:0000292	RNA fragment catabolism
143	9530047P18		0610007H13	GO:0005739		GO:0000294	mRNA catabolism, endonucleolytic cleavage-dependent decay
144	1600021C16		0610007H13	GO:0006525		GO:0000296	spermine transport
145	H3085D03		0610007H13	GO:0006886		GO:0000301	retrograde transport, vesicle recycling within Golgi
146	2310005D01		0610007H13	GO:0016021		GO:0000302	response to reactive oxygen species
147	2210413N16		0610007I11	GO:0003754		GO:0000303	response to superoxide
148	H3062G11		0610007I11	GO:0006951		GO:0000304	response to singlet oxygen
149	5730490M08		0610007L05	GO:0001523		GO:0000305	response to oxygen radicals
150	1810054N16		0610007L05	GO:0005554		GO:0000316	sulfite transport
151	1700003B04		0610007L05	GO:0008372		GO:0000320	re-entry into mitotic cell cycle
152	9230119O16		0610007M12	GO:0000062		GO:0000321	re-entry into mitotic cell cycle after pheromone arrest
153	1700020F09		0610007M12	GO:0006630		GO:0000335	negative regulation of DNA transposition
154	2.61e+16		0610007M12	GO:0008289		GO:0000336	positive regulation of DNA transposition
155	5830464D22		0610007M20	GO:0004129		GO:0000337	regulation of DNA transposition
156	5730543C08		0610007M20	GO:0005739		GO:0000338	protein deneddylation
157	H3062H01		0610007M20	GO:0005752		GO:0000348	nuclear mRNA branch site recognition
158	3010002I12		0610007M20	GO:0006118		GO:0000349	formation of catalytic spliceosome for first transesterification step
159	2610529F15		0610007M21	GO:0003924		GO:0000350	formation of catalytic spliceosome for second transesterification step
160	5033421J10		0610007M21	GO:0005215		GO:0000351	assembly of spliceosomal tri-snRNP U4/U6.U5
161	9130022A11		0610007M21	GO:0005525		GO:0000352	trans assembly of SL containing precatalytic spliceosome
162	2700008N14		0610007M21	GO:0005794		GO:0000353	formation of quadruple SL/U4/U5/U6 snRNP
163	5730459F18		0610007M21	GO:0006886		GO:0000354	cis assembly of pre-catalytic spliceosome(3)
164	4631405C13		0610007M21	GO:0007264		GO:0000355	assembly of spliceosomal tri-snRNP U4atac/U6atac.U5
165	4921510P06		0610007O13	GO:0004129		GO:0000356	U2-type catalytic spliceosome formation for first transesterification step
166	9530018H14		0610007O13	GO:0005739		GO:0000357	U12-type catalytic spliceosome formation for first transesterification step
167	4633401I05		0610007O13	GO:0005743		GO:0000358	formation of catalytic U2-type spliceosome for second transesterification step
168	5730484H24		0610007O13	GO:0005752		GO:0000359	formation of catalytic U12-type spliceosome for second transesterification step
169	2010005M05		0610007O13	GO:0006118		GO:0000360	cis assembly of U2-type pre-catalytic spliceosome
170	5830405N20		0610007O17	GO:0003735		GO:0000361	cis assembly of U12-type pre-catalytic spliceosome
171	4933430B08		0610007O17	GO:0005554		GO:0000365	nuclear mRNA trans splicing, via U2-type spliceosome
172	2900002J02		0610007O17	GO:0005622		GO:0000366	intergenic nuclear mRNA trans splicing
173	1700101G24		0610007O17	GO:0005739		GO:0000368	U2-type nuclear mRNA 5'-splice site recognition
174	5730566F07		0610007O17	GO:0005762		GO:0000369	U12-type nuclear mRNA 5'-splice site recognition
175	1500034C02		0610007O17	GO:0005840		GO:0000370	U2-type nuclear mRNA branch site recognition
176	1700006F03		0610007O17	GO:0006412		GO:0000371	U12-type nuclear mRNA branch site recognition
177	2810043G04		0610007P08	GO:0003677		GO:0000372	Group I intron splicing
178	1810011G11		0610007P08	GO:0003678		GO:0000373	Group II intron splicing
179	5730406I16		0610007P08	GO:0003723		GO:0000374	Group III intron splicing
180	2510004F04		0610007P08	GO:0005524		GO:0000375	RNA splicing, via transesterification reactions
181	3110037K17		0610007P08	GO:0008026		GO:0000376	RNA splicing, via transesterification reactions with guanosine as nucleophile
182	2310043D08		0610008A19	GO:0003936		GO:0000377	RNA splicing, via transesterification reactions with bulged adenosine as nucleophile
183	9530023I19		0610008A19	GO:0005489		GO:0000378	RNA exon ligation
184	2610034A18		0610008A19	GO:0005624		GO:0000379	tRNA-type intron splice site recognition and cleavage
185	2810402B04		0610008A19	GO:0005739		GO:0000380	alternative nuclear mRNA splicing, via spliceosome
186	2310043C14		0610008A19	GO:0006630		GO:0000381	regulation of alternative nuclear mRNA splicing, via spliceosome
187	2310031A07		0610008A19	GO:0006818		GO:0000382	U12-type nuclear mRNA 3'-splice site recognition
188	9130017K11		0610008A19	GO:0008289		GO:0000383	U2-type nuclear mRNA 3'-splice site recognition
189	4933413G11		0610008A19	GO:0016020		GO:0000387	spliceosomal snRNP biogenesis
190	1700030M10		0610008A19	GO:0016021		GO:0000388	spliceosome conformational change to release U4 (or U4atac) and U1 (or U11)
191	1600002M22		0610008B10	GO:0003824		GO:0000389	nuclear mRNA 3'-splice site recognition
192	5730505P19		0610008B10	GO:0005777		GO:0000390	spliceosome dissembly
193	A030009B12		0610008B10	GO:0006605		GO:0000391	U2-type spliceosome dissembly
194	1700120D08		0610008B10	GO:0006725		GO:0000392	U12-type spliceosome dissembly
195	2210401P05		0610008B10	GO:0016023		GO:0000393	spliceosomal conformational changes to generate catalytic conformation
196	4930507K23		0610008B10	GO:0016787		GO:0000394	RNA splicing, via endonucleolytic cleavage and ligation
197	5830400J07		0610008B16	GO:0003735		GO:0000395	nuclear mRNA 5'-splice site recognition
198	2310020F18		0610008B16	GO:0005622		GO:0000396	U2-type spliceosome conformational change to release U4 and U1
199	9530078K11		0610008B16	GO:0005840		GO:0000397	U12-type spliceosome conformational change to release U4atac and U11
200	H3145D10		0610008B16	GO:0006412		GO:0000398	nuclear mRNA splicing, via spliceosome
201	1.7e+28		0610008B16	GO:0006414		GO:0000501	flocculation (sensu Saccharomyces)
202	0710008O11		0610008B22	GO:0000004		GO:0000578	embryonic axis specification
203	5730490I12		0610008B22	GO:0005634		GO:0000705	achiasmate meiosis I
204	5730408A14		0610008B22	GO:0005829		GO:0000706	meiotic DNA double-strand break processing
205	2.31e+28		0610008B22	GO:0016922		GO:0000707	meiotic DNA recombinase assembly
206	9030422A18		0610008D13	GO:0003735		GO:0000708	meiotic strand invasion
207	22100000		0610008D13	GO:0005622		GO:0000709	meiotic joint molecule formation
208	1700007P14		0610008D13	GO:0005634		GO:0000710	meiotic mismatch repair
209	2610034K17		0610008D13	GO:0005840		GO:0000711	meiotic DNA repair synthesis
210	1700020B17		0610008D13	GO:0006412		GO:0000712	resolution of meiotic joint molecules as recombinants
211	1700040F17		0610008D13	GO:0006464		GO:0000713	meiotic heteroduplex formation
212	1700126H18		0610008F02	GO:0003924		GO:0000714	meiotic strand displacement
213	1700126L23		0610008F02	GO:0003925		GO:0000715	nucleotide-excision repair, DNA damage recognition
214	4933429D11		0610008F02	GO:0005215		GO:0000716	transcription-coupled nucleotide-excision repair, DNA damage recognition
215	6720469I21		0610008F02	GO:0005478		GO:0000717	nucleotide-excision repair, DNA duplex unwinding
216	5.03e+23		0610008F02	GO:0005480		GO:0000718	nucleotide-excision repair, DNA damage removal
217	2610524N02		0610008F02	GO:0005524		GO:0000719	photoreactive repair
218	2700008B19		0610008F02	GO:0005525		GO:0000720	pyrimidine dimer repair via nucleotide excision repair
219	1810073D07		0610008F02	GO:0005783		GO:0000722	telomerase-independent telomere maintenance
220	2810401A20		0610008F02	GO:0005794		GO:0000723	telomere maintenance
221	5730411I06		0610008F02	GO:0006886		GO:0000724	double-strand break repair via homologous recombination
222	2610529D04		0610008F02	GO:0006888		GO:0000725	recombinational repair
223	2810488G03		0610008F02	GO:0007264		GO:0000726	non-recombinational repair
224	2010004C02		0610008F14	GO:0003936		GO:0000727	double-strand break repair via break-induced replication
225	1700081H05		0610008F14	GO:0005739		GO:0000728	gene conversion at mating-type locus, DNA double-strand break formation
226	A930001N09		0610008F14	GO:0006754		GO:0000729	DNA double-strand break processing
227	5730405A10		0610008F14	GO:0006818		GO:0000730	DNA recombinase assembly
228	5730495A01		0610008G13	GO:0003793		GO:0000731	DNA synthesis during DNA repair
229	2900092C05		0610008G13	GO:0003823		GO:0000732	strand displacement
230	1810013M23		0610008G13	GO:0005624		GO:0000733	DNA strand renaturation
231	3110035C09		0610008G13	GO:0006955		GO:0000734	gene conversion at mating-type locus, DNA repair synthesis
232	1600013H01		0610008G13	GO:0016021		GO:0000735	removal of nonhomologous ends
233	2510000000		0610008G16	GO:0004089		GO:0000736	double-strand break repair via single-strand annealing, removal of nonhomologous ends
234	3110021G18		0610008G16	GO:0005737		GO:0000737	DNA catabolism, endonucleolytic
235	1110002G11		0610008G16	GO:0006730		GO:0000738	DNA catabolism, exonucleolytic
236	3110032M18		0610008G16	GO:0008270		GO:0000740	nuclear membrane fusion
237	0610007I11		0610008H05	GO:0007165		GO:0000741	karyogamy
238	A430102O06		0610008I02	GO:0005216		GO:0000742	karyogamy during conjugation with cellular fusion
239	1600009N02		0610008I02	GO:0005624		GO:0000743	nuclear migration during conjugation with cellular fusion
240	2210420D18		0610008I02	GO:0006811		GO:0000744	karyogamy during conjugation without cellular fusion
241	H3057F11		0610008I02	GO:0016020		GO:0000745	nuclear exchange during conjugation without cellular fusion
242	619818		0610008I02	GO:0016021		GO:0000746	conjugation
243	1700021J16		0610008J09	GO:0004364		GO:0000747	conjugation with cellular fusion
244	2310046C23		0610008J09	GO:0005634		GO:0000748	conjugation without cellular fusion
245	5730455F21		0610008J17	GO:0005200		GO:0000749	response to pheromone during conjugation with cellular fusion
246	2310002L09		0610008J17	GO:0005861		GO:0000750	signal transduction during conjugation with cellular fusion
247	1600012O04		0610008J17	GO:0006937		GO:0000751	cell cycle arrest in response to pheromone
248	2.4e+20		0610008J17	GO:0007517		GO:0000752	agglutination during conjugation with cellular fusion
249	1600019C13		0610008J17	GO:0008016		GO:0000753	cellular morphogenesis during conjugation with cellular fusion
250	2.31e+23		0610008K12	GO:0003735		GO:0000754	adaptation to pheromone during conjugation with cellular fusion
251	1700016K08		0610008K12	GO:0005622		GO:0000755	cytogamy
252	4930513N16		0610008K12	GO:0005830		GO:0000756	response to pheromone during conjugation without cellular fusion
253	2810431I02		0610008K12	GO:0005840		GO:0000757	signal transduction during conjugation without cellular fusion
254	1810020C18		0610008K12	GO:0006412		GO:0000758	agglutination during conjugation without cellular fusion
255	1700116B05		0610008K12	GO:0006610		GO:0000759	cellular morphogenesis during conjugation without cellular fusion
256	2310075C21		0610008L05	GO:0003723		GO:0000760	adaptation to pheromone during conjugation without cellular fusion
257	1700065B09		0610008L05	GO:0003735		GO:0000761	conjugant formation
258	5.53e+21		0610008L05	GO:0005622		GO:0000762	pheromone-induced unidirectional conjugation
259	2310016D03		0610008L05	GO:0005840		GO:0000763	cellular morphogenesis during unidirectional conjugation
260	2810040A01		0610008L05	GO:0005842		GO:0000764	cellular morphogenesis during pheromone-induced unidirectional conjugation
261	2310022K11		0610008L05	GO:0006412		GO:0000765	response to pheromone during pheromone-induced unidirectional conjugation
262	2210414M20		0610008L11	GO:0003677		GO:0000766	adaptation to pheromone during pheromone-induced unidirectional conjugation
263	1600013D24		0610008L11	GO:0005622		GO:0000767	cellular morphogenesis during conjugation
264	3110005L17		0610008L11	GO:0007275		GO:0000768	syncytium formation by plasma membrane fusion
265	2810430O10		0610008L11	GO:0008151		GO:0000769	syncytium formation by mitosis without cell division
266	5830433G22		0610008O03	GO:0005509		GO:0000770	peptide pheromone export
267	2610021J01		0610008O03	GO:0007517		GO:0000771	agglutination
268	4931428M20		0610009A05	GO:0003774		GO:0000819	sister chromatid segregation
269	3110009A03		0610009A05	GO:0003779		GO:0000902	cellular morphogenesis
270	2310004H24		0610009A05	GO:0005516		GO:0000903	cellular morphogenesis during vegetative growth
271	2810464O09		0610009A05	GO:0005524		GO:0000904	cellular morphogenesis during differentiation
272	1810038N19		0610009A05	GO:0005856		GO:0000905	fruiting body formation during asexual reproduction (sensu Fungi)
273	1700048O20		0610009A05	GO:0006605		GO:0000909	fruiting body formation during sexual reproduction (sensu Fungi)
274	1700012B15		0610009A05	GO:0006899		GO:0000910	cytokinesis
275	1600032J19		0610009A05	GO:0007010		GO:0000911	cytokinesis by cell plate formation
276	1810017B18		0610009A05	GO:0008570		GO:0000912	cytokinesis, formation of actomyosin apparatus
277	2510038C20		0610009A05	GO:0016459		GO:0000913	preprophase band formation
278	2210420N16		0610009A07	GO:0006118		GO:0000914	phragmoplast formation
279	2610511I04		0610009A07	GO:0008246		GO:0000915	cytokinesis, contractile ring formation
280	2900009I07		0610009C03	GO:0003734		GO:0000916	cytokinesis, contractile ring contraction
281	1.7e+16		0610009C03	GO:0004812		GO:0000917	barrier septum formation
282	9530034A14		0610009C03	GO:0005524		GO:0000918	selection of site for barrier septum formation
283	2.51e+23		0610009C03	GO:0005732		GO:0000919	cell plate formation
284	1600013J14		0610009C03	GO:0006371		GO:0000920	cell separation during cytokinesis
285	1500015A07		0610009C03	GO:0006418		GO:0000921	septin ring assembly
286	1700054N08		0610009D07	GO:0003676		GO:0001100	negative regulation of exit from mitosis
287	2010308M07		0610009D07	GO:0003723		GO:0001101	response to acid
288	2900046F13		0610009G07	GO:0004364		GO:0001300	chronological cell aging
289	3830420B02		0610009G07	GO:0005634		GO:0001301	progressive alteration of chromatin during cell aging
290	H3061H06		0610009G15	GO:0003723		GO:0001302	replicative cell aging
291	5730562A04		0610009G15	GO:0003735		GO:0001303	nucleolar fragmentation during replicative aging
292	1700122H20		0610009G15	GO:0005622		GO:0001304	progressive alteration of chromatin during replicative cell aging
293	H3153G01		0610009G15	GO:0005840		GO:0001305	progressive alteration of chromatin during chronological cell aging
294	5730405O12		0610009G15	GO:0006412		GO:0001306	age-dependent response to oxidative stress
295	2200008N20		0610009G21	GO:0004470		GO:0001307	extrachromosomal circular DNA accumulation during replicative cell aging
296	2010015B04		0610009G21	GO:0006099		GO:0001308	loss of chromatin silencing during replicative cell aging
297	2900078I11		0610009G21	GO:0016491		GO:0001309	age-dependent telomere shortening
298	2610008D01		0610009G21	GO:0016615		GO:0001310	extrachromosomal rDNA circle accumulation during replicative cell aging
299	H3109A02		0610009G21	GO:0030060		GO:0001311	formation of extrachromosomal circular rDNA by homologous recombination during replicative cell aging
300	1700038F02		0610009H14	GO:0004364		GO:0001312	replication of extrachromosomal rDNA circles during replicative cell aging
301	2310035O07		0610009H14	GO:0006559		GO:0001313	formation of extrachromosomal circular DNA during replicative cell aging
302	5133400A03		0610009H14	GO:0006572		GO:0001314	replication of extrachromosomal circular DNA during replicative cell aging
303	1700041K11		0610009H14	GO:0008372		GO:0001315	age-dependent response to reactive oxygen species
304	4933434H11		0610009H14	GO:0016034		GO:0001316	age-dependent response to reactive oxygen species during replicative cell aging
305	1700003P22		0610009H21	GO:0005739		GO:0001317	accumulation of oxidatively modified proteins during replicative cell aging
306	3110004H13		0610009H21	GO:0005777		GO:0001318	formation of oxidatively modified proteins during replicative cell aging
307	4933425I22		0610009H21	GO:0008111		GO:0001319	inheritance of oxidatively modified proteins during replicative cell aging
308	2010203D13		0610009H21	GO:0008152		GO:0001320	age-dependent response to reactive oxygen species during chronological cell aging
309	5330403D14		0610009H21	GO:0008300		GO:0001321	age-dependent general metabolic decline during replicative cell aging
310	1700022N24		0610009I03	GO:0004869		GO:0001322	age-dependent response to oxidative stress during replicative cell aging
311	1700125L08		0610009J12	GO:0003677		GO:0001323	age-dependent general metabolic decline during chronological cell aging
312	2310068H24		0610009J12	GO:0003700		GO:0001324	age-dependent response to oxidative stress during chronological cell aging
313	2810402M17		0610009J12	GO:0006355		GO:0001325	formation of extrachromosomal circular DNA
314	UI-M-BH0-ake-e-12-6-UI		0610009J12	GO:0007242		GO:0001326	replication of extrachromosomal circular DNA
315	270000000		0610009L04	GO:0003723		GO:0001402	signal transduction during filamentous growth
316	4930401D09		0610009L04	GO:0003735		GO:0001403	invasive growth (sensu Saccharomyces)
317	1700127H04		0610009L04	GO:0005622		GO:0001404	invasive growth
318	9530043F12		0610009L04	GO:0005840		GO:0001407	glycerophosphodiester transport
319	H3011F03		0610009L04	GO:0005842		GO:0001408	guanine nucleotide transport
320	H3003F07		0610009L04	GO:0006414		GO:0001410	chlamydospore formation (sensu Candida albicans)
321	2900076G11		0610009L05	GO:0003754		GO:0001501	skeletal development
322	9130011J15		0610009L05	GO:0003755		GO:0001502	cartilage condensation
323	H3123H12		0610009L05	GO:0004600		GO:0001503	ossification
324	5330418C08		0610009L05	GO:0005737		GO:0001504	neurotransmitter uptake
325	1700096K18		0610009L05	GO:0006457		GO:0001505	regulation of neurotransmitter levels
326	2310035K17		0610009M06	GO:0005777		GO:0001506	neurotransmitter biosynthesis and storage
327	1500032K09		0610009M06	GO:0007031		GO:0001507	acetylcholine catabolism in synaptic cleft
328	H3003F07		0610009N12	GO:0005624		GO:0001508	regulation of action potential
329	H3012A11		0610009N12	GO:0005792		GO:0001510	RNA methylation
330	2310043N10		0610009N12	GO:0006118		GO:0001514	selenocysteine incorporation
331	3110043M12		0610009N12	GO:0016021		GO:0001516	prostaglandin biosynthesis
332	1700038J06		0610009N16	GO:0004784		GO:0001519	peptide amidation
333	3300005D01		0610009N16	GO:0004785		GO:0001522	pseudouridine synthesis
334	1700003L19		0610009N16	GO:0005505		GO:0001523	retinoid metabolism
335	5830436L09		0610009N16	GO:0005739		GO:0001525	angiogenesis
336	2210411M18		0610009N16	GO:0006801		GO:0001526	proteoglycan sulfate transfer
337	2010010H11		0610009N16	GO:0008382		GO:0001539	ciliary or flagellar motility
338	9030422N06		0610009N16	GO:0008383		GO:0001541	ovarian follicle development
339	1600009C20		0610009N16	GO:0016954		GO:0001542	ovulation (sensu Mammalia)
340	1700052M09		0610009O07	GO:0003754		GO:0001543	ovarian follicle rupture
341	2610003L13		0610009O07	GO:0005505		GO:0001544	initiation of primordial ovarian follicle growth
342	0910001N19		0610009O07	GO:0006823		GO:0001545	primary ovarian follicle growth
343	1110002C15		0610009O11	GO:0003750		GO:0001546	preantral ovarian follicle growth
344	583000000000000		0610009O11	GO:0003924		GO:0001547	antral ovarian follicle growth
345	1700080G11		0610009O11	GO:0003925		GO:0001548	follicular fluid formation in the ovarian follicle antrum
346	1700010P07		0610009O11	GO:0005525		GO:0001549	ovarian cumulus cell differentiation
347	2210010N10		0610009O11	GO:0005622		GO:0001550	ovarian cumulus expansion
348	2410048M24		0610009O11	GO:0005634		GO:0001551	ovarian follicle endowment
349	2810001N20		0610009O11	GO:0006886		GO:0001552	ovarian follicle atresia
350	H3012A11		0610009O11	GO:0007264		GO:0001553	luteinization
351	1700001C19		0610009O11	GO:0008151		GO:0001554	luteolysis
352	5730458M16		0610010B08	GO:0003676		GO:0001555	oocyte growth
353	1600017B05		0610010B08	GO:0005622		GO:0001556	oocyte maturation
354	1700030H21		0610010B08	GO:0006355		GO:0001557	metabolism resulting in cell growth
355	5830411K19		0610010B12	GO:0005624		GO:0001558	regulation of cell growth
356	UI-M-BG1-aic-f-01-6-UI		0610010B12	GO:0005792		GO:0001559	regulation of cell growth by detection of nuclear:cytoplasmic ratio
357	1600027I01		0610010B12	GO:0006486		GO:0001560	regulation of cell growth by extracellular stimulus
358	1600016I18		0610010B12	GO:0006915		GO:0001561	fatty acid alpha-oxidation
359	1810015A20		0610010B12	GO:0006916		GO:0001562	response to protozoa
360	22100000000		0610010B12	GO:0008189		GO:0001563	detection of protozoa
361	1810009F10		0610010B12	GO:0008250		GO:0001564	resistance to pathogenic protozoa
362	1810013M23		0610010B12	GO:0016021		GO:0001568	blood vessel development
363	2610036L11		0610010C14	GO:0004693		GO:0001569	patterning of blood vessels
364	2.61e+30		0610010C14	GO:0007049		GO:0001570	vasculogenesis
365	2300002F20		0610010C24	GO:0004722		GO:0001572	lactosylceramide biosynthesis
366	22100000000000		0610010C24	GO:0005975		GO:0001573	ganglioside metabolism
367	1700083M11		0610010C24	GO:0006470		GO:0001574	ganglioside biosynthesis
368	1600013L13		0610010C24	GO:0008287		GO:0001575	globoside metabolism
369	1700019L09		0610010D10	GO:0004197		GO:0001576	globoside biosynthesis
370	1810073H04		0610010D10	GO:0004213		GO:0001578	microtubule bundle formation
371	1700113N23		0610010D10	GO:0005764		GO:0001579	medium-chain fatty acid transport
372	1600009G02		0610010D10	GO:0006508		GO:0001580	perception of bitter taste, sensory transduction of chemical stimulus
373	9130014M22		0610010D10	GO:0008234		GO:0001581	perception of sour taste, sensory transduction of chemical stimulus
374	1600028A20		0610010D20	GO:0004812		GO:0001582	perception of sweet taste, sensory transduction of chemical stimulus
375	5630401D06		0610010D20	GO:0005524		GO:0001583	perception of salty taste, sensory perception of chemical stimulus
376	2310028I09		0610010D20	GO:0006418		GO:0001649	osteoblast differentiation
377	1500001M02		0610010F13	GO:0004111		GO:0001654	eye morphogenesis
378	2810402A17		0610010F13	GO:0005737		GO:0001655	urogenital system development
379	2010004P11		0610010F13	GO:0016301		GO:0001656	metanephros development
380	1700012P22		0610010F13	GO:0016772		GO:0001657	ureteric bud development
381	2700008D24		0610010F19	GO:0005624		GO:0001658	ureteric bud branching
382	5730550L01		0610010F19	GO:0005783		GO:0001659	thermoregulation
383	2610511G02		0610010F19	GO:0016021		GO:0001660	fever
384	H3063A09		0610010G04	GO:0000062		GO:0001661	conditioned taste aversion
385	H3138H10		0610010G10	GO:0004022		GO:0001662	behavioral fear response
386	2900053G10		0610010G10	GO:0004667		GO:0001663	physiological fear response
387	2.31e+22		0610010G10	GO:0005489		GO:0001666	response to hypoxia
388	3110031O14		0610010G10	GO:0006693		GO:0001667	ameboid cell migration
389	1700020D12		0610010G10	GO:0008152		GO:0001672	regulation of chromatin assembly or disassembly
390	9130403I23		0610010G10	GO:0008667		GO:0001675	acrosome formation
391	5830411G16		0610010G10	GO:0009239		GO:0001676	long-chain fatty acid metabolism
392	H3154D02		0610010G10	GO:0009406		GO:0001677	formation of translation initiation ternary complex
393	2610509H20		0610010G10	GO:0016404		GO:0001678	cell glucose homeostasis
394	1700029M23		0610010G10	GO:0016491		GO:0001679	neurulation
395	2.81e+17		0610010I01	GO:0003954		GO:0001680	tRNA 3'-terminal CCA addition
396	0610010D10		0610010I01	GO:0005624		GO:0001682	tRNA 5'-leader removal
397	4931431B13		0610010I01	GO:0005739		GO:0001692	histamine metabolism
398	5730554J19		0610010I01	GO:0005748		GO:0001694	histamine biosynthesis
399	2610035D18		0610010I01	GO:0008137		GO:0001695	histamine catabolism
400	231000000		0610010I06	GO:0005216		GO:0001696	gastric acid secretion
401	9030207O07		0610010I06	GO:0005624		GO:0001697	histamine-induced gastric acid secretion
402	1700006N19		0610010I06	GO:0006811		GO:0001698	gastrin-induced gastric acid secretion
403	2310069D20		0610010I06	GO:0016021		GO:0001699	acetylcholine-induced gastric acid secretion
404	4933439G12		0610010I13	GO:0006520		GO:0001700	embryonic development (sensu Insecta)
405	5730420A10		0610010I13	GO:0006534		GO:0001701	embryonic development (sensu Mammalia)
406	1700024P20		0610010I13	GO:0006555		GO:0001702	gastrulation (sensu Deuterostomia)
407	2310057A17		0610010J20	GO:0005507		GO:0001703	gastrulation (sensu Protostomia)
408	H3125H12		0610010J20	GO:0005739		GO:0001704	formation of primary germ layer
409	2410012M21		0610010J20	GO:0006118		GO:0001705	ectoderm formation
410	1810046I24		0610010K10	GO:0005125		GO:0001706	endoderm formation
411	A930028O11		0610010K10	GO:0005509		GO:0001707	mesoderm formation
412	2810410H14		0610010K16	GO:0005096		GO:0001708	cell fate specification
413	5530401P20		0610010K16	GO:0005515		GO:0001709	cell fate determination
414	2310016C08		0610010K16	GO:0005624		GO:0001710	mesoderm cell fate commitment
415	2610037J04		0610010K16	GO:0005625		GO:0001711	endoderm cell fate commitment
416	2700054O04		0610010K16	GO:0005829		GO:0001712	ectoderm cell fate commitment
417	3110002L15		0610010K16	GO:0007186		GO:0001713	ectoderm cell fate determination
418	4933426G17		0610010K16	GO:0007242		GO:0001714	endoderm cell fate specification
419	2310021B11		0610010K16	GO:0016020		GO:0001715	ectoderm cell fate specification
420	2310039A20		0610010K19	GO:0000157		GO:0001717	conversion of seryl-tRNAsec to selenocys-tRNAsec
421	2510009J19		0610010K19	GO:0004872		GO:0001718	conversion of met-tRNAf to fmet-tRNA
422	5730453I08		0610010K19	GO:0005065		GO:0001719	inhibition of caspase activation
423	2310009C03		0610010K19	GO:0005080		GO:0001720	conversion of lysyl-tRNA to pyrrolysyl-tRNA
424	2900052G23		0610010K19	GO:0007165		GO:0001731	formation of translation preinitiation complex
425	A930006D20		0610010K19	GO:0007205		GO:0001732	formation of translation initiation complex
426	UI-M-AM1-afy-f-08-6-UI		0610010K19	GO:0007242		GO:0001736	establishment of planar polarity
427	2310034I23		0610010K19	GO:0008104		GO:0001737	establishment of wing hair orientation
428	2610020M23		0610010K20	GO:0004129		GO:0001738	morphogenesis of a polarized epithelium
429	4933403N21		0610010K20	GO:0005739		GO:0001742	oenocyte differentiation
430	1500001P22		0610010K20	GO:0005752		GO:0001743	optic placode formation
431	3732413A17		0610010K20	GO:0006118		GO:0001744	optic placode formation (sensu Endopterygota)
432	2900073C16		0610010K20	GO:0009481		GO:0001745	compound eye morphogenesis (sensu Endopterygota)
433	2700043O08		0610010K20	GO:0009482		GO:0001746	Bolwig's organ morphogenesis
434	9030205D12		0610010K20	GO:0009483		GO:0001747	eye morphogenesis (sensu Mammalia)
435	1700054I21		0610010K20	GO:0009485		GO:0001748	optic placode development (sensu Endopterygota)
436	2010016C20		0610010K23	GO:0003723		GO:0001749	non-eye photoreceptor development (sensu Endopterygota)
437	2310026I04		0610010K23	GO:0003735		GO:0001751	eye photoreceptor differentiation (sensu Endopterygota)
438	2900046J01		0610010K23	GO:0005622		GO:0001752	eye photoreceptor fate commitment (sensu Endopterygota)
439	2700055M22		0610010K23	GO:0005830		GO:0001753	adult eye photoreceptor development (sensu Drosophila)
440	2310057A04		0610010K23	GO:0005840		GO:0001754	eye photoreceptor cell differentiation
441	652564		0610010K23	GO:0005843		GO:0001755	neural crest cell migration
442	5830462I21		0610010K23	GO:0006412		GO:0001756	somitogenesis
443	9630014B18		0610010K23	GO:0007046		GO:0001757	somite specification
444	2810005G07		0610010L06	GO:0016020		GO:0001759	induction of an organ
445	1700023A16		0610010L07	GO:0000004		GO:0001762	beta-alanine transport
446	2300002O18		0610010L07	GO:0000179		GO:0001763	branching morphogenesis
447	2810423O19		0610010L07	GO:0003880		GO:0001764	neuronal migration
448	1700081H04		0610010L07	GO:0008168		GO:0001765	lipid raft formation
449	4930511N22		0610010L07	GO:0008169		GO:0001766	lipid raft polarization
450	2500001N03		0610010L07	GO:0008170		GO:0001767	establishment of lymphocyte polarity
451	2700018L05		0610010L07	GO:0008171		GO:0001768	establishment of T-cell polarity
452	1700026A16		0610010L07	GO:0008172		GO:0001769	establishment of B-cell polarity
453	2010204O16		0610010L07	GO:0008173		GO:0001770	establishment of natural killer cell polarity
454	5730441G13		0610010L07	GO:0008174		GO:0001771	formation of immunological synapse
455	1810047A16		0610010L07	GO:0008175		GO:0001773	dendritic cell activation
456	5930433B12		0610010L07	GO:0008276		GO:0001774	microglial cell activation
457	26100000000000		0610010L07	GO:0008372		GO:0001775	cell activation
458	3110028N07		0610010L07	GO:0008425		GO:0001776	immune cell homeostasis
459	1810003I01		0610010L07	GO:0008649		GO:0001777	T-cell homeostatic proliferation
460	5730406M06		0610010L07	GO:0008650		GO:0001778	plasma membrane repair
461	2210000000		0610010L07	GO:0008757		GO:0001779	natural killer cell differentiation
462	50300000		0610010L07	GO:0009008		GO:0001780	neutrophil homeostasis
463	4933439J11		0610010L07	GO:0009383		GO:0001781	programmed cell death, neutrophils
464	1700015H15		0610010L07	GO:0016205		GO:0001782	B-cell homeostasis
465	2900016L01		0610010L07	GO:0016206		GO:0001783	programmed cell death, B-cells
466	2310058F05		0610010L07	GO:0016273		GO:0001787	natural killer cell proliferation
467	2.31e+29		0610010L07	GO:0016274		GO:0001788	antibody-dependent cellular cytotoxicity
468	2610019P18		0610010L07	GO:0016278		GO:0001789	G-protein signaling, coupled to S1P second messenger (sphingosine kinase activating)
469	2900024F01		0610010L07	GO:0016279		GO:0001794	type IIa hypersensitivity
470	2610002D09		0610010L07	GO:0016300		GO:0001795	type IIb hypersensitivity
471	1700110A09		0610010L07	GO:0016423		GO:0001796	regulation of type IIa hypersensitivity
472	29000000		0610010L07	GO:0016424		GO:0001797	negative regulation of type IIa hypersensitivity
473	5830458C19		0610010L07	GO:0016426		GO:0001798	positive regulation of type IIa hypersensitivity
474	1700113K09		0610010L07	GO:0016427		GO:0001799	regulation of type IIb hypersensitivity
475	2310008C07		0610010L07	GO:0016433		GO:0001800	negative regulation of type IIb hypersensitivity
476	2700009I11		0610010L07	GO:0016434		GO:0001801	positive regulation of type IIb hypersensitivity
477	3830418C19		0610010L07	GO:0016435		GO:0001802	type III hypersensitivity
478	3110027N22		0610010L07	GO:0016436		GO:0001803	regulation of type III hypersensitivity
479	3110047M22		0610010L07	GO:0018423		GO:0001804	negative regulation of type III hypersensitivity
480	2610102K23		0610010L07	GO:0018707		GO:0001805	positive regulation of type III hypersensitivity
481	2410018C17		0610010L07	GO:0019702		GO:0001806	type IV hypersensitivity
482	4931429I11		0610010M14	GO:0004325		GO:0001807	regulation of type IV hypersensitivity
483	2900041A09		0610010M14	GO:0005739		GO:0001808	negative regulation of type IV hypersensitivity
484	2610319A01		0610010M14	GO:0006091		GO:0001809	positive regulation of type IV hypersensitivity
485	2310050J15		0610010M14	GO:0006779		GO:0001810	regulation of type I hypersensitivity
486	1500003H20		0610010M14	GO:0006783		GO:0001811	negative regulation of type I hypersensitivity
487	3110018C07		0610010M14	GO:0008198		GO:0001812	positive regulation of type I hypersensitivity
488	4930000000000		0610010M14	GO:0009416		GO:0001813	regulation of antibody-dependent cellular cytotoxicity
489	5430437K12		0610010M14	GO:0016851		GO:0001814	negative regulation of antibody-dependent cellular cytotoxicity
490	5930436O19		0610010M14	GO:0016852		GO:0001815	positive regulation of antibody-dependent cellular cytotoxicity
491	2700033A15		0610010M21	GO:0000004		GO:0001816	cytokine production
492	4432411L20		0610010M21	GO:0005554		GO:0001817	regulation of cytokine production
493	1700006F04		0610010M21	GO:0008372		GO:0001818	negative regulation of cytokine production
494	2700050A01		0610010N10	GO:0004129		GO:0001819	positive regulation of cytokine production
495	1700001K01		0610010N10	GO:0005739		GO:0001820	serotonin secretion
496	1700096P03		0610010N10	GO:0005740		GO:0001821	histamine secretion
497	5830462N02		0610010N10	GO:0005743		GO:0001822	kidney development
498	2410015K23		0610010N10	GO:0005752		GO:0001823	mesonephros development
499	1700126L01		0610010N10	GO:0006118		GO:0001824	blastocyst development
500	1700111D04		0610010N14	GO:0000165		GO:0001825	blastocyst formation
501	2310063C08		0610010N14	GO:0005102		GO:0001826	inner cell mass cell differentiation
502	3830425H19		0610010N14	GO:0007169		GO:0001827	inner cell mass cell fate commitment
503	H3119A10		0610010N14	GO:0007399		GO:0001828	inner cell mass cellular morphogenesis
504	2900042K05		0610010N23	GO:0003735		GO:0001829	trophectoderm cell differentiation
505	1110046N03		0610010N23	GO:0005739		GO:0001830	trophectoderm cell fate commitment
506	3300001P16		0610010N23	GO:0005762		GO:0001831	trophectoderm cellular morphogenesis
507	1700030G05		0610010N23	GO:0005840		GO:0001832	blastocyst growth
508	1600012M17		0610010N23	GO:0006412		GO:0001833	inner cell mass cell proliferation
509	H3090A09		0610010O05	GO:0005557		GO:0001834	trophectoderm cell proliferation
510	1700012M14		0610010O05	GO:0005886		GO:0001835	blastocyst hatching
511	3110003C05		0610010O05	GO:0006620		GO:0001836	release of cytochrome c from mitochondria
512	2010200O16		0610010O05	GO:0006952		GO:0001837	epithelial to mesenchymal transition
513	1700028D21		0610010O05	GO:0016171		GO:0001838	embryonic epithelial tube formation
514	1700028K06		0610010P20	GO:0003823		GO:0001839	neural plate morphogenesis
515	2700022F13		0610011C03	GO:0004190		GO:0001840	neural plate formation
516	2310065K12		0610011C03	GO:0004194		GO:0001841	neural tube formation
517	5730505K17		0610011C03	GO:0006508		GO:0001842	neural fold formation
518	9430017D03		0610011C07	GO:0000004		GO:0001843	neural tube closure
519	4931439C15		0610011C07	GO:0001506		GO:0001844	protein insertion into mitochondrial membrane during induction of apoptosis
520	A930014I12		0610011C07	GO:0003774		GO:0001845	phagolysosome formation
521	1700080G18		0610011C07	GO:0003777		GO:0001865	NK T-cell differentiation
522	2700017A04		0610011C07	GO:0004857		GO:0001866	NK T-cell proliferation
523	H3125H12		0610011C07	GO:0005554		GO:0001867	complement activation, lectin pathway
524	H3120B07		0610011C07	GO:0005868		GO:0001868	regulation of complement activation, lectin pathway
525	1700027A23		0610011C07	GO:0005875		GO:0001869	negative regulation of complement activation, lectin pathway
526	1700019J19		0610011C07	GO:0006809		GO:0001870	positive regulation of complement activation, lectin pathway
527	2310007G06		0610011C07	GO:0007012		GO:0001878	response to yeast
528	2610307M02		0610011C07	GO:0007017		GO:0001879	detection of yeast
529	5730470H14		0610011C07	GO:0007292		GO:0001880	Mullerian duct regression
530	1700013O04		0610011C07	GO:0007345		GO:0001881	receptor recycling
531	2810426I19		0610011C07	GO:0008360		GO:0001885	endothelial cell development
532	1600012K03		0610011C07	GO:0008372		GO:0001886	endothelial cell morphogenesis
533	2810055O12		0610011G14	GO:0004867		GO:0001887	selenium metabolism
534	2610017D13		0610011G14	GO:0004868		GO:0001889	liver development
535	2210403K04		0610011I20	GO:0004800		GO:0001890	placenta development
536	1700095N21		0610011I20	GO:0005624		GO:0001892	embryonic placenta development
537	0610011I20		0610011I20	GO:0016021		GO:0001893	maternal placenta development
538	493000000000		0610011K11	GO:0004888		GO:0001894	tissue homeostasis
539	1600013O21		0610011K11	GO:0005509		GO:0001895	retinal homeostasis
540	2510008L07		0610011K11	GO:0005578		GO:0001896	autolysis
541	4930447C12		0610011K11	GO:0007596		GO:0001897	cytolysis of host cells
542	2700017I06		0610011K11	GO:0016020		GO:0001898	regulation of cytolysis of host cells
543	602672		0610011L07	GO:0005515		GO:0001899	negative regulation of cytolysis of host cells
544	2310076G09		0610011L07	GO:0005634		GO:0001900	positive regulation of cytolysis of host cells
545	1700119I24		0610011L07	GO:0005886		GO:0001901	cytolysis of cells of another, non-host, organism
546	1700026J15		0610011L07	GO:0006461		GO:0001902	regulation of cytolysis of cells of another, non-host, organism
547	2310076C03		0610011L07	GO:0007242		GO:0001903	negative regulation of cytolysis of cells of another, non-host, organism
548	1810046J24		0610011M11	GO:0004332		GO:0001904	positive regulation of cytolysis of cells of another, non-host, organism
549	5830406P04		0610011M11	GO:0006096		GO:0001905	activation of the membrane attack complex
550	2310079O20		0610011O18	GO:0004555		GO:0001906	cell killing
551	2610301K12		0610011O18	GO:0005886		GO:0001907	killing of host cells
552	1500011L08		0610011O18	GO:0005975		GO:0001908	killing of cells of another, non-host, organism
553	1700111N07		0610011O18	GO:0005991		GO:0001909	immune cell mediated cytotoxicity
554	1700048I17		0610011O18	GO:0005993		GO:0001910	regulation of immune cell mediated cytotoxicity
555	1700066I10		0610011O18	GO:0006620		GO:0001911	negative regulation of immune cell mediated cytotoxicity
556	2310003C21		0610011P06	GO:0005505		GO:0001912	positive regulation of immune cell mediated cytotoxicity
557	5430400J23		0610011P10	GO:0003936		GO:0001913	T-cell mediated cytotoxicity
558	9130402J18		0610011P10	GO:0005489		GO:0001914	regulation of T-cell mediated cytotoxicity
559	5730410D03		0610011P10	GO:0005624		GO:0001915	negative regulation of T-cell mediated cytotoxicity
560	4631433P05		0610011P10	GO:0005753		GO:0001916	positive regulation of T-cell mediated cytotoxicity
561	2610019J24		0610011P10	GO:0006754		GO:0001919	regulation of receptor recycling
562	1500017C14		0610011P10	GO:0006818		GO:0001920	negative regulation of receptor recycling
563	5133400O11		0610011P10	GO:0007035		GO:0001921	positive regulation of receptor recycling
564	5730420F04		0610011P10	GO:0007042		GO:0001922	B-1 B-cell homeostasis
565	3010011F10		0610011P10	GO:0016020		GO:0001923	B-1 B-cell differentiation
566	A430108A14		0610011P10	GO:0016021		GO:0001924	regulation of B-1 B-cell differentiation
567	2700082N11		0610011P10	GO:0016471		GO:0001925	negative regulation of B-1 B-cell differentiation
568	1810044B19		0610012A11	GO:0004868		GO:0001926	positive regulation of B-1 B-cell differentiation
569	2610529I24		0610012A11	GO:0030162		GO:0001927	exocyst assembly
570	2810407D22		0610012C04	GO:0005524		GO:0001928	regulation of exocyst assembly
571	1110059D07		0610012C04	GO:0005557		GO:0001929	negative regulation of exocyst assembly
572	2610204K03		0610012C04	GO:0005624		GO:0001930	positive regulation of exocyst assembly
573	1700015J15		0610012C04	GO:0005886		GO:0001932	regulation of protein amino acid phosphorylation
574	5730434P03		0610012C04	GO:0006952		GO:0001933	negative regulation of protein amino acid phosphorylation
575	5730433I16		0610012C04	GO:0016021		GO:0001934	positive regulation of protein amino acid phosphorylation
576	1700025C14		0610012C17	GO:0005216		GO:0001935	endothelial cell proliferation
577	4933431K05		0610012C17	GO:0005624		GO:0001936	regulation of endothelial cell proliferation
578	9130017N16		0610012C17	GO:0006811		GO:0001937	negative regulation of endothelial cell proliferation
579	1810073C06		0610012C17	GO:0016021		GO:0001938	positive regulation of endothelial cell proliferation
580	H3027D01		0610012H15	GO:0004148		GO:0002009	morphogenesis of an epithelium
581	2300009N04		0610012H15	GO:0005505		GO:0002011	morphogenesis of an epithelial sheet
582	4432416A01		0610012H15	GO:0005737		GO:0002117	larval development (sensu Amphibia)
583	5430433B02		0610012H15	GO:0005739		GO:0002119	larval development (sensu Nematoda)
584	4921511I02		0610012H15	GO:0006118		GO:0002164	larval development
585	2310035C23		0610012H15	GO:0008246		GO:0002165	larval or pupal development (sensu Insecta)
586	H3153H10		0610012H15	GO:0009634		GO:0002168	larval development (sensu Insecta)
587	2310021O17		0610012H15	GO:0015036		GO:0005513	calcium ion sensing
588	1810055G02		0610012H15	GO:0016491		GO:0005975	carbohydrate metabolism
589	1810033P05		0610012J07	GO:0005489		GO:0005976	polysaccharide metabolism
590	4933403G14		0610012J07	GO:0008987		GO:0005977	glycogen metabolism
591	2410006O05		0610012K10	GO:0003735		GO:0005978	glycogen biosynthesis
592	5730596K20		0610012K10	GO:0005622		GO:0005979	regulation of glycogen biosynthesis
593	4933406F09		0610012K10	GO:0005840		GO:0005980	glycogen catabolism
594	2610208F11		0610012K10	GO:0006412		GO:0005981	regulation of glycogen catabolism
595	1700019L22		0610013I17	GO:0003700		GO:0005982	starch metabolism
596	2310043O08		0610013I17	GO:0005634		GO:0005983	starch catabolism
597	2900046L02		0610013I17	GO:0006355		GO:0005984	disaccharide metabolism
598	5730406N21		0610014J03	GO:0003924		GO:0005985	sucrose metabolism
599	2510040L05		0610014J03	GO:0003925		GO:0005986	sucrose biosynthesis
600	2810428M22		0610014J03	GO:0003928		GO:0005987	sucrose catabolism
601	1700022A22		0610014J03	GO:0005525		GO:0005988	lactose metabolism
602	323000000		0610014J03	GO:0005622		GO:0005989	lactose biosynthesis
603	1500005N04		0610014J03	GO:0006886		GO:0005990	lactose catabolism
604	5033406B05		0610014J03	GO:0007264		GO:0005991	trehalose metabolism
605	2500004H04		0610014J03	GO:0015031		GO:0005992	trehalose biosynthesis
606	2510003D12		0610014N08	GO:0005515		GO:0005993	trehalose catabolism
607	5730453I16		0610016O18	GO:0003677		GO:0005994	melibiose metabolism
608	1190035C17		0610016O18	GO:0003700		GO:0005995	melibiose catabolism
609	2700065O10		0610016O18	GO:0006355		GO:0005996	monosaccharide metabolism
610	2700038I16		0610017C21	GO:0003824		GO:0005997	xylulose metabolism
611	5430438M09		0610017C21	GO:0004465		GO:0005998	xylulose catabolism
612	H3125H12		0610017C21	GO:0006620		GO:0005999	xylulose biosynthesis
613	2310032F13		0610017C21	GO:0006629		GO:0006000	fructose metabolism
614	3110031G15		0610017C21	GO:0006869		GO:0006001	fructose catabolism
615	2010104G07		0610017C21	GO:0008201		GO:0006002	fructose 6-phosphate metabolism
616	2810454F19		0610017C21	GO:0016042		GO:0006003	fructose 2,6-bisphosphate metabolism
617	4933434M16		0610017O08	GO:0004673		GO:0006004	fucose metabolism
618	2510049H02		0610017O08	GO:0005524		GO:0006005	L-fucose biosynthesis
619	4632419I22		0610017O08	GO:0005739		GO:0006006	glucose metabolism
620	3000004F18		0610017O08	GO:0006086		GO:0006007	glucose catabolism
621	5730470G24		0610017O08	GO:0007165		GO:0006008	glucose 1-phosphate utilization
622	2810004I01		0610019D07	GO:0003735		GO:0006009	glucose 1-phosphate phosphorylation
623	1700051C16		0610019D07	GO:0005622		GO:0006010	glucose 6-phosphate utilization
624	2310039N13		0610019D07	GO:0005830		GO:0006011	UDP-glucose metabolism
625	2810478G04		0610019D07	GO:0005840		GO:0006012	galactose metabolism
626	23100000000000		0610019D07	GO:0006412		GO:0006013	mannose metabolism
627	2210022K12		0610019D07	GO:0007046		GO:0006014	D-ribose metabolism
628	1.7e+15		0610021N13	GO:0004674		GO:0006015	5-phosphoribose 1-diphosphate biosynthesis
629	UI-M-BH0-aju-h-06-6-UI		0610021N13	GO:0005524		GO:0006016	2-deoxyribose 1-phosphate biosynthesis
630	1700113N17		0610021N13	GO:0006468		GO:0006017	deoxyribose 1,5-bisphosphate biosynthesis
631	2810485I05		0610023A02	GO:0003811		GO:0006018	deoxyribose 1-phosphate catabolism
632	1700016C01		0610023A02	GO:0005202		GO:0006019	deoxyribose 5-phosphate phosphorylation
633	1810018L08		0610023A02	GO:0005602		GO:0006020	myo-inositol metabolism
634	1700016B15		0610023A02	GO:0006956		GO:0006021	myo-inositol biosynthesis
635	1700024N20		0610023A02	GO:0006958		GO:0006022	aminoglycan metabolism
636	0610041A01		0610023A02	GO:0007267		GO:0006023	aminoglycan biosynthesis
637	2810407J07		0610025L01	GO:0003755		GO:0006024	glycosaminoglycan biosynthesis
638	2900052J15		0610025L01	GO:0004600		GO:0006025	galactosaminoglycan biosynthesis
639	3110045A19		0610025L01	GO:0005515		GO:0006026	aminoglycan catabolism
640	2810410K23		0610025L01	GO:0005634		GO:0006027	glycosaminoglycan catabolism
641	1700021F12		0610025L01	GO:0007049		GO:0006028	galactosaminoglycan catabolism
642	1700023D02		0610025L01	GO:0007088		GO:0006029	proteoglycan metabolism
643	2810482G21		0610025M10	GO:0003754		GO:0006030	chitin metabolism
644	1600014I21		0610025M10	GO:0003767		GO:0006031	chitin biosynthesis
645	A930029L06		0610025M10	GO:0005515		GO:0006032	chitin catabolism
646	2310040D08		0610025M10	GO:0005829		GO:0006033	chitin localization
647	1700125M20		0610025M10	GO:0006457		GO:0006034	cuticle chitin metabolism
648	2610201K07		0610025M10	GO:0007022		GO:0006035	cuticle chitin biosynthesis
649	1700013A07		0610025M10	GO:0017072		GO:0006036	cuticle chitin catabolism
650	2410047L16		0610027A24	GO:0004859		GO:0006037	cell wall chitin metabolism
651	2810474O19		0610027A24	GO:0005509		GO:0006038	cell wall chitin biosynthesis
652	1110059I04		0610027A24	GO:0005544		GO:0006039	cell wall chitin catabolism
653	2600006O07		0610027B03	GO:0008168		GO:0006040	amino sugar metabolism
654	2700085N01		0610027F08	GO:0007283		GO:0006041	glucosamine metabolism
655	1810032P22		0610027H24	GO:0003925		GO:0006042	glucosamine biosynthesis
656	9030422O16		0610027H24	GO:0003928		GO:0006043	glucosamine catabolism
657	5430439C17		0610027H24	GO:0003930		GO:0006044	N-acetylglucosamine metabolism
658	4631402N15		0610027H24	GO:0003931		GO:0006045	N-acetylglucosamine biosynthesis
659	2200004N10		0610027H24	GO:0005524		GO:0006046	N-acetylglucosamine catabolism
660	1700029A20		0610027H24	GO:0005525		GO:0006047	UDP-N-acetylglucosamine metabolism
661	4933411O17		0610027H24	GO:0005622		GO:0006048	UDP-N-acetylglucosamine biosynthesis
662	3110009M11		0610027H24	GO:0006886		GO:0006049	UDP-N-acetylglucosamine catabolism
663	5830411O09		0610027H24	GO:0007264		GO:0006050	mannosamine metabolism
664	2810417B20		0610027H24	GO:0015031		GO:0006051	N-acetylmannosamine metabolism
665	1700009F06		0610027O19	GO:0005215		GO:0006052	N-acetylmannosamine biosynthesis
666	4933422A18		0610027O19	GO:0005624		GO:0006053	N-acetylmannosamine catabolism
667	2410004M17		0610027O19	GO:0005887		GO:0006054	N-acetylneuraminate metabolism
668	1600014C23		0610027O19	GO:0006810		GO:0006055	CMP-N-acetylneuraminate biosynthesis
669	4632432C17		0610027O19	GO:0006833		GO:0006056	mannoprotein metabolism
670	2310010L17		0610027O19	GO:0015250		GO:0006057	mannoprotein biosynthesis
671	2500003M04		0610027O19	GO:0016020		GO:0006058	mannoprotein catabolism
672	1600002D24		0610027O19	GO:0016021		GO:0006059	hexitol metabolism
673	1700025H18		0610030A03	GO:0000157		GO:0006060	sorbitol metabolism
674	2610509B20		0610030A03	GO:0006886		GO:0006061	sorbitol biosynthesis
675	2610016F01		0610030A03	GO:0006897		GO:0006062	sorbitol catabolism
676	4733401N12		0610030A03	GO:0007242		GO:0006063	uronic acid metabolism
677	4632427C23		0610030C20	GO:0005125		GO:0006064	glucuronate catabolism
678	2410004I17		0610030C20	GO:0005576		GO:0006065	UDP-glucuronate biosynthesis
679	9030408O17		0610030C20	GO:0006935		GO:0006066	alcohol metabolism
680	1700030C23		0610030C20	GO:0006955		GO:0006067	ethanol metabolism
681	2210010N04		0610030C20	GO:0007165		GO:0006068	ethanol catabolism
682	1.6e+23		0610030C20	GO:0008009		GO:0006069	ethanol oxidation
683	1700020N24		0610030D10	GO:0003676		GO:0006070	octanol metabolism
684	2610507L09		0610030D10	GO:0003678		GO:0006071	glycerol metabolism
685	2500002C06		0610030D10	GO:0003723		GO:0006072	glycerol-3-phosphate metabolism
686	2.31e+27		0610030D10	GO:0004004		GO:0006073	glucan metabolism
687	2410029D23		0610030D10	GO:0004386		GO:0006074	beta-1,3 glucan metabolism
688	3110030P16		0610030D10	GO:0005524		GO:0006075	beta-1,3 glucan biosynthesis
689	1700013N06		0610030D10	GO:0005634		GO:0006076	beta-1,3 glucan catabolism
690	1810011H18		0610030D10	GO:0008026		GO:0006077	beta-1,6 glucan metabolism
691	H3138H09		0610030G24	GO:0003924		GO:0006078	beta-1,6 glucan biosynthesis
692	UI-M-BH0-ajn-a-01-6-UI		0610030G24	GO:0003925		GO:0006079	beta-1,6 glucan catabolism
693	5730000000000		0610030G24	GO:0003928		GO:0006080	mannan metabolism
694	1700003P11		0610030G24	GO:0005525		GO:0006081	aldehyde metabolism
695	UI-M-AP0-abg-e-05-6-UI		0610030G24	GO:0006886		GO:0006082	organic acid metabolism
696	2.81e+17		0610030G24	GO:0007264		GO:0006083	acetate metabolism
697	4933439F11		0610030G24	GO:0007269		GO:0006084	acetyl-CoA metabolism
698	5730442P18		0610030G24	GO:0015031		GO:0006085	acetyl-CoA biosynthesis
699	3300002K07		0610030G24	GO:0016192		GO:0006086	acetyl-CoA biosynthesis from pyruvate
700	5430405N12		0610030H01	GO:0004032		GO:0006087	pyruvate dehydrogenase bypass
701	5530401D11		0610030H11	GO:0003677		GO:0006088	acetate to acetyl-CoA
702	1600027A01		0610030H11	GO:0003700		GO:0006089	lactate metabolism
703	1.6e+27		0610030H11	GO:0005634		GO:0006090	pyruvate metabolism
704	2.51e+25		0610030H11	GO:0006355		GO:0006091	generation of precursor metabolites and energy
705	5730422I03		0610030M18	GO:0005624		GO:0006092	main pathways of carbohydrate metabolism
706	5730488C15		0610030M18	GO:0005887		GO:0006094	gluconeogenesis
707	1700042O13		0610030M18	GO:0016020		GO:0006096	glycolysis
708	2010004C08		0610030M18	GO:0016021		GO:0006097	glyoxylate cycle
709	5031439A09		0610030O24	GO:0006259		GO:0006098	pentose-phosphate shunt
710	6720482K01		0610031A09	GO:0003732		GO:0006099	tricarboxylic acid cycle
711	5530400H20		0610031A09	GO:0005643		GO:0006100	tricarboxylic acid cycle intermediate metabolism
712	4930569O14		0610031F24	GO:0000139		GO:0006101	citrate metabolism
713	2.01e+19		0610031F24	GO:0005624		GO:0006102	isocitrate metabolism
714	2700016F22		0610031F24	GO:0005794		GO:0006103	2-oxoglutarate metabolism
715	2810406B13		0610031F24	GO:0016021		GO:0006104	succinyl-CoA metabolism
716	2810409C15		0610031F24	GO:0016192		GO:0006105	succinate metabolism
717	2700063L20		0610031G22	GO:0003682		GO:0006106	fumarate metabolism
718	H3011F03		0610031G22	GO:0003774		GO:0006107	oxaloacetate metabolism
719	1700109D23		0610031G22	GO:0004190		GO:0006108	malate metabolism
720	616709		0610031G22	GO:0005200		GO:0006109	regulation of carbohydrate metabolism
721	H3144F07		0610031G22	GO:0005515		GO:0006110	regulation of glycolysis
722	2610019N06		0610031G22	GO:0005884		GO:0006111	regulation of gluconeogenesis
723	3110037G03		0610031G22	GO:0006338		GO:0006112	energy reserve metabolism
724	2310032L05		0610031G22	GO:0006508		GO:0006113	fermentation
725	2610042G06		0610031G22	GO:0007165		GO:0006114	glycerol biosynthesis
726	2.81e+19		0610031G22	GO:0009613		GO:0006115	ethanol biosynthesis
727	UI-M-BH0-aiu-b-04-6-UI		0610031G22	GO:0015629		GO:0006116	NADH oxidation
728	2010107H08		0610031G22	GO:0016585		GO:0006117	acetaldehyde metabolism
729	3110025G09		0610031O15	GO:0005794		GO:0006118	electron transport
730	2900045C01		0610031O15	GO:0005802		GO:0006119	oxidative phosphorylation
731	2610036A20		0610031O15	GO:0005905		GO:0006120	mitochondrial electron transport, NADH to ubiquinone
732	8430436I03		0610031O15	GO:0005909		GO:0006121	mitochondrial electron transport, succinate to ubiquinone
733	5730599O09		0610031O15	GO:0006886		GO:0006122	mitochondrial electron transport, ubiquinol to cytochrome c
734	571496		0610031O15	GO:0006901		GO:0006123	mitochondrial electron transport, cytochrome c to oxygen
735	H3139D11		0610031O15	GO:0007269		GO:0006124	ferredoxin metabolism
736	2810427C15		0610031O15	GO:0008021		GO:0006125	thioredoxin pathway
737	2610509H23		0610031O15	GO:0016183		GO:0006126	other pathways of electron transport
738	1500015B20		0610031O15	GO:0016192		GO:0006127	glycerophosphate shuttle
739	1700027L03		0610031O15	GO:0030125		GO:0006128	oxidized glutathione reduction
740	A930017D03		0610033I05	GO:0003676		GO:0006129	protein-disulfide reduction
741	2410124L17		0610033L03	GO:0003954		GO:0006130	6-phosphofructokinase reduction
742	2810442I22		0610033L03	GO:0005739		GO:0006131	dihydrolipoamide reduction
743	9130007B12		0610033L03	GO:0005748		GO:0006132	dihydrolipoylprotein reduction
744	5830400P18		0610033L03	GO:0008137		GO:0006133	5,10-methylenetetrahydrofolate oxidation
745	2610209C10		0610033M02	GO:0000004		GO:0006134	dihydrobiopterin reduction
746	2900053A11		0610033M02	GO:0005554		GO:0006135	dihydropteridine reduction
747	3110010B10		0610033M02	GO:0008372		GO:0006136	succinate-O2 electron transport
748	2010205O06		0610033O15	GO:0003735		GO:0006137	ubiquinone-8-O2 electron transport
749	5830408C22		0610033O15	GO:0005762		GO:0006138	NADH-O2 electron transport
750	2010109M11		0610033O15	GO:0006412		GO:0006139	nucleobase, nucleoside, nucleotide and nucleic acid metabolism
751	1.7e+28		0610033O17	GO:0003824		GO:0006140	regulation of nucleotide metabolism
752	2610002B22		0610033O17	GO:0005525		GO:0006141	regulation of purine base metabolism
753	2310069A13		0610033O17	GO:0005739		GO:0006142	regulation of pyrimidine base metabolism
754	2310020H09		0610033O17	GO:0006096		GO:0006143	purine metabolism
755	4933428I03		0610033O17	GO:0006099		GO:0006144	purine base metabolism
756	1700121J11		0610034O11	GO:0003735		GO:0006145	purine base catabolism
757	2810480D20		0610034O11	GO:0005622		GO:0006146	adenine catabolism
758	2900016D18		0610034O11	GO:0005739		GO:0006147	guanine catabolism
759	1700110N21		0610034O11	GO:0005761		GO:0006148	inosine catabolism
760	1600015C07		0610034O11	GO:0005840		GO:0006149	deoxyinosine catabolism
761	5830406C15		0610034O11	GO:0006412		GO:0006150	hypoxanthine oxidation
762	5730583A19		0610034P02	GO:0005525		GO:0006151	xanthine oxidation
763	5730455P16		0610034P02	GO:0005786		GO:0006152	purine nucleoside catabolism
764	1700000000000		0610034P02	GO:0006605		GO:0006153	purine nucleosidase reaction
765	2600017A09		0610037B09	GO:0000082		GO:0006154	adenosine catabolism
766	2610528B05		0610037B09	GO:0000158		GO:0006155	adenosine deaminase reaction
767	2410008A19		0610037B09	GO:0004722		GO:0006156	adenosine phosphorolysis
768	2610016F02		0610037B09	GO:0006470		GO:0006157	deoxyadenosine catabolism
769	2010012B19		0610037B09	GO:0008287		GO:0006158	deoxyadenosine deaminase reaction
770	1600032A03		0610037B09	GO:0008360		GO:0006159	deoxyadenosine phosphorolysis
771	H3027C12		0610037B09	GO:0008420		GO:0006160	guanosine phosphorolysis
772	2310013P13		0610037B09	GO:0015071		GO:0006161	deoxyguanosine catabolism
773	2900042G08		0610037B09	GO:0017018		GO:0006162	purine/pyrimidine nucleoside diphosphate reduction
774	9030417H15		0610037K16	GO:0005515		GO:0006163	purine nucleotide metabolism
775	4631426H08		0610037K16	GO:0005554		GO:0006164	purine nucleotide biosynthesis
776	2810043H12		0610037K16	GO:0007165		GO:0006165	nucleoside diphosphate phosphorylation
777	1700010J08		0610037K16	GO:0008372		GO:0006166	purine ribonucleoside salvage
778	5730509A11		0610037L19	GO:0003755		GO:0006167	AMP biosynthesis
779	4933428O03		0610037L19	GO:0004009		GO:0006168	adenine salvage
780	3000002G13		0610037L19	GO:0004600		GO:0006169	adenosine salvage
781	1700029J03		0610037L19	GO:0004752		GO:0006170	dAMP biosynthesis
782	1700084D09		0610037L19	GO:0005524		GO:0006171	cAMP biosynthesis
783	2900052P03		0610037L19	GO:0006457		GO:0006172	ADP biosynthesis
784	2810037P09		0610037L19	GO:0006810		GO:0006173	dADP biosynthesis
785	1700025B18		0610037L19	GO:0016020		GO:0006174	dADP phosphorylation
786	2010301B18		0610038D11	GO:0003700		GO:0006175	dATP biosynthesis
787	5730412P04		0610038D11	GO:0003707		GO:0006176	dATP biosynthesis from ADP
788	1700041H07		0610038D11	GO:0005496		GO:0006177	GMP biosynthesis
789	9030623H02		0610038D11	GO:0005634		GO:0006178	guanine salvage
790	2610015A09		0610038D11	GO:0006355		GO:0006179	guanosine salvage
791	2610010G17		0610038F01	GO:0005624		GO:0006180	deoxyguanosine salvage
792	1600028C08		0610038K04	GO:0004090		GO:0006181	dGMP biosynthesis
793	3110035N03		0610038K04	GO:0005739		GO:0006182	cGMP biosynthesis
794	5.43e+27		0610038M03	GO:0004252		GO:0006183	GTP biosynthesis
795	3110031N04		0610038M03	GO:0004289		GO:0006184	GTP catabolism
796	5730417K16		0610038M03	GO:0005783		GO:0006185	dGDP biosynthesis
797	1700037P07		0610038M03	GO:0005794		GO:0006186	dGDP phosphorylation
798	5730564B02		0610038M03	GO:0006508		GO:0006187	dGTP biosynthesis from dGDP
799	2700093G15		0610038M03	GO:0006629		GO:0006188	IMP biosynthesis
800	2510017J16		0610038M03	GO:0006694		GO:0006189	'de novo' IMP biosynthesis
801	1700020G04		0610038M03	GO:0008233		GO:0006190	inosine salvage
802	2310065F04		0610038M03	GO:0016021		GO:0006191	deoxyinosine salvage
803	2210017A09		0610038M15	GO:0003713		GO:0006192	IDP phosphorylation
804	4930432B04		0610038M15	GO:0005667		GO:0006193	ITP catabolism
805	2.81e+26		0610038M15	GO:0006357		GO:0006194	dIDP phosphorylation
806	0610010C14		0610038M15	GO:0016922		GO:0006195	purine nucleotide catabolism
807	5730438N18		0610038N09	GO:0005529		GO:0006196	AMP catabolism
808	1810037B05		0610038N18	GO:0005977		GO:0006197	adenylate deaminase reaction
809	3110073H01		0610038P07	GO:0005624		GO:0006198	cAMP catabolism
810	C430002M03		0610038P07	GO:0005783		GO:0006199	ADP reduction
811	1600012N16		0610038P07	GO:0016021		GO:0006200	ATP catabolism
812	1810020L16		0610039A06	GO:0003677		GO:0006201	GMP catabolism to IMP
813	2510015P22		0610039A06	GO:0005515		GO:0006202	GMP catabolism to guanine
814	2410115K05		0610039A06	GO:0005634		GO:0006203	dGTP catabolism
815	0610031I08		0610039A20	GO:0004721		GO:0006204	IMP catabolism
816	2210408K08		0610039A20	GO:0006470		GO:0006205	pyrimidine metabolism
817	1700047M11		0610039A20	GO:0008138		GO:0006206	pyrimidine base metabolism
818	3110023N18		0610039B05	GO:0004299		GO:0006207	'de novo' pyrimidine base biosynthesis
819	1810054D07		0610039B05	GO:0005839		GO:0006208	pyrimidine base catabolism
820	2810468L03		0610039B05	GO:0006511		GO:0006209	cytosine catabolism
821	4933404C01		0610039B05	GO:0008233		GO:0006210	thymine catabolism
822	2310079P10		0610039K12	GO:0003924		GO:0006211	5-methylcytosine catabolism
823	2400001O07		0610039K12	GO:0005829		GO:0006212	uracil catabolism
824	2810407I01		0610039M24	GO:0005509		GO:0006213	pyrimidine nucleoside metabolism
825	1700025J06		0610039M24	GO:0006499		GO:0006214	thymidine catabolism
826	2210414B05		0610039N04	GO:0007242		GO:0006216	cytidine catabolism
827	H3147F10		0610039N04	GO:0008181		GO:0006217	deoxycytidine catabolism
828	1810026B05		0610039N04	GO:0008283		GO:0006218	uridine catabolism
829	6820401P05		0610040A09	GO:0004812		GO:0006219	deoxyuridine catabolism
830	3110048D16		0610040A09	GO:0005083		GO:0006220	pyrimidine nucleotide metabolism
831	3100002M17		0610040A09	GO:0005524		GO:0006221	pyrimidine nucleotide biosynthesis
832	1700006L23		0610040A09	GO:0006418		GO:0006222	UMP biosynthesis
833	1810018O03		0610040A09	GO:0007264		GO:0006223	uracil salvage
834	UI-M-AN1-afj-g-02-6-UI		0610040B01	GO:0004615		GO:0006224	uridine kinase reaction
835	9030419B19		0610040B01	GO:0006487		GO:0006225	UDP biosynthesis
836	1700007L15		0610040B01	GO:0009298		GO:0006226	dUMP biosynthesis
837	1700122C19		0610040G01	GO:0005482		GO:0006227	dUDP biosynthesis
838	5730432L01		0610040G01	GO:0005624		GO:0006228	UTP biosynthesis
839	1700112C13		0610040G01	GO:0005768		GO:0006229	dUTP biosynthesis
840	2310035M22		0610040G01	GO:0005887		GO:0006230	TMP biosynthesis
841	2610017K16		0610040G01	GO:0006886		GO:0006231	dTMP biosynthesis
842	2310066F24		0610040G01	GO:0006892		GO:0006232	TDP biosynthesis
843	1600019F10		0610040G01	GO:0006899		GO:0006233	dTDP biosynthesis
844	2510049K03		0610040G01	GO:0008565		GO:0006234	TTP biosynthesis
845	2510026P17		0610040G01	GO:0016020		GO:0006235	dTTP biosynthesis
846	5430432B03		0610040G01	GO:0016021		GO:0006236	cytidine salvage
847	2310006M14		0610041A01	GO:0003823		GO:0006237	deoxycytidine salvage
848	111000000000000		0610041O14	GO:0005622		GO:0006238	CMP salvage
849	1700026P10		0610041O14	GO:0006396		GO:0006239	dCMP salvage
850	2310047A01		0610041O18	GO:0004871		GO:0006240	dCDP biosynthesis
851	2410015H04		0610041O18	GO:0005057		GO:0006241	CTP biosynthesis
852	1700055M20		0610041O18	GO:0005096		GO:0006242	dCTP biosynthesis
853	1700010N06		0610041O18	GO:0007165		GO:0006243	CTP deamination
854	2610204L24		0610041O18	GO:0007186		GO:0006244	pyrimidine nucleotide catabolism
855	2810464K11		0610041P13	GO:0004759		GO:0006245	TDP catabolism
856	9130026N02		0610041P13	GO:0005739		GO:0006246	dTDP catabolism
857	1500006G04		0610041P13	GO:0006631		GO:0006247	TTP reduction
858	1700065L07		0610041P13	GO:0006637		GO:0006248	CMP catabolism
859	2610002D05		0610041P13	GO:0008778		GO:0006249	dCMP catabolism
860	5730529A16		0610041P13	GO:0016289		GO:0006250	CDP reduction
861	3230401N03		0610041P13	GO:0016291		GO:0006251	dCDP catabolism
862	5730408F13		0610041P13	GO:0016292		GO:0006252	CTP reduction
863	4931431N16		0610041P13	GO:0016790		GO:0006253	dCTP catabolism
864	9130022D09		0610041P13	GO:0018736		GO:0006254	CTP catabolism
865	4921506N09		0610041P13	GO:0018737		GO:0006255	UDP reduction
866	4933437C22		0610042G03	GO:0004672		GO:0006256	UDP catabolism
867	2210420L15		0610042G03	GO:0004674		GO:0006257	dUDP catabolism
868	H3141C04		0610042G03	GO:0004675		GO:0006258	UDP-glucose catabolism
869	3110005P07		0610042G03	GO:0005024		GO:0006259	DNA metabolism
870	2610315D21		0610042G03	GO:0005524		GO:0006260	DNA replication
871	1500005J14		0610042G03	GO:0005624		GO:0006261	DNA-dependent DNA replication
872	4933423N12		0610042G03	GO:0006468		GO:0006264	mitochondrial DNA replication
873	2610300A13		0610042G03	GO:0016020		GO:0006265	DNA topological change
874	1700052N19		0610042G03	GO:0016021		GO:0006266	DNA ligation
875	1500036J19		0610042H15	GO:0000004		GO:0006267	pre-replicative complex formation and maintenance
876	2810430B14		0610042H15	GO:0005554		GO:0006268	DNA unwinding
877	2510009P07		0610042H15	GO:0005576		GO:0006269	DNA replication, synthesis of RNA primer
878	5033411P13		0610042H15	GO:0005783		GO:0006270	DNA replication initiation
879	2.31e+28		0610042H15	GO:0005811		GO:0006271	DNA strand elongation
880	5730470C09		0610042H15	GO:0016020		GO:0006272	leading strand elongation
881	1700025P09		0610042N22	GO:0000074		GO:0006273	lagging strand elongation
882	311000000		0610042N22	GO:0005838		GO:0006274	DNA replication termination
883	5730437N04		0610042O13	GO:0003995		GO:0006275	regulation of DNA replication
884	9030411M13		0610042O13	GO:0004085		GO:0006276	plasmid maintenance
885	2210408N17		0610042O13	GO:0005739		GO:0006277	DNA amplification
886	0610010C24		0610042O13	GO:0006118		GO:0006278	RNA-dependent DNA replication
887	A330105D01		0610042O13	GO:0006631		GO:0006279	premeiotic DNA synthesis
888	1500016D05		0610042O13	GO:0008246		GO:0006280	mutagenesis
889	1600017F22		0610043C13	GO:0003677		GO:0006281	DNA repair
890	2310046K10		0610043C13	GO:0003702		GO:0006282	regulation of DNA repair
891	2210409H23		0610043C13	GO:0005634		GO:0006283	transcription-coupled nucleotide-excision repair
892	2610019B04		0610043C13	GO:0006355		GO:0006284	base-excision repair
893	2200004B10		0610043C13	GO:0006366		GO:0006285	base-excision repair, AP site formation
894	4933404I19		0710001O18	GO:0005624		GO:0006286	base-excision repair, base-free sugar-phosphate removal
895	3110009O07		0710001O18	GO:0016021		GO:0006287	base-excision repair, gap-filling
896	6330412F12		0710005G07	GO:0003700		GO:0006288	base-excision repair, DNA ligation
897	2.01e+25		0710005G07	GO:0005634		GO:0006289	nucleotide-excision repair
898	2610529D13		0710005G07	GO:0006338		GO:0006290	pyrimidine dimer repair
899	2310047K12		0710005G07	GO:0006350		GO:0006291	pyrimidine-dimer repair, DNA damage excision
900	H3090A09		0710005G07	GO:0006357		GO:0006292	pyrimidine-dimer repair, DNA damage recognition
901	4933428L19		0710005I03	GO:0003735		GO:0006293	nucleotide-excision repair, preincision complex stabilization
902	1500012F11		0710005I03	GO:0005622		GO:0006294	nucleotide-excision repair, preincision complex formation
903	2310016N09		0710005I03	GO:0005739		GO:0006295	nucleotide-excision repair, DNA incision, 3'-to lesion
904	1700092A20		0710005I03	GO:0005840		GO:0006296	nucleotide-excision repair, DNA incision, 5'-to lesion
905	9130006H11		0710005I03	GO:0006412		GO:0006297	nucleotide-excision repair, DNA gap filling
906	5730463C12		0710007K04	GO:0007242		GO:0006298	mismatch repair
907	1700000000		0710007M18	GO:0003677		GO:0006299	short patch mismatch repair system
908	2810405F04		0710007M18	GO:0008372		GO:0006300	long patch mismatch repair system
909	5730448P06		0710007M18	GO:0015074		GO:0006301	postreplication repair
910	9530056K14		0710008G23	GO:0003700		GO:0006302	double-strand break repair
911	4930572C02		0710008G23	GO:0005554		GO:0006303	double-strand break repair via nonhomologous end-joining
912	2410015D23		0710008G23	GO:0008151		GO:0006304	DNA modification
913	2610016F14		0710008G23	GO:0008372		GO:0006305	DNA alkylation
914	4933409B01		0710008H05	GO:0005185		GO:0006306	DNA methylation
915	1810047A23		0710008H05	GO:0005576		GO:0006307	DNA dealkylation
916	5730417B17		0710008J23	GO:0007409		GO:0006308	DNA catabolism
917	4930579H07		0710008M05	GO:0004840		GO:0006309	DNA fragmentation during apoptosis
918	2210417G05		0710008M05	GO:0006464		GO:0006310	DNA recombination
919	1700015K21		0710008M05	GO:0006512		GO:0006311	meiotic gene conversion
920	2310056L18		0710008N11	GO:0005739		GO:0006312	mitotic recombination
921	5430404H12		0710008N11	GO:0006099		GO:0006313	DNA transposition
922	2900084F20		0710008N11	GO:0006118		GO:0006314	intron homing
923	2310011A09		0710008N11	GO:0008042		GO:0006315	homing of group II introns
924	5830437M04		0710008N11	GO:0008177		GO:0006316	movement of group I intron
925	2900019C14		0710008N11	GO:0009060		GO:0006317	P-element transposition
926	2010208B10		0710008N11	GO:0009497		GO:0006318	P-element excision
927	2810410O20		0710008O11	GO:0000004		GO:0006319	Ty element transposition
928	2210010C04		0710008O11	GO:0005554		GO:0006320	Ty1 element transposition
929	2900053F15		0710008O11	GO:0008372		GO:0006321	Ty2 element transposition
930	4833418N02		0710008P03	GO:0003676		GO:0006322	Ty3 element transposition
931	H3082F03		0710008P03	GO:0003678		GO:0006323	DNA packaging
932	5730489J12		0710008P03	GO:0003723		GO:0006324	S-phase regulated histone modification
933	2500001D14		0710008P03	GO:0004386		GO:0006325	establishment and/or maintenance of chromatin architecture
934	1700084B21		0710008P03	GO:0005524		GO:0006326	bent DNA binding
935	1500041B16		0710008P03	GO:0005634		GO:0006327	random coil binding
936	2310039D24		0710008P03	GO:0008026		GO:0006328	AT binding
937	2310032H09		0910001D19	GO:0004089		GO:0006329	satellite DNA binding
938	1500005P18		0910001D19	GO:0006730		GO:0006330	single-stranded DNA binding
939	6430595O10		0910001D19	GO:0008270		GO:0006333	chromatin assembly or disassembly
940	3110073O07		0910001F14	GO:0004875		GO:0006334	nucleosome assembly
941	A230020K05		0910001F14	GO:0005624		GO:0006335	DNA replication-dependent nucleosome assembly
942	1700064N11		0910001F14	GO:0005886		GO:0006336	DNA replication-independent nucleosome assembly
943	5830411J07		0910001F14	GO:0006958		GO:0006337	nucleosome disassembly
944	3110047P20		0910001F14	GO:0016021		GO:0006338	chromatin remodeling
945	1700017G21		0910001F22	GO:0004252		GO:0006339	positive regulation of transcription of homeotic gene (trithorax group)
946	2310036D22		0910001F22	GO:0004263		GO:0006340	negative regulation of transcription of homeotic gene (Polycomb group)
947	5031426D15		0910001F22	GO:0004295		GO:0006341	chromatin insulator sequence binding
948	5830412H02		0910001F22	GO:0006508		GO:0006342	chromatin silencing
949	1700060C16		0910001F22	GO:0008132		GO:0006343	establishment of chromatin silencing
950	4432406C08		0910001F22	GO:0008203		GO:0006344	maintenance of chromatin silencing
951	2610042J20		0910001F22	GO:0008233		GO:0006345	loss of chromatin silencing
952	H3062H07		0910001I20	GO:0001524		GO:0006346	methylation-dependent chromatin silencing
953	1700016K10		0910001I20	GO:0005344		GO:0006348	chromatin silencing at telomere
954	1810007A08		0910001I20	GO:0005833		GO:0006349	imprinting
955	A230108N10		0910001I20	GO:0015671		GO:0006350	transcription
956	2010309G21		0910001J19	GO:0005624		GO:0006351	transcription, DNA-dependent
957	1700030I21		0910001J19	GO:0006886		GO:0006352	transcription initiation
958	4932409F11		0910001J19	GO:0006892		GO:0006353	transcription termination
959	3300001C01		0910001L11	GO:0000157		GO:0006354	RNA elongation
960	8430406C21		0910001L11	GO:0005189		GO:0006355	regulation of transcription, DNA-dependent
961	3.01e+20		0910001L11	GO:0005542		GO:0006356	regulation of transcription from Pol I promoter
962	5430432P15		0910001L11	GO:0005624		GO:0006357	regulation of transcription from Pol II promoter
963	9030624J02		0910001L11	GO:0005887		GO:0006358	regulation of global transcription from Pol II promoter
964	1810025A13		0910001L11	GO:0006620		GO:0006359	regulation of transcription from Pol III promoter
965	1700008H23		0910001L11	GO:0006898		GO:0006360	transcription from Pol I promoter
966	8430427C03		0910001L11	GO:0008222		GO:0006361	transcription initiation from Pol I promoter
967	2410017C19		0910001L11	GO:0015025		GO:0006362	RNA elongation from Pol I promoter
968	2310001D11		0910001L11	GO:0015884		GO:0006363	transcription termination from Pol I promoter
969	H3152A02		0910001L12	GO:0004180		GO:0006364	rRNA processing
970	7.1e+25		0910001L12	GO:0004182		GO:0006365	35S primary transcript processing
971	2700092H06		0910001L12	GO:0004222		GO:0006366	transcription from Pol II promoter
972	2410091I17		0910001L12	GO:0006508		GO:0006367	transcription initiation from Pol II promoter
973	1500000A19		0910001N05	GO:0006886		GO:0006368	RNA elongation from Pol II promoter
974	1700026N08		0910001N05	GO:0006899		GO:0006369	transcription termination from Pol II promoter
975	UI-M-BH0-aka-h-06-6-UI		0910001N05	GO:0007242		GO:0006370	mRNA capping
976	5033414D02		0910001P16	GO:0003824		GO:0006371	mRNA splicing
977	2400003C12		0910001P16	GO:0003872		GO:0006372	lariat formation, 5'-splice site cleavage
978	5730469G05		0910001P16	GO:0005945		GO:0006373	3'-splice site cleavage, exon ligation
979	5730454B08		0910001P16	GO:0006002		GO:0006374	nuclear mRNA splicing via U2-type spliceosome
980	2310066D16		0910001P16	GO:0006096		GO:0006375	nuclear mRNA splicing via U12-type spliceosome
981	2310022K03		1010001A07	GO:0000074		GO:0006376	mRNA splice site selection
982	1.7e+27		1010001A07	GO:0003751		GO:0006377	MATa1 (A1) pre-mRNA splicing
983	1810022F11		1010001A07	GO:0005634		GO:0006378	mRNA polyadenylylation
984	1810020F19		1010001A07	GO:0007049		GO:0006379	mRNA cleavage
985	1700110L11		1010001A07	GO:0007067		GO:0006380	poly-A binding
986	1500002K10		1010001D24	GO:0006605		GO:0006381	mRNA editing
987	2810406P13		1010001G12	GO:0003773		GO:0006382	adenosine to inosine editing
988	1700104A03		1010001G12	GO:0006951		GO:0006383	transcription from Pol III promoter
989	5830453P09		1010001K14	GO:0003735		GO:0006384	transcription initiation from Pol III promoter
990	1700057H21		1010001K14	GO:0005622		GO:0006385	RNA elongation from Pol III promoter
991	2210416C14		1010001K14	GO:0005739		GO:0006386	transcription termination from Pol III promoter
992	2310021J05		1010001K14	GO:0005763		GO:0006387	snRNA capping
993	5730507H05		1010001K14	GO:0005840		GO:0006388	tRNA splicing
994	1700106O07		1010001K14	GO:0006412		GO:0006389	tRNA-Y splicing
995	1810026H09		1100001A16	GO:0000187		GO:0006390	transcription from mitochondrial promoter
996	2310074L02		1100001A16	GO:0004930		GO:0006391	transcription initiation from mitochondrial promoter
997	2810003F01		1100001A16	GO:0004977		GO:0006392	RNA elongation from mitochondrial promoter
998	2700032K09		1100001A16	GO:0007186		GO:0006393	RNA transcription termination from mitochondrial promoter
999	1700020N17		1100001A16	GO:0008284		GO:0006396	RNA processing
1000	2610302I02		1100001A16	GO:0008289		GO:0006397	mRNA processing
1001	2610020G18		1100001A16	GO:0016020		GO:0006398	histone mRNA 3'-end processing
1002	0610010N23		1100001I10	GO:0004861		GO:0006399	tRNA metabolism
1003	2510027D20		1100001I10	GO:0005634		GO:0006400	tRNA modification
1004	2310021L10		1100001I10	GO:0007049		GO:0006401	RNA catabolism
1005	1700013J11		1100001I10	GO:0007050		GO:0006402	mRNA catabolism
1006	1810011H11		1100001I18	GO:0005200		GO:0006403	RNA localization
1007	2310001M15		1100001I18	GO:0005862		GO:0006404	RNA-nucleus import
1008	2700025J07		1100001I18	GO:0006936		GO:0006405	RNA-nucleus export
1009	26100000000000		1100001I18	GO:0007517		GO:0006406	mRNA-nucleus export
1010	2010012D17		1100001K11	GO:0005200		GO:0006407	rRNA-nucleus export
1011	583119		1100001K11	GO:0005862		GO:0006408	snRNA-nucleus export
1012	2410152H17		1100001K11	GO:0006936		GO:0006409	tRNA-nucleus export
1013	3110083O19		1100001K11	GO:0007517		GO:0006410	transcription, RNA-dependent
1014	602286		1100001K11	GO:0008307		GO:0006412	protein biosynthesis
1015	2700016F01		1110001B06	GO:0007242		GO:0006413	translational initiation
1016	5730460I20		1110001B06	GO:0007399		GO:0006414	translational elongation
1017	1810028B20		1110001H02	GO:0004867		GO:0006415	translational termination
1018	4931428F02		1110001H02	GO:0004868		GO:0006417	regulation of protein biosynthesis
1019	5730419I09		1110001H02	GO:0005737		GO:0006418	tRNA aminoacylation for protein translation
1020	2010015F10		1110001H02	GO:0006955		GO:0006419	alanyl-tRNA aminoacylation
1021	3110083M02		1110001H02	GO:0030162		GO:0006420	arginyl-tRNA aminoacylation
1022	A930014E01		1110001L04	GO:0001558		GO:0006421	asparaginyl-tRNA aminoacylation
1023	2610209L14		1110001L04	GO:0004872		GO:0006422	aspartyl-tRNA aminoacylation
1024	1300008M07		1110001L04	GO:0005520		GO:0006423	cysteinyl-tRNA aminoacylation
1025	2310011N08		1110001L04	GO:0005576		GO:0006424	glutamyl-tRNA aminoacylation
1026	4931408F02		1110001N04	GO:0003778		GO:0006425	glutaminyl-tRNA aminoacylation
1027	1600023N17		1110001N04	GO:0005198		GO:0006426	glycyl-tRNA aminoacylation
1028	1500015B04		1110001N04	GO:0005869		GO:0006427	histidyl-tRNA aminoacylation
1029	5330423C17		1110001N04	GO:0005875		GO:0006428	isoleucyl-tRNA aminoacylation
1030	3100001I08		1110001N04	GO:0007018		GO:0006429	leucyl-tRNA aminoacylation
1031	3110015J21		1110001N04	GO:0007067		GO:0006430	lysyl-tRNA aminoacylation
1032	3000003J08		1110001N04	GO:0007148		GO:0006431	methionyl-tRNA aminoacylation
1033	2610034P19		1110001N04	GO:0016288		GO:0006432	phenylalanyl-tRNA aminoacylation
1034	2810438P13		1110001O11	GO:0000160		GO:0006433	prolyl-tRNA aminoacylation
1035	3000004N20		1110001O11	GO:0003677		GO:0006434	seryl-tRNA aminoacylation
1036	3110031J08		1110001O11	GO:0003925		GO:0006435	threonyl-tRNA aminoacylation
1037	9530055J05		1110001O11	GO:0003928		GO:0006436	tryptophanyl-tRNA aminoacylation
1038	2610028K05		1110001O11	GO:0003930		GO:0006437	tyrosyl-tRNA aminoacylation
1039	1700022P04		1110001O11	GO:0003931		GO:0006438	valyl-tRNA aminoacylation
1040	2610318O14		1110001O11	GO:0005524		GO:0006439	aminoacyl-tRNA hydrolase reaction
1041	5830436K05		1110001O11	GO:0005525		GO:0006441	binding to mRNA cap
1042	9530027D23		1110001O11	GO:0006355		GO:0006444	nascent polypeptide association
1043	4933408N05		1110001O11	GO:0006886		GO:0006445	regulation of translation
1044	2610039N20		1110001O11	GO:0007264		GO:0006446	regulation of translational initiation
1045	UI-M-AK0-adj-b-06-6-UI		1110001O11	GO:0015031		GO:0006447	regulation of translational initiation by iron
1046	2310014L03		1110002F04	GO:0005037		GO:0006448	regulation of translational elongation
1047	4632404O06		1110002F04	GO:0005829		GO:0006449	regulation of translational termination
1048	2900068C24		1110002F04	GO:0006917		GO:0006450	regulation of translational fidelity
1049	6720430J02		1110002F04	GO:0007275		GO:0006451	translational readthrough
1050	0610009J05		1110002F04	GO:0008625		GO:0006452	translational frameshifting
1051	2010305B08		1110002I16	GO:0005794		GO:0006457	protein folding
1052	2700057G22		1110002I16	GO:0005906		GO:0006458	'de novo' protein folding
1053	1810004A15		1110002I16	GO:0006886		GO:0006459	binding unfolded ER proteins
1054	6530413N01		1110002I16	GO:0030125		GO:0006460	peptidyl-prolyl isomerase B reaction
1055	1700013B03		1110002I16	GO:0030137		GO:0006461	protein complex assembly
1056	2010305I04		1110002M22	GO:0003750		GO:0006462	protein complex assembly, multichaperone pathway
1057	H3125H12		1110002M22	GO:0003925		GO:0006463	steroid hormone receptor complex assembly
1058	6030449K04		1110002M22	GO:0003928		GO:0006464	protein modification
1059	1700026K02		1110002M22	GO:0005525		GO:0006465	signal peptide processing
1060	2810441F10		1110002M22	GO:0005622		GO:0006466	protein disulfide-isomerase reaction
1061	9.13e+27		1110002M22	GO:0006886		GO:0006467	protein thiol-disulfide exchange
1062	3110004M16		1110002M22	GO:0007048		GO:0006468	protein amino acid phosphorylation
1063	2410019P08		1110002M22	GO:0007264		GO:0006469	negative regulation of protein kinase activity
1064	2310011O18		1110002M22	GO:0008151		GO:0006470	protein amino acid dephosphorylation
1065	2410005G11		1110002M22	GO:0015031		GO:0006471	protein amino acid ADP-ribosylation
1066	2610018B07		1110002N03	GO:0003779		GO:0006473	protein amino acid acetylation
1067	2610200H14		1110002N03	GO:0005856		GO:0006474	N-terminal protein amino acid acetylation
1068	1110001A17		1110002N03	GO:0005912		GO:0006475	internal protein amino acid acetylation
1069	2610318I01		1110002N03	GO:0007389		GO:0006476	protein amino acid deacetylation
1070	4933421D24		1110002N23	GO:0005194		GO:0006477	protein amino acid sulfation
1071	30000000000		1110002N23	GO:0005624		GO:0006478	peptidyl-tyrosine sulfation
1072	2900012M01		1110002N23	GO:0005887		GO:0006479	protein amino acid methylation
1073	1700003K02		1110002N23	GO:0016337		GO:0006480	N-terminal protein amino acid methylation
1074	2310051H16		1110003A16	GO:0005634		GO:0006481	C-terminal protein amino acid methylation
1075	2310056N22		1110003A16	GO:0005737		GO:0006482	protein amino acid demethylation
1076	4933407D04		1110003J06	GO:0005554		GO:0006483	peptidyl-aspartic acid/asparagine hydroxylation
1077	1700034P14		1110003J06	GO:0007275		GO:0006484	protein cysteine-thiol oxidation
1078	5.73e+25		1110003J06	GO:0016021		GO:0006486	protein amino acid glycosylation
1079	4931423H11		1110003J12	GO:0030154		GO:0006487	N-linked glycosylation
1080	H3126A03		1110003K08	GO:0005739		GO:0006488	dolichol-linked oligosaccharide biosynthesis
1081	1700123C14		1110003K08	GO:0005743		GO:0006489	dolichyl diphosphate biosynthesis
1082	2700085A14		1110003K08	GO:0006605		GO:0006490	oligosaccharide-lipid intermediate assembly
1083	2310000000		1110003K08	GO:0006628		GO:0006491	N-glycan processing
1084	2900002D01		1110003K08	GO:0006886		GO:0006492	N-linked glycoprotein maturation
1085	2.41e+19		1110003K08	GO:0015450		GO:0006493	O-linked glycosylation
1086	2510008A14		1110003K24	GO:0003823		GO:0006494	terminal glycosylation
1087	2810401C22		1110003O23	GO:0001533		GO:0006495	terminal O-glycosylation
1088	2.31e+30		1110003O23	GO:0004356		GO:0006496	terminal N-glycosylation
1089	1700010A22		1110003O23	GO:0005200		GO:0006497	protein lipidation
1090	0610006H10		1110003O23	GO:0005209		GO:0006498	N-terminal protein lipidation
1091	2810003O05		1110003O23	GO:0005737		GO:0006499	N-terminal protein myristoylation
1092	4933424D07		1110003O23	GO:0008360		GO:0006500	N-terminal protein palmitoylation
1093	0610023A02		1110003O23	GO:0009399		GO:0006501	C-terminal protein lipidation
1094	3110045I01		1110003O23	GO:0030216		GO:0006502	C-terminal protein prenylation
1095	2610009I04		1110004H19	GO:0004197		GO:0006503	C-terminal protein farnesylation
1096	1810010H15		1110004H19	GO:0004216		GO:0006504	C-terminal protein geranylgeranylation
1097	4933426L22		1110004H19	GO:0006508		GO:0006505	GPI anchor metabolism
1098	2810026O10		1110004H19	GO:0008234		GO:0006506	GPI anchor biosynthesis
1099	1700126I16		1110004L21	GO:0000074		GO:0006507	GPI anchor release
1100	1700016A07		1110004L21	GO:0005838		GO:0006508	proteolysis and peptidolysis
1101	1500016C02		1110005A09	GO:0004857		GO:0006509	membrane protein ectodomain proteolysis
1102	2410015A16		1110005A09	GO:0006595		GO:0006510	ATP-dependent proteolysis
1103	1700094I16		1110005A09	GO:0008073		GO:0006511	ubiquitin-dependent protein catabolism
1104	3110043B16		1110005D21	GO:0003936		GO:0006512	ubiquitin cycle
1105	1700008K22		1110005D21	GO:0005224		GO:0006513	protein monoubiquitination
1106	H3071G05		1110005D21	GO:0005524		GO:0006515	misfolded or incompletely synthesized protein catabolism
1107	2310012H03		1110005D21	GO:0005739		GO:0006516	glycoprotein catabolism
1108	1810009N08		1110005D21	GO:0006754		GO:0006517	protein deglycosylation
1109	2010005M14		1110005D21	GO:0006818		GO:0006518	peptide metabolism
1110	UI-M-BH0-aiz-f-10-6-UI		1110005D21	GO:0016469		GO:0006519	amino acid and derivative metabolism
1111	2410052G11		1110005G09	GO:0005624		GO:0006520	amino acid metabolism
1112	1110034K16		1110005G09	GO:0016021		GO:0006521	regulation of amino acid metabolism
1113	2310066G09		1110005I11	GO:0005215		GO:0006522	alanine metabolism
1114	1700010M08		1110005I11	GO:0005471		GO:0006523	alanine biosynthesis
1115	4921506L22		1110005I11	GO:0005488		GO:0006524	alanine catabolism
1116	2510023M22		1110005I11	GO:0005624		GO:0006525	arginine metabolism
1117	1810038K19		1110005I11	GO:0005739		GO:0006526	arginine biosynthesis
1118	1110050J02		1110005I11	GO:0005743		GO:0006527	arginine catabolism
1119	2310047L21		1110005I11	GO:0006810		GO:0006528	asparagine metabolism
1120	5430425K12		1110005I11	GO:0006832		GO:0006529	asparagine biosynthesis
1121	1110055M01		1110005I11	GO:0006854		GO:0006530	asparagine catabolism
1122	1700084J23		1110005I11	GO:0015207		GO:0006531	aspartate metabolism
1123	2610101N10		1110005K11	GO:0001524		GO:0006532	aspartate biosynthesis
1124	2900053I11		1110005K11	GO:0005344		GO:0006533	aspartate catabolism
1125	5730403H17		1110005K11	GO:0005833		GO:0006534	cysteine metabolism
1126	1500009K01		1110005K11	GO:0015671		GO:0006535	cysteine biosynthesis from serine
1127	1110025O09		1110005O19	GO:0000004		GO:0006536	glutamate metabolism
1128	1810006A24		1110005O19	GO:0003924		GO:0006537	glutamate biosynthesis
1129	2310050K10		1110005O19	GO:0003925		GO:0006538	glutamate catabolism
1130	0610011C03		1110005O19	GO:0003931		GO:0006539	glutamate catabolism via 2-oxoglutarate
1131	1700066B17		1110005O19	GO:0005489		GO:0006540	glutamate decarboxylation to succinate
1132	1700066N11		1110005O19	GO:0005525		GO:0006541	glutamine metabolism
1133	4933422O15		1110005O19	GO:0005886		GO:0006542	glutamine biosynthesis
1134	5730419H05		1110005O19	GO:0006118		GO:0006543	glutamine catabolism
1135	2900017D14		1110005O19	GO:0007264		GO:0006544	glycine metabolism
1136	2510017F07		1110007B18	GO:0000004		GO:0006545	glycine biosynthesis
1137	2010203A17		1110007B18	GO:0005554		GO:0006546	glycine catabolism
1138	1600019I13		1110007B18	GO:0008372		GO:0006547	histidine metabolism
1139	0910001F14		1110007C17	GO:0004009		GO:0006548	histidine catabolism
1140	2510012D08		1110007C17	GO:0005524		GO:0006549	isoleucine metabolism
1141	1110005G09		1110007C17	GO:0005887		GO:0006550	isoleucine catabolism
1142	0610021B24		1110007C17	GO:0006810		GO:0006551	leucine metabolism
1143	1010001A07		1110007C17	GO:0008047		GO:0006552	leucine catabolism
1144	2010015J01		1110007C17	GO:0016020		GO:0006553	lysine metabolism
1145	2410015A17		1110007L20	GO:0000004		GO:0006554	lysine catabolism
1146	2610524M24		1110007L20	GO:0000151		GO:0006555	methionine metabolism
1147	0610010K06		1110007L20	GO:0005515		GO:0006556	S-adenosylmethionine biosynthesis
1148	5830402N19		1110007L20	GO:0005554		GO:0006557	S-adenosylmethioninamine biosynthesis
1149	2900036C23		1110007L20	GO:0006511		GO:0006558	L-phenylalanine metabolism
1150	1810037J08		1110007L20	GO:0008372		GO:0006559	L-phenylalanine catabolism
1151	2.61e+25		1110007P09	GO:0005488		GO:0006560	proline metabolism
1152	1500002O14		1110007P09	GO:0005624		GO:0006561	proline biosynthesis
1153	2900022M12		1110007P09	GO:0005739		GO:0006562	proline catabolism
1154	2410000000		1110007P09	GO:0005743		GO:0006563	L-serine metabolism
1155	2610316I04		1110007P09	GO:0006810		GO:0006564	L-serine biosynthesis
1156	1700019A19		1110007P09	GO:0016021		GO:0006565	L-serine catabolism
1157	2.31e+20		1110007P10	GO:0003677		GO:0006566	threonine metabolism
1158	2300003F07		1110007P10	GO:0005622		GO:0006567	threonine catabolism
1159	1810058M03		1110007P10	GO:0007275		GO:0006568	tryptophan metabolism
1160	2010002H19		1110007P10	GO:0008151		GO:0006569	tryptophan catabolism
1161	2310004B05		1110008L10	GO:0000265		GO:0006570	tyrosine metabolism
1162	2310043O21		1110008L10	GO:0003927		GO:0006571	tyrosine biosynthesis
1163	2610007I09		1110008L10	GO:0004871		GO:0006572	tyrosine catabolism
1164	2900074D19		1110008L10	GO:0005083		GO:0006573	valine metabolism
1165	1700028F16		1110008L10	GO:0005834		GO:0006574	valine catabolism
1166	A430108A20		1110008L10	GO:0007186		GO:0006575	amino acid derivative metabolism
1167	2300002C09		1110011O05	GO:0005515		GO:0006576	biogenic amine metabolism
1168	5430400H23		1110011O05	GO:0006357		GO:0006577	betaine metabolism
1169	1500011D06		1110011O05	GO:0016251		GO:0006578	betaine biosynthesis
1170	3110032K11		1110012F06	GO:0005509		GO:0006579	betaine catabolism
1171	5730433I01		1110012F06	GO:0005624		GO:0006580	ethanolamine metabolism
1172	2210408F11		1110012F06	GO:0005886		GO:0006581	acetylcholine catabolism
1173	0610009G22		1110012F06	GO:0016021		GO:0006582	melanin metabolism
1174	3.73e+25		1110012F06	GO:0017121		GO:0006583	melanin biosynthesis from tyrosine
1175	9030416H16		1110012F06	GO:0017128		GO:0006584	catecholamine metabolism
1176	2810489L22		1110012F06	GO:0030168		GO:0006585	dopamine biosynthesis from tyrosine
1177	1700009N04		1110012K08	GO:0004138		GO:0006586	indolalkylamine metabolism
1178	A930021C24		1110012K08	GO:0005524		GO:0006587	serotonin biosynthesis from tryptophan
1179	2010305A19		1110012K08	GO:0005737		GO:0006588	tryptophan hydroxylase activation
1180	H3125A10		1110012K08	GO:0005739		GO:0006589	octopamine biosynthesis
1181	2610005N20		1110012K08	GO:0006139		GO:0006590	thyroid hormone generation
1182	3110048L19		1110012K08	GO:0006468		GO:0006591	ornithine metabolism
1183	2010013G21		1110013A16	GO:0004867		GO:0006592	ornithine biosynthesis
1184	2610040L17		1110013A16	GO:0004868		GO:0006593	ornithine catabolism
1185	2310081F19		1110013A16	GO:0005737		GO:0006595	polyamine metabolism
1186	2210010I24		1110013A16	GO:0006955		GO:0006596	polyamine biosynthesis
1187	5430427G11		1110013A16	GO:0030162		GO:0006597	spermine biosynthesis
1188	2310006H16		1110014D08	GO:0005624		GO:0006598	polyamine catabolism
1189	1700027I12		1110014D08	GO:0005794		GO:0006599	phosphagen metabolism
1190	5830400A04		1110014D08	GO:0006890		GO:0006600	creatine metabolism
1191	2610110L04		1110014D08	GO:0016021		GO:0006601	creatine biosynthesis
1192	4931428F04		1110014D08	GO:0030173		GO:0006602	creatinine catabolism
1193	5033423O07		1110014J09	GO:0000118		GO:0006603	phosphocreatine metabolism
1194	5430427O21		1110014J09	GO:0003700		GO:0006604	phosphoarginine metabolism
1195	A430082C15		1110014J09	GO:0004407		GO:0006605	protein targeting
1196	2610017L11		1110014J09	GO:0005634		GO:0006606	protein-nucleus import
1197	3110005B16		1110014J09	GO:0005679		GO:0006607	NLS-bearing substrate-nucleus import
1198	H3071D08		1110014J09	GO:0006323		GO:0006608	snRNP protein-nucleus import
1199	2510026G08		1110014J09	GO:0006333		GO:0006609	mRNA-binding (hnRNP) protein-nucleus import
1200	2810454J05		1110014J09	GO:0006355		GO:0006610	ribosomal protein-nucleus import
1201	2410022M11		1110017J07	GO:0003875		GO:0006611	protein-nucleus export
1202	2410005O16		1110017J07	GO:0006464		GO:0006612	protein-membrane targeting
1203	2700078K13		1110019B02	GO:0004672		GO:0006613	cotranslational protein-membrane targeting
1204	2410081M02		1110019B02	GO:0004674		GO:0006614	SRP-dependent cotranslational protein-membrane targeting
1205	3110080J08		1110019B02	GO:0004693		GO:0006615	SRP-dependent cotranslational protein-membrane targeting, docking
1206	5330403L23		1110019B02	GO:0004713		GO:0006616	SRP-dependent cotranslational protein-membrane targeting, translocation
1207	2310058D17		1110019B02	GO:0005524		GO:0006617	SRP-dependent cotranslational protein-membrane targeting, signal sequence recognition
1208	1.7e+24		1110019B02	GO:0006468		GO:0006618	SRP-dependent cotranslational protein-membrane targeting, signal sequence processing
1209	1500016G19		1110019B02	GO:0007049		GO:0006619	SRP-independent cotranslational protein-membrane targeting
1210	1700000000		1110019G21	GO:0000166		GO:0006620	posttranslational protein-membrane targeting
1211	2610510H03		1110019G21	GO:0004002		GO:0006621	protein-ER retention
1212	2810421H23		1110019G21	GO:0005078		GO:0006622	protein-lysosome targeting
1213	1700007C22		1110019G21	GO:0005524		GO:0006623	protein-vacuolar targeting
1214	2810405K22		1110019G21	GO:0005554		GO:0006624	vacuolar protein processing or maturation
1215	1700016O14		1110019G21	GO:0005737		GO:0006625	protein-peroxisome targeting
1216	2310001J01		1110019G21	GO:0006118		GO:0006626	protein-mitochondrial targeting
1217	1600009F03		1110019G21	GO:0007254		GO:0006627	mitochondrial protein processing
1218	1700034L07		1110019G21	GO:0008042		GO:0006628	mitochondrial translocation
1219	1810061I13		1110021B17	GO:0000082		GO:0006629	lipid metabolism
1220	1810038B01		1110021B17	GO:0003677		GO:0006630	lipid binding
1221	4933429O19		1110021B17	GO:0005634		GO:0006631	fatty acid metabolism
1222	5730420K17		1110021B17	GO:0005718		GO:0006633	fatty acid biosynthesis
1223	5730594O13		1110021B17	GO:0006334		GO:0006634	hexadecanal biosynthesis
1224	1200003N10		1110021B17	GO:0007001		GO:0006635	fatty acid beta-oxidation
1225	2810425A16		1110021B17	GO:0007048		GO:0006636	fatty acid desaturation
1226	1500031B22		1110021B17	GO:0007049		GO:0006637	acyl-CoA metabolism
1227	5830411O07		1110021B17	GO:0007050		GO:0006638	neutral lipid metabolism
1228	2610037G10		1110021B17	GO:0008181		GO:0006639	acylglycerol metabolism
1229	1500031G17		1110021B17	GO:0008284		GO:0006640	monoacylglycerol biosynthesis
1230	2.81e+28		1110021B17	GO:0008629		GO:0006641	triacylglycerol metabolism
1231	1700009A04		1110021C22	GO:0005125		GO:0006642	triacylglycerol mobilization
1232	5730503K05		1110021C22	GO:0005509		GO:0006643	membrane lipid metabolism
1233	2510041L04		1110021C24	GO:0000004		GO:0006644	phospholipid metabolism
1234	1810061B17		1110021C24	GO:0005554		GO:0006646	phosphatidylethanolamine biosynthesis
1235	H3110B12		1110021C24	GO:0015629		GO:0006647	phosphatidyl-N-monomethylethanolamine biosynthesis
1236	5430413F24		1110021D17	GO:0005576		GO:0006648	dihydrosphingosine-1-P pathway
1237	1700013G20		1110025O09	GO:0004672		GO:0006649	phospholipid transfer to membrane
1238	H3117C09		1110025O09	GO:0004674		GO:0006650	glycerophospholipid metabolism
1239	1110003O23		1110025O09	GO:0004702		GO:0006651	diacylglycerol biosynthesis
1240	1190001A08		1110025O09	GO:0005524		GO:0006652	alpha-glycerophosphate pathway
1241	270000000000000		1110025O09	GO:0005737		GO:0006653	lecithin metabolism
1242	1700000000		1110025O09	GO:0006468		GO:0006654	phosphatidic acid biosynthesis
1243	3110017K20		1110025O09	GO:0007252		GO:0006655	phosphatidylglycerol biosynthesis
1244	2010005L06		1110025O13	GO:0000004		GO:0006656	phosphatidylcholine biosynthesis
1245	6430511D02		1110025O13	GO:0005524		GO:0006657	CDP-choline pathway
1246	3732413I11		1110025O13	GO:0005624		GO:0006658	phosphatidylserine metabolism
1247	2600011L02		1110025O13	GO:0016021		GO:0006659	phosphatidylserine biosynthesis
1248	2010010B06		1110027D02	GO:0004190		GO:0006660	phosphatidylserine catabolism
1249	2410007M08		1110027D02	GO:0004194		GO:0006661	phosphatidylinositol biosynthesis
1250	2010312A02		1110027D02	GO:0005624		GO:0006662	glycerol ether metabolism
1251	5.13e+16		1110027D02	GO:0005887		GO:0006663	platelet activating factor biosynthesis
1252	2410002M20		1110027D02	GO:0006508		GO:0006664	glycolipid metabolism
1253	2410045L18		1110027D02	GO:0008798		GO:0006665	sphingolipid metabolism
1254	2.31e+24		1110027D02	GO:0009405		GO:0006666	3-keto-sphinganine metabolism
1255	H3135B02		1110027D02	GO:0016021		GO:0006667	sphinganine metabolism
1256	1500039I04		1110027H15	GO:0004861		GO:0006668	sphinganine-1-phosphate metabolism
1257	2310010M10		1110027H15	GO:0007049		GO:0006669	sphinganine-1-phosphate biosynthesis
1258	2.61e+18		1110027K07	GO:0005764		GO:0006670	sphingosine metabolism
1259	3222401C14		1110027K07	GO:0008158		GO:0006671	phytosphingosine metabolism
1260	1700003A01		1110027K07	GO:0016020		GO:0006672	ceramide metabolism
1261	3110062G12		1110027K07	GO:0016021		GO:0006673	inositolphosphoceramide metabolism
1262	1810064C08		1110028N19	GO:0004719		GO:0006674	inositol phosphorylceramide metabolism
1263	5031405K23		1110028N19	GO:0006464		GO:0006675	mannose inositol phosphoceramide metabolism
1264	2010300B13		1110028N19	GO:0008757		GO:0006676	mannosyl diphosphorylinositol ceramide metabolism
1265	2310033H05		1110030D19	GO:0005194		GO:0006677	glycosylceramide metabolism
1266	1.81e+30		1110030D19	GO:0005624		GO:0006678	glucosylceramide metabolism
1267	1700016P03		1110030D19	GO:0005887		GO:0006679	glucosylceramide biosynthesis
1268	1600014J19		1110030D19	GO:0006915		GO:0006680	glucosylceramide catabolism
1269	H3135B02		1110030D19	GO:0007155		GO:0006681	galactosylceramide metabolism
1270	2010016G11		1110030D19	GO:0007275		GO:0006682	galactosylceramide biosynthesis
1271	5.03e+17		1110031F21	GO:0005624		GO:0006683	galactosylceramide catabolism
1272	2810004I08		1110031F21	GO:0006691		GO:0006684	sphingomyelin metabolism
1273	2310001H12		1110031F21	GO:0016021		GO:0006685	sphingomyelin catabolism
1274	2410072N22		1110031P16	GO:0004840		GO:0006686	sphingomyelin biosynthesis
1275	2210408I21		1110031P16	GO:0004842		GO:0006687	glycosphingolipid metabolism
1276	2610029B20		1110031P16	GO:0006464		GO:0006688	glycosphingolipid biosynthesis
1277	1700013F11		1110031P16	GO:0006508		GO:0006689	ganglioside catabolism
1278	5730411M05		1110032B18	GO:0007242		GO:0006690	icosanoid metabolism
1279	2010107O15		1110032D14	GO:0004252		GO:0006691	leukotriene metabolism
1280	2610016K11		1110032D14	GO:0005739		GO:0006692	prostanoid metabolism
1281	1810036H07		1110032D14	GO:0006508		GO:0006693	prostaglandin metabolism
1282	5730533N12		1110032D14	GO:0006515		GO:0006694	steroid biosynthesis
1283	2600016J05		1110032D14	GO:0008233		GO:0006695	cholesterol biosynthesis
1284	2700062C07		1110032D14	GO:0008462		GO:0006696	ergosterol biosynthesis
1285	A930012M21		1110032L15	GO:0000008		GO:0006697	ecdysone biosynthesis
1286	1700026G17		1110032L15	GO:0000245		GO:0006698	ecdysone modification
1287	2310042L06		1110032L15	GO:0003750		GO:0006699	bile acid biosynthesis
1288	2310028G22		1110032L15	GO:0005634		GO:0006700	C21-steroid hormone biosynthesis
1289	1500011J06		1110032L15	GO:0005681		GO:0006701	progesterone biosynthesis
1290	2610524B04		1110032L15	GO:0005682		GO:0006702	androgen biosynthesis
1291	H3149A01		1110032L15	GO:0006118		GO:0006703	estrogen biosynthesis
1292	3110056J03		1110032L15	GO:0006371		GO:0006704	glucocorticoid biosynthesis
1293	5730553K21		1110032L15	GO:0007067		GO:0006705	mineralocorticoid biosynthesis
1294	9330129H03		1110032L15	GO:0008248		GO:0006706	steroid catabolism
1295	5730407M17		1110033L09	GO:0003677		GO:0006707	cholesterol catabolism
1296	2610306N09		1110033L09	GO:0003700		GO:0006708	ecdysone catabolism
1297	1810014H10		1110033L09	GO:0004871		GO:0006709	progesterone catabolism
1298	2700009F18		1110033L09	GO:0005634		GO:0006710	androgen catabolism
1299	5830447M11		1110033L09	GO:0006355		GO:0006711	estrogen catabolism
1300	1110002F04		1110033L09	GO:0006357		GO:0006712	mineralocorticoid catabolism
1301	2210406G20		1110033L09	GO:0007165		GO:0006713	glucocorticoid catabolism
1302	4933426M09		1110033L09	GO:0007242		GO:0006714	sesquiterpenoid metabolism
1303	1500015G02		1110033L09	GO:0007259		GO:0006715	farnesol biosynthesis
1304	2610017G21		1110033N23	GO:0000096		GO:0006716	juvenile hormone metabolism
1305	2310007B03		1110033N23	GO:0005739		GO:0006717	juvenile hormone binding
1306	4933406L23		1110033N23	GO:0005759		GO:0006718	juvenile hormone biosynthesis
1307	2900068K05		1110033N23	GO:0005829		GO:0006719	juvenile hormone catabolism
1308	2810014B19		1110033N23	GO:0008152		GO:0006720	isoprenoid metabolism
1309	H3079A09		1110033N23	GO:0008483		GO:0006721	terpenoid metabolism
1310	4733401I18		1110034K16	GO:0003936		GO:0006722	triterpenoid metabolism
1311	9130010F19		1110034K16	GO:0005215		GO:0006723	cuticle hydrocarbon biosynthesis
1312	2310011P11		1110034K16	GO:0005489		GO:0006725	aromatic compound metabolism
1313	2810001F24		1110034K16	GO:0005624		GO:0006726	eye pigment biosynthesis
1314	1200007A08		1110034K16	GO:0005887		GO:0006727	ommochrome biosynthesis
1315	1500019L24		1110034K16	GO:0006818		GO:0006728	pteridine biosynthesis
1316	2900027K01		1110034K16	GO:0006968		GO:0006729	tetrahydrobiopterin biosynthesis
1317	5730557M23		1110034K16	GO:0008284		GO:0006730	one-carbon compound metabolism
1318	5730587D06		1110034K16	GO:0015992		GO:0006731	coenzyme and prosthetic group metabolism
1319	1700012K17		1110034K16	GO:0016020		GO:0006732	coenzyme metabolism
1320	2210017J06		1110034K16	GO:0016021		GO:0006733	oxidoreduction coenzyme metabolism
1321	3110001I22		1110034O18	GO:0000079		GO:0006734	NADH metabolism
1322	0710008N05		1110034O18	GO:0004693		GO:0006735	NADH regeneration
1323	2610023N22		1110034O18	GO:0007049		GO:0006736	NADH biosynthesis
1324	2810002J04		1110034O18	GO:0008283		GO:0006737	NADH catabolism
1325	2210411P06		1110035I01	GO:0005216		GO:0006738	nicotinamide riboside catabolism
1326	2700085B09		1110035I01	GO:0006811		GO:0006739	NADPH metabolism
1327	2.81e+30		1110035I01	GO:0016020		GO:0006740	NADPH regeneration
1328	1700036B12		1110035I01	GO:0016021		GO:0006741	NADPH biosynthesis
1329	2010006K13		1110035J03	GO:0000082		GO:0006742	NADPH catabolism
1330	2.81e+19		1110035J03	GO:0000086		GO:0006743	ubiquinone metabolism
1331	2810413P16		1110035J03	GO:0000152		GO:0006744	ubiquinone biosynthesis
1332	A330104H05		1110035J03	GO:0004842		GO:0006746	FADH2 metabolism
1333	1700081J12		1110035J03	GO:0005515		GO:0006747	FAD biosynthesis
1334	3110048A06		1110035J03	GO:0006511		GO:0006748	lipoamide metabolism
1335	2610317C19		1110037K09	GO:0005249		GO:0006749	glutathione metabolism
1336	2210407N10		1110037K09	GO:0005515		GO:0006750	glutathione biosynthesis
1337	2310009M15		1110037K09	GO:0006812		GO:0006751	glutathione catabolism
1338	5730420B22		1110037K09	GO:0006813		GO:0006752	group transfer coenzyme metabolism
1339	2410005G06		1110037K09	GO:0008076		GO:0006753	nucleoside phosphate metabolism
1340	0610038M15		1110037K09	GO:0016020		GO:0006754	ATP biosynthesis
1341	5730454F15		1110038C16	GO:0003677		GO:0006755	carbamoyl phosphate-ADP transphosphorylation
1342	2010004G10		1110038C16	GO:0003700		GO:0006756	AMP phosphorylation
1343	3010002F02		1110038C16	GO:0005634		GO:0006757	ADP phosphorylation
1344	5730453C05		1110038C16	GO:0005667		GO:0006759	ATP regeneration
1345	3010014L17		1110038C16	GO:0006355		GO:0006760	folic acid and derivative metabolism
1346	2410008M11		1110038C16	GO:0007275		GO:0006761	dihydrofolate biosynthesis
1347	2810410I22		1110039P14	GO:0005624		GO:0006762	dihydrofolate reduction
1348	H3024F08		1110039P14	GO:0005769		GO:0006763	coenzyme A metabolism
1349	1500031M19		1110039P14	GO:0006461		GO:0006764	coenzyme A biosynthesis
1350	2810407C02		1110039P14	GO:0006899		GO:0006765	coenzyme A catabolism
1351	1.7e+29		1110039P14	GO:0006904		GO:0006766	vitamin metabolism
1352	638394		1110039P14	GO:0008021		GO:0006767	water-soluble vitamin metabolism
1353	5430400P05		1110046B24	GO:0003824		GO:0006768	biotin metabolism
1354	620236		1110046B24	GO:0004756		GO:0006769	nicotinamide metabolism
1355	2410003J18		1110046B24	GO:0005524		GO:0006771	riboflavin metabolism
1356	4932412D23		1110046B24	GO:0005525		GO:0006772	thiamin metabolism
1357	1700051O17		1110046B24	GO:0006464		GO:0006774	vitamin B12 reduction
1358	2700092A01		1110046N03	GO:0005886		GO:0006775	fat-soluble vitamin metabolism
1359	2610511H23		1110046N03	GO:0007155		GO:0006776	vitamin A metabolism
1360	2810446M09		1110046N03	GO:0016020		GO:0006777	Mo-molybdopterin cofactor biosynthesis
1361	3110005M20		1110046N03	GO:0016021		GO:0006778	porphyrin metabolism
1362	2010001M09		1110048N14	GO:0005207		GO:0006779	porphyrin biosynthesis
1363	8430434A19		1110048N14	GO:0005509		GO:0006780	uroporphyrinogen III biosynthesis
1364	2610042L04		1110048N14	GO:0005604		GO:0006781	succinyl-CoA pathway
1365	2310045L24		1110048N14	GO:0007155		GO:0006782	protoporphyrinogen IX biosynthesis
1366	5830411H19		1110048N14	GO:0007160		GO:0006783	heme biosynthesis
1367	7330412A13		1110048N14	GO:0016020		GO:0006784	heme a biosynthesis
1368	1700023B02		1110048P09	GO:0004385		GO:0006785	heme b biosynthesis
1369	1700011N24		1110048P09	GO:0005524		GO:0006786	heme c biosynthesis
1370	2410073P13		1110049L20	GO:0003677		GO:0006787	porphyrin catabolism
1371	0610006G13		1110049L20	GO:0008372		GO:0006788	heme oxidation
1372	2500004B14		1110049L20	GO:0015074		GO:0006789	bilirubin conjugation
1373	1600027J07		1110050J02	GO:0003723		GO:0006790	sulfur metabolism
1374	6430402F14		1110050J02	GO:0005730		GO:0006791	sulfur utilization
1375	2810426P10		1110050J02	GO:0005737		GO:0006792	regulation of sulfur utilization
1376	3110031I02		1110050J02	GO:0005844		GO:0006793	phosphorus metabolism
1377	2410003M20		1110050J02	GO:0006915		GO:0006794	phosphorus utilization
1378	5033428C05		1110051D20	GO:0005515		GO:0006795	regulation of phosphorus utilization
1379	2900069K12		1110051D20	GO:0005624		GO:0006796	phosphate metabolism
1380	H3145F04		1110051D20	GO:0005784		GO:0006797	polyphosphate metabolism
1381	1500031H04		1110051D20	GO:0005829		GO:0006798	polyphosphate catabolism
1382	3110002D09		1110051D20	GO:0006613		GO:0006799	polyphosphate biosynthesis
1383	1810005K14		1110051D20	GO:0016021		GO:0006800	oxygen and reactive oxygen species metabolism
1384	4.93e+24		1110051K23	GO:0004623		GO:0006801	superoxide metabolism
1385	6330562C20		1110051K23	GO:0005509		GO:0006802	catalase reaction
1386	2.41e+17		1110051K23	GO:0016042		GO:0006803	glutathione conjugation reaction
1387	2410013L13		1110053K18	GO:0003700		GO:0006804	peroxidase reaction
1388	H3117C09		1110053K18	GO:0005634		GO:0006805	xenobiotic metabolism
1389	1810013D10		1110053K18	GO:0006355		GO:0006806	insecticide resistance
1390	2310032K17		1110054A23	GO:0005624		GO:0006807	nitrogen compound metabolism
1391	5430428K15		1110054A23	GO:0005783		GO:0006808	regulation of nitrogen utilization
1392	2510042M04		1110054A23	GO:0016021		GO:0006809	nitric oxide biosynthesis
1393	5730551D09		1110054J15	GO:0005489		GO:0006810	transport
1394	1700026O08		1110054J15	GO:0008246		GO:0006811	ion transport
1395	9530043P15		1110055M01	GO:0005200		GO:0006812	cation transport
1396	5730501N20		1110055M01	GO:0005882		GO:0006813	potassium ion transport
1397	1500016G02		1110055M01	GO:0007010		GO:0006814	sodium ion transport
1398	2700043J11		1110055M01	GO:0007148		GO:0006815	sodium/potassium transport
1399	3110038L02		1110055M01	GO:0008544		GO:0006816	calcium ion transport
1400	4933432P15		1110055P12	GO:0003677		GO:0006817	phosphate transport
1401	4930599B13		1110055P12	GO:0005184		GO:0006818	hydrogen transport
1402	1810027O01		1110055P12	GO:0007218		GO:0006820	anion transport
1403	1200004B16		1110056I13	GO:0003676		GO:0006821	chloride transport
1404	1700040G22		1110056I13	GO:0003677		GO:0006823	heavy metal ion transport
1405	6430539P16		1110056I13	GO:0005634		GO:0006824	cobalt ion transport
1406	2400007A17		1110057N09	GO:0005737		GO:0006825	copper ion transport
1407	6430411K18		1110057N09	GO:0007242		GO:0006826	iron ion transport
1408	1600027J15		1110059D07	GO:0005764		GO:0006827	high affinity iron ion transport
1409	2610319K07		1110059J23	GO:0003723		GO:0006828	manganese ion transport
1410	2310006C08		1110059J23	GO:0003729		GO:0006829	zinc ion transport
1411	3110012M15		1110059J23	GO:0005634		GO:0006830	high-affinity zinc ion transport
1412	2900059A15		1110059J23	GO:0005654		GO:0006831	low-affinity zinc ion transport
1413	5730513H21		1110059J23	GO:0005847		GO:0006832	small molecule transport
1414	4933411K05		1110059J23	GO:0006378		GO:0006833	water transport
1415	1500031G23		1110059J23	GO:0006379		GO:0006835	dicarboxylic acid transport
1416	2310057N07		1110059J23	GO:0006397		GO:0006836	neurotransmitter transport
1417	2810424A13		1110062I02	GO:0004672		GO:0006837	serotonin transport
1418	A230105L22		1110062I02	GO:0004674		GO:0006838	allantoin/allantoate transport
1419	2810429O05		1110062I02	GO:0004683		GO:0006839	mitochondrial transport
1420	2810409N01		1110062I02	GO:0004713		GO:0006840	mitochondrial alpha-ketoglutarate/malate transport
1421	1700034G19		1110062I02	GO:0005524		GO:0006842	tricarboxylic acid transport
1422	5730408C08		1110062I02	GO:0005737		GO:0006843	mitochondrial citrate transport
1423	2610021A01		1110062I02	GO:0006468		GO:0006844	acyl carnitine transport
1424	2610005L22		1110062I02	GO:0006917		GO:0006845	mitochondrial aspartate/glutamate transport
1425	1700105C15		1110064A03	GO:0003824		GO:0006846	acetate transport
1426	H3029E04		1110064A03	GO:0005777		GO:0006847	plasma membrane acetate transport
1427	2310044G17		1110064A03	GO:0005782		GO:0006848	pyruvate transport
1428	1700047L14		1110064A03	GO:0006605		GO:0006849	plasma membrane pyruvate transport
1429	A430102J17		1110064A03	GO:0008152		GO:0006850	mitochondrial pyruvate transport
1430	2810409M01		1110064A03	GO:0008415		GO:0006851	mitochondrial calcium ion transport
1431	2310004G04		1110064A03	GO:0008611		GO:0006852	mitochondrial sodium/calcium ion exchange
1432	1700039J09		1110064B20	GO:0001558		GO:0006853	carnitine shuttle
1433	0610039N04		1110064B20	GO:0005624		GO:0006854	ATP/ADP exchange
1434	4432409M24		1110064B20	GO:0005625		GO:0006855	multidrug transport
1435	5830435F03		1110064B20	GO:0006915		GO:0006856	eye pigment precursor transport
1436	1600019A01		1110064B20	GO:0016021		GO:0006857	oligopeptide transport
1437	2310081J21		1110064B20	GO:0016505		GO:0006858	extracellular transport
1438	2310057K14		1110066F04	GO:0003774		GO:0006859	extracellular carbohydrate transport
1439	2610044F18		1110066F04	GO:0005856		GO:0006860	extracellular amino acid transport
1440	311000000		1110066F04	GO:0005929		GO:0006862	nucleotide transport
1441	H3126D05		1110066F04	GO:0007017		GO:0006863	purine transport
1442	2900019O08		1110066M10	GO:0000004		GO:0006864	pyrimidine nucleotide transport
1443	2900073G15		1110066M10	GO:0000080		GO:0006865	amino acid transport
1444	2510038J24		1110066M10	GO:0005554		GO:0006867	L-asparagine transport
1445	2810002G02		1110066M10	GO:0007050		GO:0006868	L-glutamine transport
1446	2810404I24		1110066M10	GO:0008284		GO:0006869	lipid transport
1447	1700121K01		1110066M10	GO:0008372		GO:0006873	cell ion homeostasis
1448	2900021I12		1110069K24	GO:0004869		GO:0006874	calcium ion homeostasis
1449	1500010J12		1190002L06	GO:0005509		GO:0006875	metal ion homeostasis
1450	H3147G10		1190002L06	GO:0006620		GO:0006876	cadmium ion homeostasis
1451	2.51e+17		1190002L06	GO:0007155		GO:0006877	cobalt ion homeostasis
1452	5.73e+16		1190002L06	GO:0007156		GO:0006878	copper ion homeostasis
1453	1700106J12		1190002L06	GO:0008014		GO:0006879	iron ion homeostasis
1454	1700095K22		1190002L06	GO:0008181		GO:0006880	intracellular sequestering of iron ion
1455	1500015I05		1190002L06	GO:0016020		GO:0006881	extracellular sequestering of iron ion
1456	2810000000000		1190003G01	GO:0004658		GO:0006882	zinc ion homeostasis
1457	A430105C05		1190003G01	GO:0005739		GO:0006883	sodium ion homeostasis
1458	4.83e+25		1190005H08	GO:0005249		GO:0006884	regulation of cell volume
1459	1600023H17		1190005H08	GO:0005515		GO:0006885	regulation of pH
1460	1.81e+27		1190005H08	GO:0006813		GO:0006886	intracellular protein transport
1461	2810481G13		1190005H08	GO:0008076		GO:0006887	exocytosis
1462	1810073J13		1190005H08	GO:0016020		GO:0006888	ER to Golgi transport
1463	H3126D05		1190005J06	GO:0005624		GO:0006889	regulation of calcium in ER
1464	2310002C18		1190011N21	GO:0005509		GO:0006890	retrograde transport, Golgi to ER
1465	H3135B02		1190011N21	GO:0007049		GO:0006891	intra-Golgi transport
1466	2310034G01		1190011N21	GO:0007067		GO:0006892	post-Golgi transport
1467	1810054L16		1190017H21	GO:0005634		GO:0006893	Golgi to plasma membrane transport
1468	2510030C10		1190017H21	GO:0007345		GO:0006894	Golgi to secretory vesicle transport
1469	1500012H20		1200002C07	GO:0004812		GO:0006895	Golgi to endosome transport
1470	8430438D04		1200002C07	GO:0004830		GO:0006896	Golgi to vacuole transport
1471	1700008G06		1200002C07	GO:0005524		GO:0006897	endocytosis
1472	2810013C04		1200002C07	GO:0005625		GO:0006898	receptor mediated endocytosis
1473	2810434B10		1200002C07	GO:0005737		GO:0006900	vesicle budding
1474	4933407L07		1200002C07	GO:0006412		GO:0006901	vesicle coating
1475	2610018G03		1200002C07	GO:0006418		GO:0006903	vesicle targeting
1476	H3135B02		1200002C07	GO:0006436		GO:0006904	vesicle docking during exocytosis
1477	5430430J18		1200002C07	GO:0008285		GO:0006905	vesicle transport
1478	5730405O15		1200003G08	GO:0004367		GO:0006906	vesicle fusion
1479	2210407G04		1200003G08	GO:0006072		GO:0006907	pinocytosis
1480	1700011L22		1200003G08	GO:0009331		GO:0006908	clathrin-independent pinocytosis
1481	5430426F23		1200003K19	GO:0000004		GO:0006909	phagocytosis
1482	4.93e+26		1200003K19	GO:0003676		GO:0006910	phagocytosis, recognition
1483	5830428M24		1200003K19	GO:0003678		GO:0006911	phagocytosis, engulfment
1484	0610010I06		1200003K19	GO:0004888		GO:0006912	phagosome formation
1485	2810441A05		1200003K19	GO:0004930		GO:0006913	nucleocytoplasmic transport
1486	2310029P06		1200003K19	GO:0005509		GO:0006914	autophagy
1487	2610305M23		1200003K19	GO:0005524		GO:0006915	apoptosis
1488	9030412M04		1200003K19	GO:0005624		GO:0006916	anti-apoptosis
1489	2810483I07		1200003K19	GO:0005634		GO:0006917	induction of apoptosis
1490	4833427O07		1200003K19	GO:0005887		GO:0006918	induction of apoptosis by p53
1491	2900000000		1200003K19	GO:0006928		GO:0006919	caspase activation
1492	2610036A22		1200003K19	GO:0006954		GO:0006920	commitment to apoptosis
1493	2310024D23		1200003K19	GO:0006955		GO:0006921	disassembly of cell structures during apoptosis
1494	2410004P22		1200003K19	GO:0007155		GO:0006922	cleavage of lamin
1495	2010013L17		1200003K19	GO:0007218		GO:0006923	cleavage of cytoskeletal proteins
1496	2310002D07		1200003K19	GO:0007267		GO:0006924	programmed cell death, activated T-cells
1497	2810417M16		1200003K19	GO:0008026		GO:0006925	programmed cell death, inflammatory cells
1498	3110040D13		1200003K19	GO:0016020		GO:0006926	programmed cell death, virus-infected cells
1499	H3117C09		1200003K19	GO:0016021		GO:0006927	programmed cell death, transformed cells
1500	2810407A04		1200003L19	GO:0003676		GO:0006928	cell motility
1501	3110080J24		1200003L19	GO:0003677		GO:0006929	substrate-bound cell migration
1502	H3126D05		1200003L19	GO:0003723		GO:0006930	substrate-bound cell migration, cell extension
1503	621095		1200003L19	GO:0003733		GO:0006931	substrate-bound cell migration, cell attachment to substrate
1504	4933429D20		1200003L19	GO:0005634		GO:0006932	substrate-bound cell migration, cell contraction
1505	2610036G15		1200003L19	GO:0016071		GO:0006933	substrate-bound cell migration, cell release from substrate
1506	2810468M23		1200003O21	GO:0005198		GO:0006934	substrate-bound cell migration, adhesion receptor recycling
1507	5730408C10		1200003O21	GO:0005856		GO:0006935	chemotaxis
1508	3010019O03		1200004B16	GO:0004930		GO:0006936	muscle contraction
1509	3010031K01		1200004B16	GO:0005624		GO:0006937	regulation of muscle contraction
1510	2310069K13		1200004B16	GO:0005887		GO:0006938	sarcomere alignment
1511	H3085C04		1200004B16	GO:0007155		GO:0006939	smooth muscle contraction
1512	4930471A11		1200004B16	GO:0007186		GO:0006940	regulation of smooth muscle contraction
1513	9530077A17		1200004B16	GO:0007193		GO:0006941	striated muscle contraction
1514	4933435G04		1200004B16	GO:0016020		GO:0006942	regulation of striated muscle contraction
1515	2810425A04		1200004B16	GO:0016021		GO:0006943	chemi-mechanical coupling
1516	2210008M02		1200004D17	GO:0003677		GO:0006944	membrane fusion
1517	2310001L17		1200004D17	GO:0005249		GO:0006945	nuclear fusion during karyogamy
1518	4632407F12		1200004D17	GO:0005515		GO:0006948	viral-induced cell-cell fusion
1519	2310047B08		1200004D17	GO:0006355		GO:0006949	syncytium formation
1520	6720477H15		1200004D17	GO:0006813		GO:0006950	response to stress
1521	0610006P13		1200004D17	GO:0008076		GO:0006952	defense response
1522	2010322F12		1200004D17	GO:0016020		GO:0006953	acute-phase response
1523	2810441H06		1200004L23	GO:0000004		GO:0006954	inflammatory response
1524	2900059G15		1200004L23	GO:0003700		GO:0006955	immune response
1525	5730435B20		1200004L23	GO:0004437		GO:0006956	complement activation
1526	2010309N11		1200004L23	GO:0004445		GO:0006957	complement activation, alternative pathway
1527	2900046L07		1200004L23	GO:0005634		GO:0006958	complement activation, classical pathway
1528	2810416M14		1200004L23	GO:0005829		GO:0006959	humoral immune response
1529	2310007F21		1200004L23	GO:0006355		GO:0006960	antimicrobial humoral response (sensu Protostomia)
1530	1810019L15		1200004L23	GO:0016021		GO:0006961	antibacterial humoral response (sensu Protostomia)
1531	2700038L05		1200006A08	GO:0003677		GO:0006962	male-specific antibacterial humoral response
1532	A930007I19		1200006A08	GO:0003700		GO:0006963	antibacterial polypeptide induction
1533	1110031P16		1200006A08	GO:0005634		GO:0006964	anti-Gram-negative bacterial polypeptide induction
1534	5730402C15		1200006A08	GO:0005667		GO:0006965	anti-Gram-positive bacterial polypeptide induction
1535	5830415B17		1200006A08	GO:0006355		GO:0006966	antifungal humoral response (sensu Protostomia)
1536	6330571G21		1200006A08	GO:0016563		GO:0006967	antifungal polypeptide induction
1537	2310040O21		1200006A08	GO:0016564		GO:0006968	cellular defense response
1538	4.63e+19		1200006G16	GO:0003746		GO:0006969	melanotic tumor response
1539	4432409B02		1200006G16	GO:0005525		GO:0006970	response to osmotic stress
1540	3110015G01		1200006G16	GO:0006414		GO:0006971	hypotonic response
1541	2610001C23		1200006I23	GO:0005125		GO:0006972	hyperosmotic response
1542	1810057G21		1200006I23	GO:0005576		GO:0006973	intracellular accumulation of glycerol
1543	5730488B01		1200006I23	GO:0006955		GO:0006974	response to DNA damage stimulus
1544	4933440J22		1200006I23	GO:0008009		GO:0006975	DNA damage induced protein phosphorylation
1545	2610007F17		1200007A02	GO:0005198		GO:0006977	DNA damage response, signal transduction by p53 class mediator resulting in cell cycle arrest
1546	2810406K13		1200007A02	GO:0005856		GO:0006978	DNA damage response, signal transduction by p53 class mediator resulting in transcription of p21 class mediator
1547	3110050K21		1200007A02	GO:0005915		GO:0006979	response to oxidative stress
1548	4933440G23		1200007A02	GO:0007155		GO:0006980	redox signal response
1549	2810401C16		1200007A08	GO:0003677		GO:0006981	activation of SoxR protein
1550	241000000000		1200007A08	GO:0003700		GO:0006982	response to lipid hydroperoxide
1551	3110056H04		1200007A08	GO:0003714		GO:0006983	ER-overload response
1552	2510040P05		1200007A08	GO:0005634		GO:0006984	ER-nuclear signaling pathway
1553	1500002F13		1200007A08	GO:0005717		GO:0006985	EOR-mediated activation of NF-kappaB
1554	4933425L03		1200007A08	GO:0006306		GO:0006986	response to unfolded protein
1555	2310069M11		1200007A08	GO:0006366		GO:0006987	unfolded protein response, activation of signaling protein activity
1556	2010306B17		1200007A08	GO:0008270		GO:0006988	unfolded protein response, cleavage of primary transcript encoding UFP-specific transcription factor
1557	5930434B04		1200007G13	GO:0005200		GO:0006989	unfolded protein response, ligation of mRNA encoding UFP-specific transcription factor by RNA ligase
1558	2310016G23		1200007G13	GO:0005882		GO:0006990	unfolded protein response, positive regulation of target gene transcription
1559	2210416P16		1200007G13	GO:0007010		GO:0006991	response to sterol depletion
1560	4833435D08		1200007I01	GO:0005624		GO:0006992	sterol depletion response, sterol regulatory element binding-protein cleavage
1561	5830401B18		1200007I01	GO:0005764		GO:0006993	sterol depletion response, sterol regulatory element binding-protein nuclear translocation
1562	2210011K02		1200007I01	GO:0016020		GO:0006994	sterol depletion response, SREBP target gene transcriptional activation
1563	2210017H11		1200007I01	GO:0016021		GO:0006995	cellular response to nitrogen starvation
1564	2410073M13		1200007N13	GO:0005576		GO:0006996	organelle organization and biogenesis
1565	2410142I01		1200007N13	GO:0007397		GO:0006997	nuclear organization and biogenesis
1566	9130422I10		1200007N13	GO:0030179		GO:0006998	nuclear membrane organization and biogenesis
1567	2810006A19		1200007O07	GO:0003779		GO:0006999	nuclear pore organization and biogenesis
1568	8430436C05		1200007O07	GO:0005856		GO:0007000	nucleolus organization and biogenesis
1569	5630401J11		1200007O07	GO:0007605		GO:0007001	chromosome organization and biogenesis (sensu Eukaryota)
1570	640178		1200007O07	GO:0015629		GO:0007002	centromere binding
1571	493000000000		1200008P17	GO:0004872		GO:0007003	telomere binding
1572	0610041O18		1200008P17	GO:0005215		GO:0007004	telomerase-dependent telomere maintenance
1573	2310038O19		1200008P17	GO:0005624		GO:0007005	mitochondrion organization and biogenesis
1574	H3127D12		1200008P17	GO:0005764		GO:0007006	mitochondrial membrane organization and biogenesis
1575	2310004O12		1200008P17	GO:0006810		GO:0007007	inner mitochondrial membrane organization and biogenesis
1576	2810412B11		1200008P17	GO:0006886		GO:0007008	outer mitochondrial membrane organization and biogenesis
1577	2700055F06		1200008P17	GO:0016020		GO:0007009	plasma membrane organization and biogenesis
1578	1.6e+17		1200008P17	GO:0016021		GO:0007010	cytoskeleton organization and biogenesis
1579	A930027G11		1200009A14	GO:0000166		GO:0007011	regulation of cytoskeleton
1580	H3117C09		1200009A14	GO:0004009		GO:0007012	actin cytoskeleton reorganization
1581	1700029O03		1200009A14	GO:0005524		GO:0007013	actin modification
1582	1.7e+25		1200009A14	GO:0005624		GO:0007014	indirect flight muscle actin ubiquitination
1583	8430436F23		1200009A14	GO:0005777		GO:0007015	actin filament organization
1584	2310022G21		1200009A14	GO:0006810		GO:0007016	cytoskeletal anchoring
1585	2700019D07		1200009A14	GO:0007031		GO:0007017	microtubule-based process
1586	2810004I11		1200009A14	GO:0016020		GO:0007018	microtubule-based movement
1587	1.11e+21		1200009A14	GO:0016021		GO:0007019	microtubule depolymerization
1588	5730456K02		1200009G09	GO:0004871		GO:0007020	microtubule nucleation
1589	170000000000000		1200009G09	GO:0005074		GO:0007021	tubulin folding
1590	1700011F04		1200009G09	GO:0005076		GO:0007022	chaperonin-mediated tubulin folding
1591	2310005A11		1200009G09	GO:0005515		GO:0007023	post-chaperonin tubulin folding pathway
1592	2700008L21		1200009G09	GO:0005622		GO:0007024	alpha-tubulin folding
1593	4933404A06		1200009G09	GO:0006355		GO:0007025	beta-tubulin folding
1594	H3057D08		1200009G09	GO:0007182		GO:0007026	negative regulation of microtubule depolymerization
1595	2310065A07		1200009I20	GO:0003677		GO:0007027	axonemal microtubule stabilization
1596	2010005J11		1200009I20	GO:0003700		GO:0007028	cytoplasm organization and biogenesis
1597	2.61e+30		1200009I20	GO:0005634		GO:0007029	ER organization and biogenesis
1598	H3149A01		1200009I20	GO:0006355		GO:0007030	Golgi organization and biogenesis
1599	1600016N20		1200011B22	GO:0004672		GO:0007031	peroxisome organization and biogenesis
1600	2510049A20		1200011B22	GO:0004674		GO:0007032	endosome organization and biogenesis
1601	2810049M13		1200011B22	GO:0005524		GO:0007033	vacuole organization and biogenesis
1602	H3029E01		1200011B22	GO:0006468		GO:0007034	vacuolar transport
1603	2310043I08		1200011B22	GO:0008372		GO:0007035	vacuolar acidification
1604	2310058N22		1200011J03	GO:0003677		GO:0007036	vacuolar calcium ion homeostasis
1605	2310006C03		1200011J03	GO:0003700		GO:0007037	vacuolar phosphate transport
1606	2410004D18		1200011J03	GO:0003707		GO:0007038	endocytosed protein transport to vacuole
1607	2810446H22		1200011J03	GO:0004879		GO:0007039	vacuolar protein catabolism
1608	2900010F21		1200011J03	GO:0005634		GO:0007040	lysosome organization and biogenesis
1609	1700001O11		1200011J03	GO:0006355		GO:0007041	lysosomal transport
1610	2410002K23		1200011J03	GO:0007165		GO:0007042	lysosomal lumen acidification
1611	3110039M17		1200011O19	GO:0005515		GO:0007043	intercellular junction assembly
1612	5.83e+17		1200012K12	GO:0004674		GO:0007044	cell-substrate junction assembly
1613	2810408I23		1200012K12	GO:0004713		GO:0007045	hemi-adherens junction assembly
1614	3110004L20		1200012K12	GO:0005524		GO:0007046	ribosome biogenesis
1615	H3094C03		1200012K12	GO:0006468		GO:0007047	cell wall organization and biogenesis
1616	2310021K08		1200012K12	GO:0007242		GO:0007048	oncogenesis
1617	2.9e+21		1200012O07	GO:0003677		GO:0007049	cell cycle
1618	5730493J03		1200012O07	GO:0003700		GO:0007050	cell cycle arrest
1619	0610009A21		1200012O07	GO:0005634		GO:0007051	spindle organization and biogenesis
1620	2.21e+17		1200012O07	GO:0005667		GO:0007052	mitotic spindle organization and biogenesis
1621	3830408P04		1200012O07	GO:0006355		GO:0007053	male meiotic spindle assembly (sensu Metazoa)
1622	9030613J17		1200012O07	GO:0006366		GO:0007054	male meiosis I spindle assembly (sensu Metazoa)
1623	2900002G17		1200013J24	GO:0005509		GO:0007055	male meiosis II spindle assembly (sensu Metazoa)
1624	5830436C15		1200013J24	GO:0005634		GO:0007056	female meiotic spindle assembly (sensu Metazoa)
1625	0610010A13		1200013J24	GO:0006281		GO:0007057	female meiosis I spindle assembly (sensu Metazoa)
1626	2810427A07		1200013J24	GO:0006302		GO:0007058	female meiosis II spindle assembly (sensu Metazoa)
1627	4733401N08		1200013J24	GO:0007131		GO:0007059	chromosome segregation
1628	2900016D05		1200013N09	GO:0003677		GO:0007060	male meiosis chromosome segregation
1629	5830410F13		1200013N09	GO:0003700		GO:0007062	sister chromatid cohesion
1630	5730516B18		1200013N09	GO:0005634		GO:0007063	regulation of sister chromatid cohesion
1631	2700012J19		1200013N09	GO:0006355		GO:0007064	mitotic sister chromatid cohesion
1632	1500004K09		1200014B20	GO:0004872		GO:0007065	male meiosis sister chromatid cohesion
1633	H3119A10		1200014B20	GO:0005624		GO:0007066	female meiosis sister chromatid cohesion
1634	2810409K11		1200014B20	GO:0008220		GO:0007067	mitosis
1635	9530006G14		1200014B20	GO:0008283		GO:0007068	negative regulation of transcription, mitotic
1636	2.31e+19		1200014B20	GO:0016021		GO:0007069	negative regulation of transcription from Pol I promoter, mitotic
1637	1810008K20		1200014D21	GO:0005337		GO:0007070	negative regulation of transcription from Pol II promoter, mitotic
1638	0910001N05		1200014D21	GO:0005624		GO:0007071	negative regulation of transcription from Pol III promoter, mitotic
1639	3110023J12		1200014D21	GO:0006810		GO:0007072	activation of transcription on exit from mitosis
1640	2610007G06		1200014D21	GO:0016020		GO:0007073	activation of transcription on exit from mitosis, from Pol I promoter
1641	H3149A01		1200014D21	GO:0016021		GO:0007074	activation of transcription on exit from mitosis, from Pol II promoter
1642	2900019G12		1200014O08	GO:0003824		GO:0007075	activation of transcription on exit from mitosis, from Pol III promoter
1643	H3154B09		1200014O08	GO:0004114		GO:0007076	mitotic chromosome condensation
1644	3300002H07		1200014O08	GO:0005516		GO:0007077	mitotic nuclear envelope disassembly
1645	2410155N21		1200014O08	GO:0007165		GO:0007078	lamin depolymerization
1646	1700030J15		1200015C19	GO:0006886		GO:0007079	mitotic chromosome movement
1647	2010016J09		1200015C19	GO:0008565		GO:0007080	mitotic metaphase plate congression
1648	2600014B10		1200015C19	GO:0009306		GO:0007081	mitotic sister-chromatid adhesion release
1649	2210010P19		1200016G04	GO:0003677		GO:0007083	mitotic chromosome decondensation
1650	2310003H23		1200016G04	GO:0003700		GO:0007084	mitotic nuclear envelope reassembly
1651	5730590C14		1200016G04	GO:0005634		GO:0007085	nuclear membrane vesicle binding to chromatin
1652	5430429L08		1200016G04	GO:0006355		GO:0007086	vesicle fusion with nuclear membrane
1653	H3029E01		1200016G04	GO:0006915		GO:0007087	mitotic nuclear pore complex reassembly
1654	2610016D12		1200019O24	GO:0004127		GO:0007088	regulation of mitosis
1655	8430405J03		1200019O24	GO:0004849		GO:0007089	traversing start control point of mitotic cell cycle
1656	2510028M20		1200019O24	GO:0005524		GO:0007090	regulation of S phase of mitotic cell cycle
1657	5730589L02		1200019O24	GO:0005634		GO:0007091	mitotic metaphase/anaphase transition
1658	2310038L10		1200019O24	GO:0005737		GO:0007092	anaphase-promoting complex activation
1659	1700055B19		1200019O24	GO:0006207		GO:0007093	mitotic checkpoint
1660	2810413I22		1200019O24	GO:0009220		GO:0007094	mitotic spindle checkpoint
1661	1700014F15		1200020L03	GO:0005554		GO:0007095	mitotic G2 checkpoint
1662	2310033H24		1200020L03	GO:0005624		GO:0007096	regulation of exit from mitosis
1663	UI-M-AO1-aen-h-12-6-UI		1200020L03	GO:0016020		GO:0007097	nuclear migration
1664	1700013F11		1200020L03	GO:0016021		GO:0007098	centrosome cycle
1665	1810008C20		1210001G01	GO:0005386		GO:0007099	centriole replication
1666	3200001J20		1210001G01	GO:0005624		GO:0007100	mitotic centrosome separation
1667	0610011A13		1210001G01	GO:0005887		GO:0007101	male meiosis centrosome cycle
1668	1700034A18		1210001G01	GO:0006796		GO:0007103	spindle pole body duplication in nuclear envelope
1669	2310047O13		1210001G01	GO:0006810		GO:0007104	cytokinesis
1670	5530402H04		1210001G01	GO:0006814		GO:0007105	cytokinesis, site selection
1671	2610011M03		1210001G01	GO:0006817		GO:0007106	cytokinesis, protein recruitment
1672	4.43e+25		1210001G01	GO:0015321		GO:0007107	membrane addition at site of cytokinesis
1673	1700010G10		1210001G01	GO:0016020		GO:0007108	cytokinesis, initiation of separation
1674	2610025H06		1210001G01	GO:0016021		GO:0007109	cytokinesis, completion of separation
1675	1810033J14		1300001N05	GO:0007155		GO:0007110	cytokinesis after meiosis I
1676	2810450N13		1300001N05	GO:0008201		GO:0007111	cytokinesis after meiosis II
1677	2010205I11		1300002A12	GO:0004872		GO:0007112	male meiosis cytokinesis
1678	2610036F08		1300002A12	GO:0005624		GO:0007113	endomitotic cell cycle
1679	UI-M-BH0-aja-e-07-6-UI		1300002A12	GO:0008220		GO:0007114	cell budding
1680	8430407F22		1300002A12	GO:0008283		GO:0007115	bud site selection/establishment of cell polarity (sensu Saccharomyces)
1681	2410011K15		1300002A12	GO:0016021		GO:0007116	regulation of cell budding
1682	1700003P14		1300002F15	GO:0008151		GO:0007117	budding cell bud growth
1683	2700063A19		1300002I11	GO:0003924		GO:0007118	budding cell apical bud growth
1684	1700010K07		1300002I11	GO:0005525		GO:0007119	budding cell isotropic bud growth
1685	2810480H04		1300002I11	GO:0005624		GO:0007120	axial bud site selection
1686	4930455J05		1300002I11	GO:0005783		GO:0007121	bipolar bud site selection
1687	2810405F17		1300002I11	GO:0005786		GO:0007122	loss of asymmetric budding
1688	2900083K03		1300002I11	GO:0007264		GO:0007123	bud scar accumulation
1689	2010005F17		1300002I11	GO:0016021		GO:0007124	pseudohyphal growth
1690	1700031M04		1300002L03	GO:0003677		GO:0007125	invasive growth
1691	2810480G15		1300002L03	GO:0003700		GO:0007126	meiosis
1692	2310038F17		1300002L03	GO:0005634		GO:0007127	meiosis I
1693	2500004F03		1300002L03	GO:0005667		GO:0007128	meiotic prophase I
1694	3110053G23		1300002L03	GO:0005739		GO:0007129	synapsis
1695	5730453G22		1300002L03	GO:0006355		GO:0007130	synaptonemal complex formation
1696	2810007F20		1300002L03	GO:0007001		GO:0007131	meiotic recombination
1697	4933440H19		1300002L07	GO:0003779		GO:0007132	meiotic metaphase I
1698	5031404P15		1300002L07	GO:0005856		GO:0007133	meiotic anaphase I
1699	2810027J24		1300002L07	GO:0007605		GO:0007134	meiotic telophase I
1700	2700090N02		1300002L07	GO:0015629		GO:0007135	meiosis II
1701	2310026N09		1300002P15	GO:0000004		GO:0007136	meiotic prophase II
1702	1700012B18		1300002P15	GO:0004017		GO:0007137	meiotic metaphase II
1703	6330580J24		1300002P15	GO:0004765		GO:0007138	meiotic anaphase II
1704	UI-M-AM0-adq-f-07-6-UI		1300002P15	GO:0005524		GO:0007139	meiotic telophase II
1705	3222401G15		1300002P15	GO:0005525		GO:0007140	male meiosis
1706	2810038F24		1300002P15	GO:0005739		GO:0007141	male meiosis I
1707	5730583K22		1300002P15	GO:0008372		GO:0007142	male meiosis II
1708	61000000		1300002P15	GO:0008652		GO:0007143	female meiosis
1709	2610206D03		1300002P16	GO:0004421		GO:0007144	female meiosis I
1710	9030416P08		1300002P16	GO:0005739		GO:0007146	meiotic recombination nodule assembly
1711	3000004D17		1300002P16	GO:0006084		GO:0007147	female meiosis II
1712	2900022K02		1300002P16	GO:0006695		GO:0007149	colony morphology
1713	2810055K18		1300003C17	GO:0005515		GO:0007150	growth pattern
1714	2610001A07		1300003K07	GO:0003750		GO:0007154	cell communication
1715	1700027M01		1300003K07	GO:0004672		GO:0007155	cell adhesion
1716	2810440N09		1300003K07	GO:0004713		GO:0007156	homophilic cell adhesion
1717	1810045J01		1300003K07	GO:0004714		GO:0007157	heterophilic cell adhesion
1718	2510043H06		1300003K07	GO:0005006		GO:0007158	neuronal cell adhesion
1719	2410043H07		1300003K07	GO:0005489		GO:0007159	leukocyte cell adhesion
1720	4933423A17		1300003K07	GO:0005524		GO:0007160	cell-matrix adhesion
1721	2610524K02		1300003K07	GO:0005622		GO:0007161	calcium-independent cell-matrix adhesion
1722	2210010C17		1300003K07	GO:0006118		GO:0007162	negative regulation of cell adhesion
1723	4933407K04		1300003K07	GO:0006468		GO:0007163	establishment and/or maintenance of cell polarity
1724	6720411P22		1300003K07	GO:0007169		GO:0007164	establishment of tissue polarity
1725	1500016D09		1300003K07	GO:0008151		GO:0007165	signal transduction
1726	2410015H02		1300003K07	GO:0016020		GO:0007166	cell surface receptor linked signal transduction
1727	2310061N05		1300003K07	GO:0016021		GO:0007167	enzyme linked receptor protein signaling pathway
1728	2700007B13		1300003N09	GO:0003677		GO:0007168	receptor guanylyl cyclase signaling pathway
1729	1700049I20		1300003N09	GO:0005509		GO:0007169	transmembrane receptor protein tyrosine kinase signaling pathway
1730	4933430H16		1300003N09	GO:0005794		GO:0007170	transmembrane receptor protein tyrosine kinase ligand binding
1731	1110013L07		1300003P04	GO:0004930		GO:0007171	transmembrane receptor protein tyrosine kinase activation (dimerization)
1732	1700028D05		1300003P04	GO:0004935		GO:0007172	signal complex formation
1733	2310016M24		1300003P04	GO:0004937		GO:0007173	epidermal growth factor receptor signaling pathway
1734	5430404L10		1300003P04	GO:0005624		GO:0007174	epidermal growth factor ligand processing
1735	5730410I19		1300003P04	GO:0005887		GO:0007175	negative regulation of epidermal growth factor receptor activity
1736	2010005D02		1300003P04	GO:0007186		GO:0007176	regulation of epidermal growth factor receptor activity
1737	2810036A19		1300003P04	GO:0007188		GO:0007178	transmembrane receptor protein serine/threonine kinase signaling pathway
1738	5730526G10		1300003P04	GO:0007243		GO:0007179	transforming growth factor beta receptor signaling pathway
1739	1700029F09		1300003P04	GO:0007267		GO:0007180	transforming growth factor beta ligand binding to type II receptor
1740	UI-M-AJ1-ahb-f-02-6-UI		1300003P04	GO:0008283		GO:0007181	transforming growth factor beta receptor complex assembly
1741	2810405L04		1300003P04	GO:0016020		GO:0007182	common-partner SMAD protein phosphorylation
1742	1700037J18		1300003P04	GO:0016021		GO:0007183	SMAD protein heteromerization
1743	5730445B01		1300004I11	GO:0004559		GO:0007184	SMAD protein nuclear translocation
1744	1700049P18		1300004I11	GO:0005975		GO:0007185	transmembrane receptor protein tyrosine phosphatase signaling pathway
1745	A930013N22		1300004O18	GO:0004867		GO:0007186	G-protein coupled receptor protein signaling pathway
1746	2310079N02		1300004O18	GO:0005215		GO:0007187	G-protein signaling, coupled to cyclic nucleotide second messenger
1747	2600010P09		1300004O18	GO:0006810		GO:0007188	G-protein signaling, coupled to cAMP nucleotide second messenger
1748	1810024D14		1300004O18	GO:0006832		GO:0007189	G-protein signaling, adenylate cyclase activating pathway
1749	2610019M15		1300006D18	GO:0003824		GO:0007190	adenylate cyclase activation
1750	1700021P04		1300006D18	GO:0004607		GO:0007191	dopamine receptor, adenylate cyclase activating pathway
1751	2200003A07		1300006D18	GO:0006629		GO:0007192	serotonin receptor, adenylate cyclase activating pathway
1752	2010319A12		1300007C18	GO:0005520		GO:0007193	G-protein signaling, adenylate cyclase inhibiting pathway
1753	483000000000		1300007C18	GO:0005615		GO:0007194	negative regulation of adenylate cyclase activity
1754	2410066K11		1300007C18	GO:0005625		GO:0007195	dopamine receptor, adenylate cyclase inhibiting pathway
1755	A230108N11		1300007C18	GO:0007165		GO:0007196	metabotropic glutamate receptor, adenylate cyclase inhibiting pathway
1756	2700094G09		1300007F22	GO:0000122		GO:0007197	muscarinic acetylcholine receptor, adenylate cyclase inhibiting pathway
1757	1700024P10		1300007F22	GO:0003677		GO:0007198	serotonin receptor, adenylate cyclase inhibiting pathway
1758	2310020H19		1300007F22	GO:0003700		GO:0007199	G-protein signaling, coupled to cGMP nucleotide second messenger
1759	1110001B06		1300007F22	GO:0003707		GO:0007200	G-protein signaling, coupled to IP3 second messenger (phospholipase C activating)
1760	5730540K05		1300007F22	GO:0003714		GO:0007201	G-protein dissociation
1761	2810460C19		1300007F22	GO:0004879		GO:0007202	phospholipase C activation
1762	2600013G09		1300007F22	GO:0005634		GO:0007203	phosphatidylinositol-4,5-bisphosphate hydrolysis
1763	2700095L20		1300007F22	GO:0006355		GO:0007204	cytosolic calcium ion concentration elevation
1764	1700010G05		1300007F22	GO:0008203		GO:0007205	protein kinase C activation
1765	1700054C17		1300007G09	GO:0005624		GO:0007206	metabotropic glutamate receptor, phospholipase C activating pathway
1766	H3094C03		1300007G09	GO:0005783		GO:0007207	muscarinic acetylcholine receptor, phospholipase C activating pathway
1767	427319		1300007G09	GO:0016021		GO:0007208	serotonin receptor, phospholipase C activating pathway
1768	2810408J05		1300008G06	GO:0005243		GO:0007209	tachykinin receptor, phospholipase C activating pathway
1769	2700048G21		1300008G06	GO:0005624		GO:0007210	serotonin receptor signaling pathway
1770	0610030C20		1300008G06	GO:0005921		GO:0007211	octopamine/tyramine signaling pathway
1771	1700037B06		1300008G06	GO:0005922		GO:0007212	dopamine receptor signaling pathway
1772	H3149A01		1300008G06	GO:0007154		GO:0007213	acetylcholine receptor signaling, muscarinic pathway
1773	1700016F14		1300008G06	GO:0007267		GO:0007214	gamma-aminobutyric acid signaling pathway
1774	2810014I23		1300008G06	GO:0015285		GO:0007215	glutamate signaling pathway
1775	1700104F14		1300008G06	GO:0016021		GO:0007216	metabotropic glutamate receptor signaling pathway
1776	1810057F01		1300008I23	GO:0003750		GO:0007217	tachykinin signaling pathway
1777	1810021C21		1300008I23	GO:0004672		GO:0007218	neuropeptide signaling pathway
1778	1.5e+23		1300008I23	GO:0004713		GO:0007219	Notch signaling pathway
1779	5830415F09		1300008I23	GO:0004714		GO:0007220	Notch receptor processing
1780	2610305J08		1300008I23	GO:0005006		GO:0007221	activation of Notch receptor target transcription factor
1781	A430101A09		1300008I23	GO:0005489		GO:0007222	frizzled signaling pathway
1782	2210022F10		1300008I23	GO:0005524		GO:0007223	frizzled-2 signaling pathway
1783	5730509P05		1300008I23	GO:0005622		GO:0007224	smoothened signaling pathway
1784	4432411A05		1300008I23	GO:0006118		GO:0007225	patched ligand processing
1785	2410091M23		1300008I23	GO:0006468		GO:0007227	signal transduction downstream of smoothened
1786	2610104C01		1300008I23	GO:0007169		GO:0007228	activation of hh target transcription factor
1787	2400003M24		1300008I23	GO:0008151		GO:0007229	integrin-mediated signaling pathway
1788	1500015I13		1300008I23	GO:0016020		GO:0007230	calcium-o-sensing receptor pathway
1789	2600005G06		1300008I23	GO:0016021		GO:0007231	osmosensory signaling pathway
1790	1700112F08		1300008M07	GO:0003995		GO:0007232	osmosensory signaling pathway via Sho1 osmosensor
1791	H3143D10		1300008M07	GO:0005739		GO:0007233	activation of Pbs2 kinase
1792	1600015H11		1300008M07	GO:0006118		GO:0007234	osmosensory signaling pathway via two-component system
1793	2900074O20		1300008M07	GO:0006631		GO:0007235	activation of Ypd1 protein
1794	2810002N01		1300008M07	GO:0008246		GO:0007236	activation of Ssk1 protein
1795	1700108I23		1300008N06	GO:0003773		GO:0007237	activation of Ssk2/Ssk22 proteins
1796	2610008G14		1300008N06	GO:0005509		GO:0007238	activation of Pbs2
1797	4933425M12		1300008N06	GO:0005524		GO:0007239	activation of Hog1
1798	4933434O20		1300008N06	GO:0005739		GO:0007240	nuclear translocation of Hog1
1799	A230108M10		1300008N06	GO:0006951		GO:0007241	inactivation of Hog1
1800	H3157E04		1300009B20	GO:0004143		GO:0007242	intracellular signaling cascade
1801	2610008G24		1300009B20	GO:0005524		GO:0007243	protein kinase cascade
1802	H3151D08		1300009B20	GO:0007205		GO:0007244	MAPKKK cascade (mating sensu Saccharomyces)
1803	2610042O14		1300009B20	GO:0017050		GO:0007245	activation of MAPKKK (mating sensu Saccharomyces)
1804	2410036G24		1300010D07	GO:0005509		GO:0007246	activation of MAPKK (mating sensu Saccharomyces)
1805	H3081D12		1300010D07	GO:0005515		GO:0007247	activation of MAPK (mating sensu Saccharomyces)
1806	4933403H06		1300010D07	GO:0005737		GO:0007248	nuclear translocation of MAPK (mating sensu Saccharomyces)
1807	0610009A05		1300010D07	GO:0005886		GO:0007249	I-kappaB kinase/NF-kappaB cascade
1808	2310046N07		1300010D07	GO:0007049		GO:0007250	activation of NF-kappaB-inducing kinase
1809	2310008J21		1300010D07	GO:0007186		GO:0007251	activation of the inhibitor of kappa kinase
1810	2.31e+20		1300010D07	GO:0008372		GO:0007252	I-kappaB phosphorylation
1811	2410030D21		1300010G06	GO:0004621		GO:0007253	cytoplasmic sequestering of NF-kappaB
1812	3010002C02		1300010G06	GO:0004630		GO:0007254	JNK cascade
1813	H3075D06		1300010G06	GO:0004895		GO:0007256	activation of JNKK
1814	25100000000		1300010G06	GO:0005576		GO:0007257	activation of JNK
1815	2310043L19		1300010G06	GO:0006507		GO:0007258	JUN phosphorylation
1816	H3126D05		1300010G06	GO:0007155		GO:0007259	JAK-STAT cascade
1817	24100000000		1300010G06	GO:0007160		GO:0007260	tyrosine phosphorylation of STAT protein
1818	5730501K14		1300010G06	GO:0008305		GO:0007261	JAK-induced STAT protein dimerization
1819	2610044J19		1300010N03	GO:0003677		GO:0007262	STAT protein nuclear translocation
1820	2810047L02		1300010N03	GO:0003700		GO:0007263	nitric oxide mediated signal transduction
1821	5330421C15		1300010N03	GO:0003701		GO:0007264	small GTPase mediated signal transduction
1822	2610201P18		1300010N03	GO:0005634		GO:0007265	Ras protein signal transduction
1823	3110001N18		1300010N03	GO:0005667		GO:0007266	Rho protein signal transduction
1824	8430405D05		1300010N03	GO:0005730		GO:0007267	cell-cell signaling
1825	9130011L11		1300010N03	GO:0006355		GO:0007268	synaptic transmission
1826	5730543A01		1300010N03	GO:0006356		GO:0007269	neurotransmitter secretion
1827	UI-M-AP1-agn-a-08-6-UI		1300011K05	GO:0004998		GO:0007270	nerve-nerve synaptic transmission
1828	2600017I12		1300011K05	GO:0005624		GO:0007271	synaptic transmission, cholinergic
1829	3110030K17		1300011K05	GO:0005887		GO:0007272	ionic insulation of neurons by glial cells
1830	H3083H09		1300011K05	GO:0006508		GO:0007273	regulation of synapse
1831	5830477L08		1300011K05	GO:0006826		GO:0007274	neuromuscular synaptic transmission
1832	181000000		1300011K05	GO:0006879		GO:0007275	development
1833	3830421O15		1300011K05	GO:0008233		GO:0007276	gametogenesis
1834	2.01e+23		1300011K05	GO:0016021		GO:0007277	pole cell development
1835	5830445O15		1300012P06	GO:0003989		GO:0007278	pole cell fate determination
1836	20100000		1300012P06	GO:0004075		GO:0007279	pole cell formation
1837	2610315D18		1300012P06	GO:0004658		GO:0007280	pole cell migration
1838	H3122F07		1300012P06	GO:0005739		GO:0007281	germ cell development
1839	2410006B18		1300012P06	GO:0006633		GO:0007282	cystoblast cell division
1840	E130112F17		1300012P06	GO:0009317		GO:0007283	spermatogenesis
1841	0610042G03		1300012P06	GO:0009343		GO:0007284	spermatogonial cell division
1842	2400010D15		1300013B12	GO:0004470		GO:0007285	primary spermatocyte growth
1843	5730448D02		1300013B12	GO:0004471		GO:0007286	spermatid development
1844	2810409K13		1300013B12	GO:0004473		GO:0007287	Nebenkern formation
1845	2610014I08		1300013B12	GO:0005489		GO:0007288	sperm axoneme assembly
1846	2510038G15		1300013B12	GO:0005829		GO:0007289	spermatid nuclear differentiation
1847	5730599A22		1300013B12	GO:0005975		GO:0007290	spermatid nuclear elongation
1848	2810021O14		1300013B12	GO:0006099		GO:0007291	sperm individualization
1849	49300000000000		1300013B12	GO:0006108		GO:0007292	female gamete generation
1850	2310002G05		1300013M24	GO:0000004		GO:0007293	egg chamber formation (sensu Insecta)
1851	2610303J08		1300013M24	GO:0005554		GO:0007294	oocyte cell fate determination (sensu Insecta)
1852	2900073N21		1300013M24	GO:0006364		GO:0007295	egg chamber growth (sensu Insecta)
1853	2900056B19		1300013M24	GO:0008372		GO:0007296	vitellogenesis
1854	2900011L18		1300014C07	GO:0004497		GO:0007297	follicle cell migration (sensu Insecta)
1855	4933428F06		1300014C07	GO:0005783		GO:0007298	border cell migration (sensu Insecta)
1856	5730443M15		1300014C07	GO:0005792		GO:0007299	follicle cell adhesion (sensu Insecta)
1857	5430425K04		1300014C07	GO:0006118		GO:0007300	nurse cell to oocyte transport (sensu Insecta)
1858	3110057M17		1300014G04	GO:0003723		GO:0007301	ovarian ring canal formation
1859	2900045I08		1300014G04	GO:0003725		GO:0007302	nurse cell nucleus anchoring
1860	1700015F07		1300014G04	GO:0005622		GO:0007303	cytoplasmic transport, nurse cell to oocyte
1861	4933409G22		1300015C04	GO:0004872		GO:0007304	eggshell formation (sensu Insecta)
1862	2200001D17		1300015C04	GO:0004930		GO:0007305	vitelline membrane formation (sensu Insecta)
1863	1500015C05		1300015C04	GO:0005624		GO:0007306	insect chorion formation
1864	2900001A12		1300015C04	GO:0005887		GO:0007307	chorion gene amplification
1865	2400003L09		1300015C04	GO:0007186		GO:0007308	oocyte construction
1866	3110069A13		1300015C04	GO:0007200		GO:0007309	oocyte axis determination
1867	4632406N01		1300015C04	GO:0016020		GO:0007310	oocyte dorsal/ventral axis determination
1868	5730591J02		1300015C04	GO:0016021		GO:0007311	maternal determination of dorsal/ventral axis, oocyte, germ-line encoded
1869	2410004J23		1300015N03	GO:0005624		GO:0007312	oocyte nucleus migration
1870	2.31e+16		1300015N03	GO:0016021		GO:0007313	maternal determination of dorsal/ventral axis, oocyte, soma encoded
1871	H3045H03		1300018O03	GO:0005624		GO:0007314	oocyte anterior/posterior axis determination
1872	1500016M15		1300018O03	GO:0006955		GO:0007315	pole plasm assembly
1873	3100001F07		1300018O03	GO:0007165		GO:0007316	pole plasm RNA localization
1874	2510038K14		1300018O03	GO:0007242		GO:0007317	regulation of pole plasm oskar mRNA localization
1875	2610509G12		1300018O03	GO:0016020		GO:0007318	pole plasm protein localization
1876	2310067G17		1300018O03	GO:0016021		GO:0007319	negative regulation of oskar mRNA translation
1877	5430401A16		1500000A19	GO:0005391		GO:0007320	insemination
1878	H3015G08		1500000A19	GO:0005624		GO:0007321	sperm displacement
1879	2310033F14		1500000A19	GO:0005890		GO:0007323	peptide pheromone maturation
1880	9030420F04		1500000A19	GO:0006813		GO:0007327	pheromone catabolism
1881	1810024K12		1500000A19	GO:0006814		GO:0007329	positive regulation of transcription from Pol II promoter by pheromones
1882	2900018K03		1500000A19	GO:0006832		GO:0007335	karyogamy
1883	3110040M04		1500000A19	GO:0016020		GO:0007336	bilateral process
1884	2810440C01		1500000A19	GO:0016021		GO:0007337	unilateral process
1885	2810440D03		1500000C01	GO:0003676		GO:0007338	fertilization (sensu Metazoa)
1886	2810403G07		1500000C11	GO:0003677		GO:0007339	binding of sperm to zona pellucida
1887	2810434H03		1500000C11	GO:0005515		GO:0007340	acrosome reaction
1888	2310034N23		1500000C11	GO:0005634		GO:0007341	penetration of zona pellucida
1889	1600012H19		1500000C11	GO:0006355		GO:0007342	fusion of sperm to egg plasma membrane
1890	H3151D08		1500000C11	GO:0007275		GO:0007343	egg activation
1891	2810003D22		1500000C11	GO:0007397		GO:0007344	pronuclear fusion
1892	459284		1500000C11	GO:0007399		GO:0007345	embryogenesis and morphogenesis
1893	5430434F05		1500000C17	GO:0004615		GO:0007346	regulation of mitotic cell cycle
1894	A930019H14		1500000C17	GO:0006487		GO:0007347	regulation of preblastoderm mitotic cell cycle
1895	4933401J20		1500000C17	GO:0009298		GO:0007348	regulation of syncytial blastoderm mitotic cell cycle
1896	2210402L08		1500000C23	GO:0004111		GO:0007349	cellularization
1897	2310031G24		1500000C23	GO:0005739		GO:0007350	blastoderm segmentation
1898	621226		1500000C23	GO:0016301		GO:0007351	regional subdivision
1899	1810045C04		1500000C23	GO:0016772		GO:0007352	zygotic determination of dorsal/ventral axis
1900	2010205A11		1500000G13	GO:0003677		GO:0007353	ventral/lateral system
1901	2310020B20		1500000G13	GO:0005634		GO:0007354	zygotic determination of anterior/posterior axis, embryo
1902	H3114A05		1500000G13	GO:0006355		GO:0007355	anterior region determination
1903	4.93e+29		1500000G13	GO:0008151		GO:0007356	thorax and anterior abdomen determination
1904	H3045H03		1500000I01	GO:0003824		GO:0007357	positive regulation of central gap gene transcription
1905	4931406F04		1500000I01	GO:0004776		GO:0007358	establishment of central gap gene boundaries
1906	H3135H10		1500000I01	GO:0005525		GO:0007359	posterior abdomen determination
1907	2700089I09		1500000I01	GO:0005739		GO:0007360	positive regulation of posterior gap gene transcription
1908	1300008I23		1500000I01	GO:0006096		GO:0007361	establishment of posterior gap gene boundaries
1909	2700047H13		1500000I01	GO:0006099		GO:0007362	terminal region determination
1910	2810435F09		1500000I11	GO:0003936		GO:0007363	positive regulation of terminal gap gene transcription
1911	1500041J02		1500000I11	GO:0005739		GO:0007364	establishment of terminal gap gene boundary
1912	1110021B17		1500000I11	GO:0006754		GO:0007365	periodic partitioning
1913	2510022J06		1500000I11	GO:0006818		GO:0007366	periodic partitioning by pair rule gene
1914	1200014B20		1500000I15	GO:0000166		GO:0007367	segment polarity determination
1915	5730551K18		1500000I15	GO:0004002		GO:0007368	determination of left/right symmetry
1916	1600013K09		1500000I15	GO:0005524		GO:0007369	gastrulation
1917	2.7e+16		1500000I15	GO:0005634		GO:0007370	ventral furrow formation
1918	2310046C09		1500000I15	GO:0005837		GO:0007371	ventral midline determination
1919	1700027O19		1500000I15	GO:0006508		GO:0007372	determination of anterior border of ventral midline
1920	2010315M21		1500000I15	GO:0009406		GO:0007373	determination of posterior border of ventral midline
1921	1700003H21		1500000I23	GO:0005739		GO:0007374	posterior midgut invagination
1922	2610312O17		1500000I23	GO:0005748		GO:0007375	anterior midgut invagination
1923	2610208G03		1500000I23	GO:0008137		GO:0007376	cephalic furrow formation
1924	4631422C13		1500001D22	GO:0005194		GO:0007377	germ-band extension
1925	2410001C21		1500001D22	GO:0005198		GO:0007378	amnioserosa formation
1926	H3109H04		1500001D22	GO:0005624		GO:0007379	segment specification
1927	330347		1500001D22	GO:0005887		GO:0007380	specification of segmental identity, head
1928	4632415N18		1500001D22	GO:0005923		GO:0007381	specification of segmental identity, labial segment
1929	9630030F18		1500001D22	GO:0016020		GO:0007382	specification of segmental identity, maxillary segment
1930	2900041G10		1500001D22	GO:0016021		GO:0007383	specification of segmental identity, antennal segment
1931	2010107M02		1500001G16	GO:0000254		GO:0007384	specification of segmental identity, thorax
1932	H3027D12		1500001G16	GO:0003824		GO:0007385	specification of segmental identity, abdomen
1933	1810047H22		1500001G16	GO:0005624		GO:0007386	compartment specification
1934	3110005B06		1500001G16	GO:0005783		GO:0007387	anterior compartment specification
1935	2010317K09		1500001G16	GO:0005886		GO:0007388	posterior compartment specification
1936	2410150O07		1500001G16	GO:0006631		GO:0007389	pattern specification
1937	3110040J23		1500001G16	GO:0006694		GO:0007390	germ-band shortening
1938	2810481O17		1500001G16	GO:0008152		GO:0007391	dorsal closure
1939	4933432P04		1500001G16	GO:0016021		GO:0007392	initiation of dorsal closure
1940	1700001J09		1500001H04	GO:0005509		GO:0007393	dorsal closure, leading edge cell fate determination
1941	1700013P06		1500001H04	GO:0006499		GO:0007394	dorsal closure, elongation of leading edge cells
1942	9530060K20		1500001H12	GO:0016021		GO:0007395	dorsal closure, spreading of leading edge cells
1943	1700025M24		1500001H18	GO:0004579		GO:0007396	suture of dorsal opening
1944	1700021I06		1500001H18	GO:0005624		GO:0007397	histogenesis and organogenesis
1945	5730478H20		1500001H18	GO:0005783		GO:0007398	ectoderm development
1946	4933425L19		1500001H18	GO:0006464		GO:0007399	neurogenesis
1947	2810466I23		1500001H18	GO:0008250		GO:0007400	neuroblast cell fate determination
1948	1600012K24		1500001H18	GO:0016021		GO:0007401	pan-neural process
1949	9130211I03		1500001I20	GO:0003676		GO:0007402	ganglion mother cell fate determination
1950	1700001N19		1500001I20	GO:0005622		GO:0007403	glial cell fate determination
1951	91300000000000		1500001I20	GO:0006355		GO:0007405	neuroblast proliferation
1952	2010011F10		1500001I23	GO:0004176		GO:0007406	negative regulation of neuroblast proliferation
1953	UI-M-AQ1-aec-h-10-6-UI		1500001I23	GO:0004252		GO:0007407	neuroblast activation
1954	2310045N01		1500001I23	GO:0005524		GO:0007409	axonogenesis
1955	2410133F24		1500001I23	GO:0005739		GO:0007411	axon guidance
1956	4432409D24		1500001I23	GO:0006508		GO:0007412	axon target recognition
1957	2700062I01		1500001I23	GO:0006605		GO:0007413	axonal fasciculation
1958	2610524D08		1500001L20	GO:0003700		GO:0007414	axonal defasciculation
1959	3200001K10		1500001M02	GO:0005509		GO:0007415	defasciculation of motor neuron
1960	1700123D08		1500001M02	GO:0005856		GO:0007416	synaptogenesis
1961	H3029E01		1500001M02	GO:0007517		GO:0007417	central nervous system development
1962	1700029F22		1500001N04	GO:0000175		GO:0007418	ventral midline development
1963	1810013J15		1500001N04	GO:0003723		GO:0007419	ventral cord development
1964	9130006G04		1500001N04	GO:0004527		GO:0007420	brain development
1965	H3045H03		1500001N04	GO:0004812		GO:0007421	stomatogastric nervous system development
1966	2900045G23		1500001N04	GO:0005524		GO:0007422	peripheral nervous system development
1967	2310011G23		1500001N04	GO:0005730		GO:0007423	sensory organ development
1968	A930019K20		1500001N04	GO:0005737		GO:0007424	tracheal system development (sensu Insecta)
1969	1810003P21		1500001N04	GO:0006364		GO:0007425	tracheal cell fate determination (sensu Insecta)
1970	4631413F09		1500001N04	GO:0006418		GO:0007426	tracheal outgrowth (sensu Insecta)
1971	2810034J18		1500001O16	GO:0004840		GO:0007427	tracheal cell migration (sensu Insecta)
1972	5430430O18		1500001O16	GO:0004842		GO:0007428	primary tracheal branching (sensu Insecta)
1973	3110068G20		1500001O16	GO:0006464		GO:0007429	secondary tracheal branching (sensu Insecta)
1974	2210004A17		1500001O16	GO:0006508		GO:0007430	terminal branching of trachea, cytoplasmic projection extension (sensu Insecta)
1975	2310015B14		1500001P24	GO:0005739		GO:0007431	salivary gland development
1976	2310034J19		1500001P24	GO:0005748		GO:0007432	salivary gland determination
1977	1190032K23		1500001P24	GO:0006120		GO:0007433	larval salivary gland determination
1978	1700029J11		1500001P24	GO:0008137		GO:0007434	adult salivary gland determination
1979	2310002F18		1500002B06	GO:0007275		GO:0007435	salivary gland morphogenesis
1980	2700099C18		1500002B06	GO:0007283		GO:0007436	larval salivary gland morphogenesis
1981	3110070I05		1500002B11	GO:0003676		GO:0007437	adult salivary gland morphogenesis
1982	2700089A17		1500002B11	GO:0003723		GO:0007438	oenocyte development
1983	H3149A01		1500002B11	GO:0003733		GO:0007439	ectodermal gut morphogenesis
1984	2610302F08		1500002B11	GO:0003734		GO:0007440	foregut morphogenesis
1985	6720480K08		1500002B11	GO:0005634		GO:0007441	anterior midgut (ectodermal) morphogenesis
1986	0710001O18		1500002B11	GO:0005681		GO:0007442	hindgut morphogenesis
1987	5430437K10		1500002B11	GO:0005686		GO:0007443	Malpighian tubule morphogenesis
1988	2810022D01		1500002B11	GO:0006371		GO:0007444	imaginal disc development
1989	5430432L17		1500002B11	GO:0008248		GO:0007445	determination of imaginal disc primordium
1990	1700030F05		1500002C15	GO:0006350		GO:0007446	imaginal disc growth
1991	181000000000000		1500002D01	GO:0005489		GO:0007447	imaginal disc pattern formation
1992	2410043M02		1500002D01	GO:0006754		GO:0007448	anterior/posterior pattern formation, imaginal disc
1993	H3105G04		1500002D03	GO:0003677		GO:0007449	proximal/distal pattern formation, imaginal disc
1994	2310065H12		1500002D03	GO:0005634		GO:0007450	dorsal/ventral pattern formation, imaginal disc
1995	1700016H13		1500002D03	GO:0005739		GO:0007451	dorsal/ventral lineage restriction, imaginal disc
1996	5031400M07		1500002D03	GO:0006355		GO:0007452	imaginal disc metamorphosis
1997	1810023J06		1500002F13	GO:0003713		GO:0007453	clypeo-labral disc metamorphosis
1998	1500015G18		1500002F13	GO:0005667		GO:0007454	labial disc metamorphosis
[truncated: 24,463 more rows]
