# Supplementary material for: Empirical Multiscale Networks of Cellular Regulation
Source: PLoS Comput Biol. 2007 Oct 19;3(10):e207. doi: 10.1371/journal.pcbi.0030207 (PMC2041980; doi:10.1371/journal.pcbi.0030207)
Supplement: Table S2 — (1.5 MB XLS) [file pcbi.0030207.st002.xls]

## Sheet: Sheet1
Supplementary Table 2 - Assignment of genes into SOM groups at each scale of description
AfCS Gene Index	n=12 Gene Group		AfCS Gene Index	n=20 Gene Group		AfCS Gene Index	n=42 Gene Group		AfCS Gene Index	n=72 Gene Group
1933	0		2485	0		593	0		493	0
2270	0		2608	0		895	0		507	0
2575	0		2624	0		975	0		508	0
2707	0		2727	0		1053	0		519	0
2708	0		2731	0		1072	0		532	0
2800	0		2747	0		1114	0		587	0
2815	0		2884	0		1115	0		593	0
2832	0		2904	0		1128	0		595	0
2833	0		2966	0		1168	0		604	0
2877	0		2968	0		1226	0		615	0
2905	0		3007	0		1243	0		630	0
2913	0		3015	0		1260	0		647	0
2931	0		3067	0		1261	0		665	0
2934	0		3109	0		1268	0		677	0
2936	0		3121	0		1307	0		703	0
2939	0		3175	0		1357	0		705	0
2949	0		3198	0		1404	0		712	0
2959	0		3225	0		1410	0		730	0
2975	0		3268	0		1453	0		770	0
3004	0		3271	0		1471	0		775	0
3009	0		3281	0		1519	0		788	0
3018	0		3293	0		1542	0		793	0
3025	0		3336	0		1555	0		795	0
3050	0		3339	0		1582	0		796	0
3062	0		3350	0		1584	0		802	0
3071	0		3363	0		1609	0		803	0
3083	0		3371	0		1611	0		811	0
3087	0		3381	0		1631	0		815	0
3088	0		3388	0		1662	0		843	0
3101	0		3389	0		1682	0		847	0
3116	0		3392	0		1710	0		858	0
3123	0		3409	0		1719	0		867	0
3125	0		3440	0		1730	0		870	0
3149	0		3453	0		1734	0		872	0
3156	0		3457	0		1738	0		873	0
3164	0		3459	0		1750	0		878	0
3172	0		3460	0		1775	0		884	0
3174	0		3462	0		1785	0		895	0
3177	0		3471	0		1798	0		905	0
3196	0		3480	0		1815	0		908	0
3199	0		3485	0		1825	0		928	0
3202	0		3490	0		1838	0		937	0
3205	0		3499	0		1852	0		943	0
3211	0		3505	0		1868	0		944	0
3212	0		3517	0		1883	0		945	0
3213	0		3518	0		1884	0		948	0
3216	0		3529	0		1894	0		955	0
3218	0		3530	0		1903	0		975	0
3219	0		3543	0		1940	0		988	0
3228	0		3549	0		1943	0		990	0
3229	0		3552	0		1974	0		994	0
3230	0		3565	0		2007	0		1002	0
3234	0		3584	0		2014	0		1005	0
3240	0		3601	0		2050	0		1016	0
3242	0		3605	0		2054	0		1022	0
3243	0		3614	0		2057	0		1047	0
3246	0		3617	0		2060	0		1053	0
3252	0		3619	0		2062	0		1054	0
3254	0		3620	0		2069	0		1061	0
3255	0		3631	0		2074	0		1072	0
3258	0		3642	0		2101	0		1074	0
3259	0		3650	0		2115	0		1076	0
3264	0		3655	0		2122	0		1077	0
3272	0		3666	0		2144	0		1078	0
3273	0		3674	0		2145	0		1092	0
3278	0		3682	0		2157	0		1097	0
3280	0		3684	0		2158	0		1103	0
3283	0		3704	0		2159	0		1105	0
3285	0		3709	0		2161	0		1114	0
3286	0		3713	0		2164	0		1115	0
3292	0		3719	0		2170	0		1119	0
3297	0		3722	0		2172	0		1122	0
3300	0		3725	0		2179	0		1128	0
3301	0		3730	0		2187	0		1149	0
3305	0		3731	0		2203	0		1158	0
3309	0		3734	0		2214	0		1162	0
3315	0		3738	0		2225	0		1166	0
3316	0		3749	0		2230	0		1167	0
3317	0		3751	0		2239	0		1168	0
3319	0		3753	0		2246	0		1178	0
3322	0		3754	0		2247	0		1184	0
3327	0		3757	0		2256	0		1185	0
3331	0		3774	0		2257	0		1194	0
3334	0		3777	0		2260	0		1214	0
3335	0		3778	0		2269	0		1221	0
3338	0		3782	0		2281	0		1226	0
3340	0		3793	0		2283	0		1242	0
3341	0		3798	0		2302	0		1243	0
3343	0		3799	0		2336	0		1260	0
3344	0		3801	0		2347	0		1261	0
3345	0		3804	0		2355	0		1268	0
3346	0		3806	0		2365	0		1273	0
3356	0		3807	0		2372	0		1275	0
3358	0		3808	0		2383	0		1297	0
3364	0		3812	0		2388	0		1307	0
3365	0		3822	0		2389	0		1319	0
3366	0		3825	0		2390	0		1330	0
3370	0		3838	0		2392	0		1332	0
3371	0		3841	0		2394	0		1335	0
3374	0		3844	0		2413	0		1356	0
3379	0		3847	0		2422	0		1357	0
3384	0		3853	0		2449	0		1359	0
3387	0		3870	0		2468	0		1364	0
3391	0		3871	0		2474	0		1369	0
3394	0		3876	0		2479	0		1373	0
3397	0		3881	0		2485	0		1375	0
3405	0		3885	0		2509	0		1385	0
3410	0		3888	0		2511	0		1402	0
3412	0		3896	0		2521	0		1404	0
3413	0		3897	0		2536	0		1407	0
3414	0		3898	0		2537	0		1410	0
3417	0		3900	0		2538	0		1412	0
3419	0		3901	0		2569	0		1413	0
3421	0		3902	0		2584	0		1419	0
3425	0		3904	0		2592	0		1428	0
3426	0		3908	0		2593	0		1453	0
3427	0		3909	0		2606	0		1454	0
3429	0		3918	0		2608	0		1470	0
3435	0		3923	0		2612	0		1471	0
3436	0		3925	0		2616	0		1492	0
3437	0		3926	0		2624	0		1503	0
3441	0		3928	0		2631	0		1513	0
3445	0		3934	0		2633	0		1514	0
3448	0		3935	0		2646	0		1519	0
3451	0		3936	0		2662	0		1527	0
3454	0		3938	0		2679	0		1532	0
3455	0		3944	0		2691	0		1542	0
3459	0		3951	0		2695	0		1555	0
3464	0		3968	0		2701	0		1563	0
3465	0		3970	0		2727	0		1568	0
3468	0		3973	0		2729	0		1574	0
3469	0		3978	0		2731	0		1582	0
3473	0		3979	0		2747	0		1584	0
3474	0		3980	0		2748	0		1585	0
3475	0		3983	0		2759	0		1597	0
3477	0		3996	0		2764	0		1609	0
3484	0		4000	0		2774	0		1611	0
3488	0		4002	0		2806	0		1619	0
3489	0		4007	0		2848	0		1631	0
3491	0		4012	0		2868	0		1635	0
3493	0		4015	0		2870	0		1648	0
3495	0		4019	0		2884	0		1662	0
3496	0		4026	0		2890	0		1665	0
3497	0		4032	0		2892	0		1678	0
3498	0		4041	0		2894	0		1679	0
3500	0		4042	0		2901	0		1682	0
3503	0		4046	0		2904	0		1686	0
3504	0		4048	0		2907	0		1690	0
3505	0		4051	0		2921	0		1708	0
3507	0		4055	0		2966	0		1710	0
3508	0		4057	0		2967	0		1719	0
3514	0		4061	0		2968	0		1730	0
3518	0		4063	0		2975	0		1734	0
3519	0		4064	0		2979	0		1738	0
3520	0		4065	0		2995	0		1742	0
3521	0		4069	0		3007	0		1750	0
3522	0		4072	0		3015	0		1775	0
3523	0		4080	0		3024	0		1785	0
3525	0		4081	0		3031	0		1798	0
3534	0		4083	0		3052	0		1806	0
3535	0		4086	0		3065	0		1815	0
3537	0		4098	0		3076	0		1825	0
3538	0		4103	0		3078	0		1852	0
3539	0		4105	0		3096	0		1868	0
3543	0		4107	0		3109	0		1883	0
3546	0		4109	0		3121	0		1884	0
3550	0		4110	0		3122	0		1894	0
3552	0		4112	0		3140	0		1903	0
3557	0		4115	0		3144	0		1905	0
3558	0		4116	0		3165	0		1940	0
3560	0		4119	0		3175	0		1943	0
3561	0		4120	0		3187	0		1974	0
3562	0		4121	0		3195	0		2003	0
3568	0		4122	0		3204	0		2007	0
3573	0		4123	0		3222	0		2014	0
3580	0		4125	0		3225	0		2054	0
3581	0		4126	0		3250	0		2057	0
3588	0		4128	0		3268	0		2062	0
3590	0		4129	0		3271	0		2074	0
3591	0		4131	0		3281	0		2101	0
3593	0		4135	0		3289	0		2115	0
3594	0		4137	0		3324	0		2144	0
3595	0		4139	0		3325	0		2145	0
3596	0		4141	0		3336	0		2159	0
3597	0		4148	0		3339	0		2161	0
3598	0		4150	0		3350	0		2170	0
3600	0		4153	0		3357	0		2179	0
3601	0		4154	0		3361	0		2187	0
3602	0		4156	0		3368	0		2214	0
3603	0		4157	0		3375	0		2239	0
3604	0		4159	0		3378	0		2247	0
3607	0		4163	0		3380	0		2283	0
3610	0		4166	0		3381	0		2302	0
3611	0		4171	0		3388	0		2365	0
3612	0		4174	0		3389	0		2372	0
3615	0		4184	0		3401	0		2392	0
3616	0		4185	0		3407	0		2485	0
3617	0		4191	0		3453	0		----
3620	0		4192	0		3456	0		----
3621	0		4195	0		3457	0		1222	9
3622	0		4197	0		3462	0		1508	9
3623	0		4203	0		3463	0		1558	9
3624	0		4204	0		3470	0		1579	9
3625	0		4211	0		3471	0		1587	9
3627	0		4212	0		3480	0		1592	9
3630	0		4215	0		3490	0		1612	9
3633	0		4217	0		3499	0		1706	9
3639	0		4224	0		3516	0		1713	9
3640	0		4230	0		3530	0		1721	9
3641	0		4233	0		3543	0		1731	9
3642	0		4235	0		3551	0		1745	9
3643	0		4238	0		3564	0		1753	9
3646	0		4240	0		3566	0		1759	9
3647	0		4241	0		3584	0		1778	9
3648	0		4243	0		3617	0		1790	9
3650	0		4244	0		3619	0		1807	9
3656	0		4247	0		3631	0		1838	9
3660	0		4250	0		3634	0		1845	9
3661	0		4252	0		3645	0		1847	9
3663	0		4253	0		3655	0		1863	9
3665	0		4258	0		3666	0		1864	9
3668	0		4259	0		3682	0		1877	9
3669	0		4260	0		3711	0		1895	9
3672	0		4263	0		3727	0		1939	9
3677	0		4268	0		3745	0		1952	9
3678	0		4269	0		3763	0		1957	9
3679	0		4271	0		3768	0		1969	9
3681	0		4276	0		3774	0		1995	9
3687	0		4277	0		3786	0		2006	9
3689	0		4278	0		3804	0		2050	9
3692	0		4279	0		3809	0		2060	9
3693	0		4286	0		3812	0		2066	9
3694	0		4287	0		3817	0		2067	9
3696	0		4290	0		3821	0		2069	9
3697	0		4291	0		3825	0		2078	9
3701	0		4295	0		3832	0		2082	9
3704	0		4296	0		3850	0		2110	9
3708	0		4297	0		3854	0		2112	9
3709	0		4304	0		3882	0		2113	9
3710	0		4305	0		3895	0		2122	9
3712	0		4311	0		3897	0		2132	9
3713	0		4315	0		3900	0		2139	9
3714	0		4316	0		3903	0		2158	9
3715	0		4317	0		3904	0		2164	9
3716	0		4323	0		3918	0		2172	9
3718	0		4325	0		3936	0		2186	9
3721	0		4332	0		3938	0		2203	9
3723	0		4336	0		3970	0		2230	9
3724	0		4342	0		3973	0		2231	9
3725	0		4349	0		3979	0		2235	9
3726	0		4351	0		3986	0		2236	9
3729	0		4355	0		4009	0		2249	9
3730	0		4357	0		4014	0		2260	9
3731	0		4359	0		4018	0		2269	9
3732	0		4363	0		4022	0		2309	9
3733	0		4368	0		4058	0		2312	9
3734	0		4369	0		4065	0		2332	9
3735	0		4370	0		4096	0		2336	9
3736	0		4371	0		4105	0		2345	9
3737	0		4373	0		4109	0		2378	9
3738	0		4376	0		4113	0		2388	9
3739	0		4378	0		4120	0		2394	9
3742	0		4386	0		4187	0		2407	9
3746	0		4388	0		4204	0		2423	9
3749	0		4391	0		4208	0		2437	9
3753	0		4392	0		4211	0		2449	9
3754	0		4396	0		4224	0		2468	9
3759	0		4399	0		4254	0		2511	9
3760	0		4401	0		4274	0		2536	9
3761	0		4403	0		4280	0		2616	9
3764	0		4406	0		4286	0		2679	9
3765	0		4407	0		4315	0		2825	9
3766	0		4410	0		4334	0		----
3767	0		4411	0		4348	0		----
3771	0		4412	0		4375	0		1038	18
3775	0		4413	0		4381	0		1377	18
3778	0		4415	0		4402	0		1446	18
3779	0		4416	0		4434	0		1457	18
3781	0		4424	0		4450	0		1511	18
3782	0		4425	0		4473	0		1538	18
3783	0		4429	0		4488	0		1564	18
3788	0		4432	0		4522	0		1640	18
3789	0		4437	0		4548	0		1728	18
3793	0		4438	0		4584	0		1780	18
3795	0		4442	0		4642	0		1792	18
3796	0		4447	0		4661	0		1822	18
3797	0		4454	0		4665	0		1826	18
3799	0		4455	0		4669	0		1846	18
3801	0		4460	0		4678	0		1849	18
3802	0		4461	0		4688	0		1851	18
3803	0		4466	0		4689	0		1853	18
3805	0		4469	0		4730	0		1874	18
3806	0		4473	0		4757	0		1885	18
3807	0		4474	0		4781	0		1899	18
3808	0		4477	0		4807	0		1908	18
3811	0		4482	0		4904	0		1917	18
3813	0		4488	0		5003	0		1933	18
3814	0		4492	0		5095	0		1936	18
3816	0		4499	0		5159	0		1942	18
3818	0		4506	0		5164	0		1945	18
3820	0		4509	0		5182	0		1990	18
3824	0		4510	0		5221	0		1997	18
3828	0		4517	0		5224	0		2012	18
3830	0		4521	0		5241	0		2019	18
3831	0		4524	0		5267	0		2049	18
3839	0		4530	0		5280	0		2056	18
3840	0		4534	0		5341	0		2073	18
3841	0		4536	0		5346	0		2089	18
3843	0		4538	0		----			2095	18
3844	0		4539	0		----			2109	18
3846	0		4541	0		2458	7		2124	18
3847	0		4542	0		2523	7		2130	18
3849	0		4543	0		2572	7		2141	18
3851	0		4544	0		2686	7		2142	18
3853	0		4545	0		2714	7		2148	18
3855	0		4547	0		2724	7		2154	18
3857	0		4549	0		2760	7		2155	18
3858	0		4552	0		2784	7		2177	18
3859	0		4554	0		2793	7		2183	18
3861	0		4558	0		2797	7		2188	18
3862	0		4560	0		2819	7		2193	18
3863	0		4568	0		2845	7		2196	18
3865	0		4574	0		2879	7		2204	18
3867	0		4575	0		2882	7		2212	18
3869	0		4577	0		2889	7		2219	18
3870	0		4581	0		2891	7		2244	18
3871	0		4583	0		2898	7		2252	18
3872	0		4585	0		2920	7		2274	18
3873	0		4587	0		2940	7		2276	18
3876	0		4591	0		2941	7		2291	18
3877	0		4593	0		2942	7		2293	18
3878	0		4596	0		2962	7		2301	18
3881	0		4598	0		2963	7		2303	18
3885	0		4601	0		2972	7		2311	18
3886	0		4602	0		2976	7		2323	18
3887	0		4603	0		2983	7		2324	18
3888	0		4607	0		2994	7		2325	18
3889	0		4617	0		3001	7		2326	18
3890	0		4622	0		3037	7		2339	18
3894	0		4626	0		3043	7		2346	18
3896	0		4631	0		3047	7		2363	18
3898	0		4633	0		3059	7		2364	18
3901	0		4640	0		3064	7		2367	18
3902	0		4644	0		3067	7		2370	18
3905	0		4645	0		3070	7		2371	18
3907	0		4648	0		3074	7		2405	18
3908	0		4651	0		3089	7		2417	18
3910	0		4652	0		3099	7		2427	18
3912	0		4654	0		3103	7		2430	18
3914	0		4656	0		3111	7		2433	18
3915	0		4659	0		3124	7		2440	18
3916	0		4664	0		3131	7		2443	18
3920	0		4666	0		3141	7		2458	18
3921	0		4667	0		3143	7		2460	18
3922	0		4677	0		3146	7		2463	18
3923	0		4683	0		3148	7		2464	18
3924	0		4686	0		3155	7		2473	18
3925	0		4687	0		3163	7		2476	18
3927	0		4691	0		3173	7		2484	18
3928	0		4707	0		3188	7		2490	18
3930	0		4714	0		3190	7		2492	18
3931	0		4717	0		3197	7		2498	18
3933	0		4721	0		3201	7		2508	18
3934	0		4723	0		3219	7		2513	18
3935	0		4724	0		3220	7		2523	18
3940	0		4726	0		3221	7		2554	18
3941	0		4729	0		3226	7		2560	18
3944	0		4732	0		3227	7		2564	18
3946	0		4733	0		3241	7		2571	18
3947	0		4734	0		3256	7		2572	18
3948	0		4738	0		3261	7		2574	18
3954	0		4740	0		3265	7		2591	18
3955	0		4741	0		3270	7		2604	18
3958	0		4745	0		3275	7		2607	18
3959	0		4750	0		3276	7		2611	18
3960	0		4755	0		3280	7		2617	18
3961	0		4760	0		3293	7		2625	18
3962	0		4762	0		3295	7		2634	18
3965	0		4765	0		3296	7		2645	18
3966	0		4771	0		3303	7		2649	18
3969	0		4776	0		3305	7		2661	18
3971	0		4785	0		3321	7		2673	18
3976	0		4792	0		3340	7		2677	18
3977	0		4796	0		3351	7		2705	18
3980	0		4801	0		3360	7		2714	18
3983	0		4811	0		3363	7		2717	18
3984	0		4818	0		3369	7		2719	18
3985	0		4819	0		3370	7		2723	18
3989	0		4829	0		3371	7		2724	18
3990	0		4839	0		3374	7		2730	18
3991	0		4840	0		3390	7		2732	18
3994	0		4845	0		3392	7		2739	18
3996	0		4848	0		3396	7		2746	18
3999	0		4860	0		3409	7		2760	18
4000	0		4863	0		3411	7		2776	18
4001	0		4866	0		3423	7		2819	18
4002	0		4875	0		3427	7		2859	18
4004	0		4878	0		3432	7		2882	18
4005	0		4882	0		3440	7		3064	18
4006	0		4894	0		3442	7		----
4007	0		4911	0		3444	7		----
4008	0		4918	0		3452	7		1426	27
4010	0		4920	0		3454	7		1726	27
4011	0		4926	0		3459	7		1739	27
4012	0		4932	0		3460	7		1805	27
4015	0		4943	0		3461	7		1809	27
4016	0		4945	0		3472	7		1814	27
4017	0		4954	0		3476	7		1817	27
4020	0		4955	0		3479	7		1859	27
4021	0		4964	0		3483	7		1869	27
4023	0		4969	0		3484	7		1897	27
4025	0		4971	0		3491	7		1924	27
4026	0		4980	0		3504	7		1956	27
4028	0		4981	0		3506	7		1979	27
4029	0		4992	0		3517	7		1981	27
4033	0		5001	0		3519	7		1982	27
4036	0		5004	0		3529	7		1989	27
4038	0		5008	0		3545	7		2015	27
4039	0		5014	0		3548	7		2021	27
4040	0		5016	0		3552	7		2023	27
4041	0		5020	0		3558	7		2039	27
4042	0		5021	0		3601	7		2040	27
4043	0		5054	0		3603	7		2045	27
4046	0		5072	0		3604	7		2046	27
4048	0		5081	0		3605	7		2047	27
4049	0		5087	0		3614	7		2055	27
4050	0		5088	0		3620	7		2064	27
4051	0		5108	0		3647	7		2068	27
4052	0		5109	0		3648	7		2071	27
4054	0		5111	0		3650	7		2075	27
4055	0		5118	0		3667	7		2092	27
4056	0		5125	0		3674	7		2106	27
4057	0		5131	0		3684	7		2116	27
4060	0		5140	0		3688	7		2118	27
4063	0		5167	0		3704	7		2125	27
4067	0		5170	0		3710	7		2131	27
4069	0		5197	0		3713	7		2136	27
4072	0		5208	0		3719	7		2176	27
4074	0		5223	0		3722	7		2178	27
4076	0		5240	0		3725	7		2184	27
4077	0		5261	0		3729	7		2199	27
4081	0		5262	0		3738	7		2205	27
4087	0		5265	0		3746	7		2221	27
4089	0		5269	0		3750	7		2233	27
4092	0		5286	0		3751	7		2255	27
4093	0		5310	0		3754	7		2258	27
4094	0		5313	0		3757	7		2264	27
4095	0		5314	0		3772	7		2273	27
4097	0		5315	0		3777	7		2275	27
4098	0		5325	0		3778	7		2278	27
4103	0		5333	0		3785	7		2285	27
4104	0		5334	0		3822	7		2286	27
4106	0		5340	0		3847	7		2288	27
4107	0		5355	0		3876	7		2292	27
4108	0		5367	0		3885	7		2294	27
4110	0		5370	0		3902	7		2306	27
4112	0		5391	0		3923	7		2320	27
4116	0		5468	0		3926	7		2330	27
4117	0		5469	0		3978	7		2340	27
4118	0		5487	0		3996	7		2342	27
4119	0		5500	0		4000	7		2344	27
4121	0		5516	0		4061	7		2356	27
4122	0		5551	0		4083	7		2358	27
4123	0		5591	0		----			2359	27
4126	0		5617	0		----			2362	27
4129	0		5636	0		841	14		2373	27
4131	0		5652	0		1047	14		2375	27
4132	0		5682	0		1119	14		2380	27
4135	0		5804	0		1377	14		2391	27
4136	0		5830	0		1574	14		2400	27
4137	0		5850	0		1585	14		2408	27
4139	0		6023	0		1640	14		2409	27
4141	0		6035	0		1648	14		2412	27
4142	0		6049	0		1713	14		2414	27
4144	0		----			1721	14		2428	27
4146	0		----			1726	14		2431	27
4147	0		1377	5		1728	14		2432	27
4150	0		1728	5		1780	14		2441	27
4151	0		1933	5		1792	14		2442	27
4157	0		1956	5		1805	14		2450	27
4158	0		1990	5		1807	14		2452	27
4159	0		2021	5		1814	14		2456	27
4160	0		2042	5		1822	14		2470	27
4161	0		2045	5		1845	14		2475	27
4163	0		2056	5		1846	14		2478	27
4164	0		2060	5		1849	14		2483	27
4166	0		2068	5		1851	14		2489	27
4167	0		2069	5		1853	14		2496	27
4168	0		2088	5		1870	14		2499	27
4169	0		2106	5		1874	14		2503	27
4170	0		2109	5		1924	14		2506	27
4171	0		2112	5		1933	14		2507	27
4174	0		2118	5		1936	14		2530	27
4175	0		2130	5		1945	14		2533	27
4179	0		2136	5		1956	14		2535	27
4183	0		2139	5		1979	14		2540	27
4184	0		2141	5		1982	14		2544	27
4185	0		2145	5		1989	14		2546	27
4186	0		2148	5		1990	14		2558	27
4189	0		2151	5		2021	14		2561	27
4190	0		2154	5		2039	14		2562	27
4191	0		2177	5		2042	14		2563	27
4192	0		2180	5		2045	14		2568	27
4194	0		2183	5		2049	14		2579	27
4197	0		2186	5		2056	14		2582	27
4201	0		2188	5		2067	14		2600	27
4203	0		2193	5		2068	14		2618	27
4207	0		2196	5		2089	14		2619	27
4210	0		2199	5		2109	14		2627	27
4212	0		2203	5		2112	14		2635	27
4213	0		2204	5		2118	14		2650	27
4214	0		2205	5		2125	14		2655	27
4215	0		2219	5		2130	14		2657	27
4217	0		2231	5		2136	14		2681	27
4220	0		2233	5		2139	14		2687	27
4221	0		2242	5		2141	14		2692	27
4222	0		2244	5		2148	14		2698	27
4223	0		2249	5		2151	14		2725	27
4225	0		2252	5		2154	14		2735	27
4226	0		2258	5		2177	14		2738	27
4230	0		2267	5		2183	14		2753	27
4231	0		2268	5		2186	14		2773	27
4232	0		2270	5		2193	14		2781	27
4234	0		2272	5		2196	14		2785	27
4236	0		2273	5		2199	14		2789	27
4237	0		2274	5		2201	14		2794	27
4240	0		2276	5		2204	14		2795	27
4242	0		2279	5		2205	14		2841	27
4243	0		2281	5		2210	14		2857	27
4244	0		2286	5		2219	14		2863	27
4247	0		2288	5		2231	14		2895	27
4248	0		2292	5		2244	14		2924	27
4249	0		2293	5		2249	14		2954	27
4250	0		2294	5		2252	14		3011	27
4251	0		2301	5		2270	14		3269	27
4253	0		2303	5		2273	14		3798	27
4255	0		2305	5		2274	14		----
4256	0		2306	5		2276	14		----
4257	0		2307	5		2292	14		1253	36
4258	0		2311	5		2293	14		1397	36
4261	0		2320	5		2301	14		1442	36
4263	0		2322	5		2303	14		1452	36
4271	0		2323	5		2309	14		1479	36
4272	0		2324	5		2311	14		1530	36
4273	0		2325	5		2320	14		1531	36
4276	0		2339	5		2325	14		1545	36
4278	0		2342	5		2326	14		1553	36
4279	0		2344	5		2332	14		1576	36
4281	0		2346	5		2342	14		1608	36
4282	0		2358	5		2344	14		1617	36
4284	0		2363	5		2345	14		1646	36
4288	0		2367	5		2346	14		1647	36
4289	0		2370	5		2363	14		1649	36
4291	0		2371	5		2370	14		1650	36
4292	0		2373	5		2371	14		1652	36
4293	0		2375	5		2373	14		1654	36
4294	0		2376	5		2375	14		1667	36
4295	0		2381	5		2381	14		1673	36
4296	0		2389	5		2400	14		1674	36
4300	0		2395	5		2408	14		1685	36
4301	0		2398	5		2412	14		1697	36
4302	0		2400	5		2414	14		1711	36
4303	0		2401	5		2421	14		1712	36
4304	0		2405	5		2427	14		1725	36
4305	0		2408	5		2430	14		1727	36
4306	0		2409	5		2433	14		1733	36
4307	0		2411	5		2434	14		1741	36
4308	0		2412	5		2456	14		1743	36
4310	0		2413	5		2464	14		1748	36
4313	0		2414	5		2467	14		1749	36
4314	0		2417	5		2473	14		1752	36
4322	0		2418	5		2476	14		1758	36
4324	0		2420	5		2480	14		1760	36
4325	0		2421	5		2484	14		1763	36
4326	0		2427	5		2489	14		1766	36
4329	0		2429	5		2490	14		1769	36
4330	0		2430	5		2499	14		1779	36
4331	0		2431	5		2508	14		1783	36
4332	0		2433	5		2516	14		1786	36
4333	0		2441	5		2526	14		1796	36
4336	0		2442	5		2530	14		1797	36
4338	0		2443	5		2533	14		1801	36
4340	0		2445	5		2540	14		1802	36
4341	0		2452	5		2541	14		1803	36
4342	0		2456	5		2549	14		1808	36
4344	0		2458	5		2551	14		1810	36
4346	0		2464	5		2554	14		1811	36
4349	0		2467	5		2558	14		1813	36
4350	0		2473	5		2560	14		1823	36
4351	0		2475	5		2563	14		1828	36
4352	0		2476	5		2564	14		1832	36
4353	0		2478	5		2571	14		1843	36
4354	0		2480	5		2574	14		1850	36
4355	0		2483	5		2575	14		1855	36
4357	0		2484	5		2581	14		1857	36
4360	0		2489	5		2582	14		1858	36
4363	0		2490	5		2583	14		1860	36
4365	0		2492	5		2588	14		1865	36
4368	0		2496	5		2590	14		1870	36
4369	0		2498	5		2591	14		1873	36
4373	0		2499	5		2594	14		1875	36
4374	0		2503	5		2596	14		1876	36
4376	0		2507	5		2598	14		1881	36
4377	0		2508	5		2603	14		1882	36
4378	0		2511	5		2604	14		1890	36
4379	0		2513	5		2607	14		1891	36
4380	0		2514	5		2610	14		1896	36
4382	0		2516	5		2611	14		1898	36
4383	0		2517	5		2615	14		1901	36
4385	0		2523	5		2617	14		1906	36
4388	0		2528	5		2621	14		1907	36
4391	0		2530	5		2626	14		1910	36
4392	0		2533	5		2634	14		1911	36
4397	0		2539	5		2635	14		1912	36
4403	0		2540	5		2636	14		1915	36
4404	0		2541	5		2639	14		1920	36
4407	0		2544	5		2640	14		1922	36
4408	0		2545	5		2645	14		1923	36
4409	0		2546	5		2647	14		1925	36
4410	0		2550	5		2649	14		1926	36
4412	0		2551	5		2651	14		1927	36
4413	0		2552	5		2653	14		1931	36
4416	0		2554	5		2661	14		1932	36
4419	0		2558	5		2664	14		1934	36
4421	0		2560	5		2665	14		1961	36
4423	0		2561	5		2673	14		1967	36
4425	0		2563	5		2675	14		1970	36
4426	0		2564	5		2677	14		1978	36
4427	0		2571	5		2681	14		1991	36
4428	0		2574	5		2682	14		1992	36
4429	0		2575	5		2683	14		1994	36
4430	0		2576	5		2684	14		1996	36
4431	0		2577	5		2688	14		2002	36
4432	0		2580	5		2689	14		2005	36
4433	0		2581	5		2694	14		2008	36
4437	0		2582	5		2697	14		2016	36
4438	0		2583	5		2702	14		2024	36
4439	0		2588	5		2703	14		2026	36
4441	0		2589	5		2704	14		2037	36
4442	0		2590	5		2707	14		2038	36
4447	0		2591	5		2708	14		2042	36
4449	0		2594	5		2711	14		2058	36
4451	0		2596	5		2713	14		2065	36
4452	0		2598	5		2717	14		2072	36
4454	0		2600	5		2718	14		2076	36
4455	0		2602	5		2719	14		2077	36
4456	0		2603	5		2723	14		2083	36
4460	0		2604	5		2726	14		2087	36
4461	0		2607	5		2730	14		2090	36
4462	0		2610	5		2733	14		2094	36
4463	0		2611	5		2739	14		2098	36
4464	0		2614	5		2741	14		2099	36
4465	0		2615	5		2742	14		2100	36
4466	0		2617	5		2746	14		2104	36
4468	0		2619	5		2756	14		2105	36
4469	0		2620	5		2758	14		2107	36
4472	0		2621	5		2763	14		2114	36
4475	0		2623	5		2767	14		2123	36
4476	0		2625	5		2777	14		2126	36
4479	0		2626	5		2780	14		2133	36
4480	0		2627	5		2782	14		2147	36
4482	0		2629	5		2783	14		2166	36
4484	0		2634	5		2788	14		2182	36
4491	0		2635	5		2800	14		2198	36
4494	0		2636	5		2805	14		2223	36
4495	0		2639	5		2810	14		2224	36
4496	0		2640	5		2815	14		2227	36
4498	0		2643	5		2816	14		2229	36
4499	0		2645	5		2820	14		2240	36
4500	0		2647	5		2821	14		2241	36
4501	0		2649	5		2828	14		2248	36
4502	0		2650	5		2831	14		2251	36
4504	0		2651	5		2832	14		2263	36
4505	0		2653	5		2833	14		2265	36
4506	0		2654	5		2843	14		2268	36
4507	0		2655	5		2846	14		2280	36
4508	0		2656	5		2850	14		2282	36
4509	0		2657	5		2853	14		2284	36
4510	0		2658	5		2857	14		2297	36
4514	0		2661	5		2860	14		2298	36
4516	0		2664	5		2861	14		2348	36
4518	0		2665	5		2864	14		2351	36
4519	0		2669	5		2865	14		2352	36
4521	0		2673	5		2867	14		2382	36
4524	0		2675	5		2872	14		2385	36
4525	0		2677	5		2874	14		2393	36
4526	0		2681	5		2877	14		2397	36
4527	0		2682	5		2878	14		2401	36
4528	0		2683	5		2881	14		2403	36
4529	0		2684	5		2886	14		2404	36
4531	0		2687	5		2897	14		2418	36
4532	0		2688	5		2899	14		2425	36
4533	0		2689	5		2900	14		2429	36
4534	0		2690	5		2902	14		2436	36
4535	0		2691	5		2905	14		2445	36
4536	0		2692	5		2908	14		2447	36
4538	0		2694	5		2909	14		2465	36
4539	0		2698	5		2914	14		2472	36
4540	0		2700	5		2915	14		2539	36
4541	0		2702	5		2916	14		2543	36
4542	0		2703	5		2917	14		2545	36
4544	0		2704	5		2918	14		2556	36
4545	0		2705	5		2925	14		2565	36
4546	0		2707	5		2930	14		2587	36
4550	0		2708	5		2931	14		2623	36
4553	0		2710	5		2934	14		2644	36
4556	0		2711	5		2936	14		2660	36
4561	0		2713	5		2939	14		2712	36
4564	0		2714	5		2946	14		2869	36
4565	0		2715	5		2947	14		----
4569	0		2717	5		2948	14		----
4571	0		2718	5		2949	14		799	45
4573	0		2719	5		2951	14		894	45
4574	0		2723	5		2952	14		909	45
4575	0		2724	5		2956	14		915	45
4577	0		2725	5		2958	14		917	45
4578	0		2726	5		2959	14		939	45
4579	0		2730	5		2969	14		960	45
4581	0		2732	5		2971	14		971	45
4582	0		2733	5		2973	14		974	45
4583	0		2735	5		2977	14		979	45
4589	0		2737	5		2978	14		997	45
4590	0		2738	5		2982	14		1008	45
4591	0		2739	5		2988	14		1009	45
4594	0		2741	5		2996	14		1013	45
4595	0		2742	5		3003	14		1018	45
4597	0		2746	5		3004	14		1021	45
4599	0		2749	5		3008	14		1028	45
4600	0		2751	5		3009	14		1029	45
4601	0		2753	5		3012	14		1039	45
4604	0		2755	5		3014	14		1048	45
4605	0		2756	5		3016	14		1050	45
4606	0		2757	5		3018	14		1055	45
4612	0		2758	5		3020	14		1062	45
4613	0		2760	5		3025	14		1063	45
4615	0		2762	5		3028	14		1064	45
4619	0		2763	5		3030	14		1066	45
4620	0		2767	5		3038	14		1071	45
4621	0		2768	5		3039	14		1079	45
4622	0		2772	5		3045	14		1083	45
4624	0		2773	5		3049	14		1087	45
4629	0		2774	5		3050	14		1094	45
4631	0		2776	5		3053	14		1099	45
4635	0		2777	5		3060	14		1101	45
4637	0		2778	5		3062	14		1104	45
4638	0		2780	5		3069	14		1107	45
4639	0		2781	5		3071	14		1108	45
4640	0		2782	5		3073	14		1111	45
4641	0		2783	5		3075	14		1117	45
4643	0		2784	5		3082	14		1118	45
4646	0		2785	5		3083	14		1123	45
4647	0		2788	5		3087	14		1125	45
4649	0		2789	5		3088	14		1126	45
4653	0		2791	5		3092	14		1130	45
4655	0		2793	5		3094	14		1131	45
4656	0		2794	5		3101	14		1133	45
4657	0		2795	5		3116	14		1134	45
4658	0		2796	5		3123	14		1136	45
4659	0		2797	5		3125	14		1141	45
4660	0		2798	5		3126	14		1144	45
4663	0		2800	5		3127	14		1145	45
4664	0		2803	5		3136	14		1147	45
4670	0		2805	5		3137	14		1151	45
4671	0		2815	5		3138	14		1154	45
4672	0		2816	5		3156	14		1155	45
4673	0		2819	5		3161	14		1159	45
4675	0		2820	5		3164	14		1161	45
4676	0		2821	5		3172	14		1163	45
4677	0		2822	5		3174	14		1164	45
4680	0		2824	5		3177	14		1169	45
4681	0		2827	5		3196	14		1171	45
4683	0		2828	5		3199	14		1174	45
4685	0		2829	5		3202	14		1175	45
4686	0		2830	5		3205	14		1179	45
4687	0		2831	5		3211	14		1180	45
4691	0		2832	5		3212	14		1186	45
4694	0		2833	5		3213	14		1193	45
4696	0		2839	5		3216	14		1195	45
4697	0		2840	5		3228	14		1196	45
4698	0		2841	5		3229	14		1206	45
4702	0		2843	5		3230	14		1209	45
4706	0		2845	5		3233	14		1210	45
4709	0		2846	5		3234	14		1211	45
4712	0		2850	5		3243	14		1212	45
4713	0		2851	5		3246	14		1213	45
4716	0		2853	5		3252	14		1216	45
4720	0		2857	5		3255	14		1217	45
4722	0		2859	5		3258	14		1218	45
4723	0		2860	5		3264	14		1220	45
4724	0		2861	5		3272	14		1223	45
4725	0		2862	5		3278	14		1224	45
4728	0		2863	5		3283	14		1225	45
4729	0		2864	5		3285	14		1227	45
4731	0		2865	5		3286	14		1228	45
4732	0		2867	5		3297	14		1229	45
4736	0		2871	5		3301	14		1230	45
4740	0		2872	5		3315	14		1231	45
4744	0		2874	5		3316	14		1232	45
4749	0		2877	5		3317	14		1235	45
4752	0		2878	5		3319	14		1236	45
4753	0		2879	5		3334	14		1237	45
4755	0		2881	5		3343	14		1240	45
4756	0		2882	5		3345	14		1245	45
4759	0		2886	5		3365	14		1247	45
4761	0		2887	5		3366	14		1249	45
4763	0		2889	5		3379	14		1250	45
4766	0		2893	5		3384	14		1251	45
4769	0		2895	5		3421	14		1252	45
4770	0		2897	5		3426	14		1255	45
4771	0		2898	5		3436	14		1256	45
4772	0		2899	5		3445	14		1259	45
4774	0		2900	5		3451	14		1262	45
4779	0		2901	5		3465	14		1267	45
4780	0		2902	5		3488	14		1269	45
4783	0		2905	5		3498	14		1270	45
4784	0		2908	5		3500	14		1272	45
4787	0		2909	5		3521	14		1278	45
4789	0		2910	5		3525	14		1280	45
4791	0		2911	5		3537	14		1282	45
4795	0		2912	5		3538	14		1283	45
4796	0		2914	5		3595	14		1284	45
4797	0		2915	5		3607	14		1286	45
4799	0		2916	5		3610	14		1287	45
4800	0		2917	5		3622	14		1288	45
4803	0		2918	5		3669	14		1289	45
4808	0		2920	5		3697	14		1290	45
4809	0		2924	5		3735	14		1291	45
4817	0		2925	5		----			1292	45
4820	0		2927	5		----			1293	45
4821	0		2928	5		1446	21		1295	45
4822	0		2929	5		1463	21		1296	45
4823	0		2930	5		1479	21		1299	45
4825	0		2931	5		1489	21		1301	45
4826	0		2934	5		1501	21		1302	45
4827	0		2936	5		1502	21		1303	45
4831	0		2937	5		1503	21		1308	45
4832	0		2938	5		1511	21		1310	45
4835	0		2939	5		1525	21		1312	45
4836	0		2940	5		1538	21		1315	45
4839	0		2941	5		1553	21		1317	45
4840	0		2942	5		1565	21		1318	45
4841	0		2946	5		1569	21		1321	45
4843	0		2947	5		1593	21		1323	45
4844	0		2948	5		1594	21		1324	45
4848	0		2949	5		1595	21		1325	45
4852	0		2951	5		1598	21		1327	45
4854	0		2952	5		1605	21		1328	45
4856	0		2953	5		1610	21		1333	45
4858	0		2954	5		1612	21		1334	45
4862	0		2955	5		1613	21		1336	45
4863	0		2956	5		1621	21		1339	45
4865	0		2958	5		1626	21		1340	45
4872	0		2959	5		1629	21		1341	45
4874	0		2960	5		1630	21		1344	45
4876	0		2962	5		1633	21		1347	45
4880	0		2963	5		1638	21		1349	45
4883	0		2964	5		1639	21		1350	45
4886	0		2969	5		1641	21		1358	45
4887	0		2971	5		1645	21		1361	45
4889	0		2972	5		1647	21		1365	45
4890	0		2973	5		1652	21		1371	45
4893	0		2974	5		1658	21		1374	45
4894	0		2975	5		1669	21		1376	45
4895	0		2977	5		1670	21		1379	45
4897	0		2978	5		1671	21		1380	45
4899	0		2981	5		1673	21		1382	45
4900	0		2982	5		1684	21		1383	45
4903	0		2983	5		1685	21		1384	45
4905	0		2986	5		1691	21		1387	45
4907	0		2988	5		1695	21		1389	45
4908	0		2991	5		1705	21		1390	45
4910	0		2992	5		1706	21		1394	45
4911	0		2994	5		1712	21		1398	45
4912	0		2996	5		1714	21		1401	45
4913	0		2999	5		1715	21		1405	45
4915	0		3001	5		1725	21		1408	45
4916	0		3002	5		1727	21		1409	45
4917	0		3003	5		1731	21		1414	45
4919	0		3004	5		1733	21		1415	45
4923	0		3005	5		1735	21		1417	45
4924	0		3008	5		1739	21		1420	45
4929	0		3009	5		1741	21		1421	45
4930	0		3010	5		1743	21		1422	45
4936	0		3011	5		1747	21		1423	45
4937	0		3012	5		1748	21		1425	45
4938	0		3014	5		1749	21		1427	45
4941	0		3016	5		1752	21		1434	45
4944	0		3018	5		1755	21		1436	45
4946	0		3022	5		1758	21		1441	45
4950	0		3023	5		1763	21		1443	45
4953	0		3025	5		1770	21		1444	45
4955	0		3026	5		1772	21		1445	45
4956	0		3028	5		1776	21		1447	45
4958	0		3030	5		1778	21		1448	45
4959	0		3032	5		1779	21		1449	45
4960	0		3037	5		1783	21		1455	45
4961	0		3038	5		1786	21		1456	45
4962	0		3042	5		1796	21		1459	45
4966	0		3043	5		1800	21		1461	45
4970	0		3045	5		1801	21		1463	45
4974	0		3046	5		1802	21		1464	45
4975	0		3049	5		1803	21		1465	45
4976	0		3050	5		1804	21		1467	45
4978	0		3051	5		1808	21		1468	45
4985	0		3053	5		1809	21		1469	45
4986	0		3057	5		1810	21		1476	45
4987	0		3060	5		1812	21		1482	45
4988	0		3061	5		1813	21		1486	45
4989	0		3062	5		1816	21		1488	45
4990	0		3063	5		1817	21		1489	45
4994	0		3064	5		1823	21		1490	45
4996	0		3069	5		1824	21		1494	45
4999	0		3070	5		1826	21		1495	45
5000	0		3071	5		1828	21		1496	45
5002	0		3073	5		1832	21		1497	45
5006	0		3074	5		1833	21		1500	45
5010	0		3077	5		1836	21		1501	45
5011	0		3080	5		1839	21		1502	45
5013	0		3083	5		1843	21		1505	45
5015	0		3085	5		1847	21		1506	45
5018	0		3087	5		1850	21		1509	45
5021	0		3088	5		1854	21		1510	45
5024	0		3089	5		1855	21		1512	45
5028	0		3090	5		1859	21		1516	45
5029	0		3091	5		1863	21		1520	45
5032	0		3092	5		1864	21		1525	45
5033	0		3094	5		1865	21		1526	45
5034	0		3095	5		1869	21		1528	45
5035	0		3096	5		1871	21		1529	45
5037	0		3099	5		1873	21		1533	45
5039	0		3100	5		1876	21		1535	45
5041	0		3101	5		1878	21		1536	45
5046	0		3103	5		1880	21		1537	45
5047	0		3104	5		1881	21		1540	45
5053	0		3105	5		1885	21		1541	45
5054	0		3111	5		1887	21		1547	45
5055	0		3114	5		1888	21		1548	45
5057	0		3116	5		1890	21		1550	45
5058	0		3118	5		1891	21		1559	45
5059	0		3119	5		1896	21		1560	45
5060	0		3120	5		1897	21		1561	45
5062	0		3123	5		1898	21		1562	45
5064	0		3124	5		1899	21		1565	45
5066	0		3125	5		1901	21		1567	45
5067	0		3126	5		1904	21		1569	45
5069	0		3127	5		1906	21		1573	45
5071	0		3131	5		1907	21		1575	45
5072	0		3133	5		1908	21		1578	45
5073	0		3134	5		1910	21		1581	45
5075	0		3136	5		1911	21		1586	45
5076	0		3137	5		1912	21		1588	45
5079	0		3138	5		1914	21		1593	45
5082	0		3141	5		1915	21		1594	45
5084	0		3143	5		1917	21		1595	45
5085	0		3146	5		1918	21		1598	45
5089	0		3148	5		1920	21		1602	45
5090	0		3153	5		1922	21		1605	45
5092	0		3155	5		1923	21		1606	45
5094	0		3156	5		1926	21		1607	45
5099	0		3157	5		1927	21		1610	45
5101	0		3158	5		1930	21		1613	45
5107	0		3161	5		1931	21		1616	45
5110	0		3162	5		1932	21		1618	45
5117	0		3163	5		1934	21		1620	45
5120	0		3164	5		1937	21		1621	45
5122	0		3169	5		1942	21		1626	45
5123	0		3170	5		1948	21		1627	45
5127	0		3172	5		1951	21		1628	45
5131	0		3174	5		1952	21		1629	45
5133	0		3177	5		1961	21		1630	45
5134	0		3181	5		1963	21		1633	45
5135	0		3182	5		1965	21		1636	45
5138	0		3183	5		1967	21		1637	45
5141	0		3188	5		1970	21		1638	45
5143	0		3190	5		1972	21		1639	45
5144	0		3191	5		1978	21		1641	45
5151	0		3192	5		1986	21		1642	45
5156	0		3196	5		1992	21		1643	45
5157	0		3199	5		1993	21		1645	45
5158	0		3201	5		1994	21		1651	45
5160	0		3202	5		1996	21		1653	45
5161	0		3205	5		1997	21		1656	45
5162	0		3206	5		2000	21		1657	45
5163	0		3208	5		2001	21		1658	45
5166	0		3210	5		2002	21		1661	45
5169	0		3211	5		2005	21		1663	45
5171	0		3212	5		2006	21		1666	45
5172	0		3213	5		2008	21		1669	45
5174	0		3214	5		2011	21		1670	45
5175	0		3215	5		2012	21		1671	45
5177	0		3216	5		2015	21		1675	45
5178	0		3217	5		2016	21		1676	45
5179	0		3219	5		2019	21		1684	45
5181	0		3220	5		2023	21		1688	45
5183	0		3221	5		2024	21		1691	45
5185	0		3227	5		2025	21		1695	45
5186	0		3228	5		2026	21		1705	45
5187	0		3229	5		2027	21		1714	45
5189	0		3230	5		2028	21		1715	45
5190	0		3231	5		2030	21		1716	45
5191	0		3233	5		2035	21		1723	45
5192	0		3234	5		2036	21		1735	45
5193	0		3237	5		2037	21		1736	45
5194	0		3238	5		2038	21		1747	45
5195	0		3240	5		2040	21		1755	45
5199	0		3241	5		2044	21		1770	45
5202	0		3243	5		2046	21		1772	45
5206	0		3244	5		2047	21		1776	45
5209	0		3246	5		2051	21		1804	45
5213	0		3249	5		2055	21		1812	45
5215	0		3251	5		2058	21		1816	45
5218	0		3252	5		2064	21		1824	45
5219	0		3254	5		2065	21		1833	45
5220	0		3255	5		2071	21		1836	45
5222	0		3256	5		2072	21		1839	45
5226	0		3258	5		2073	21		1854	45
5228	0		3260	5		2075	21		1871	45
5230	0		3261	5		2076	21		1878	45
5232	0		3263	5		2077	21		1880	45
5233	0		3264	5		2078	21		1887	45
5236	0		3265	5		2082	21		1888	45
5237	0		3266	5		2083	21		1904	45
5238	0		3269	5		2085	21		1914	45
5242	0		3270	5		2090	21		1918	45
5243	0		3272	5		2092	21		1948	45
5245	0		3273	5		2094	21		1963	45
5248	0		3275	5		2096	21		1965	45
5252	0		3276	5		2097	21		1972	45
5255	0		3277	5		2098	21		1986	45
5259	0		3278	5		2099	21		1993	45
5260	0		3279	5		2100	21		2011	45
5261	0		3280	5		2104	21		2018	45
5262	0		3282	5		2105	21		2025	45
5263	0		3283	5		2106	21		2030	45
5265	0		3284	5		2107	21		2044	45
5271	0		3285	5		2113	21		2085	45
5272	0		3287	5		2114	21		2097	45
5276	0		3294	5		2116	21		2171	45
5281	0		3295	5		2123	21		2234	45
5282	0		3296	5		2124	21		2262	45
5283	0		3297	5		2126	21		2873	45
5284	0		3298	5		2129	21		----
5287	0		3301	5		2131	21		----
5288	0		3303	5		2132	21		459	54
5289	0		3305	5		2133	21		460	54
5291	0		3310	5		2142	21		468	54
5292	0		3313	5		2147	21		470	54
5294	0		3315	5		2150	21		480	54
5296	0		3316	5		2155	21		481	54
5297	0		3317	5		2156	21		484	54
5298	0		3319	5		2166	21		491	54
5302	0		3321	5		2171	21		494	54
5304	0		3322	5		2176	21		496	54
5308	0		3327	5		2178	21		502	54
5309	0		3328	5		2182	21		511	54
5311	0		3330	5		2184	21		515	54
5312	0		3334	5		2188	21		522	54
5316	0		3337	5		2194	21		531	54
5317	0		3338	5		2198	21		533	54
5318	0		3340	5		2202	21		536	54
5328	0		3341	5		2207	21		538	54
5329	0		3342	5		2212	21		541	54
5330	0		3343	5		2221	21		545	54
5332	0		3345	5		2223	21		549	54
5335	0		3347	5		2224	21		551	54
5337	0		3349	5		2228	21		552	54
5338	0		3353	5		2229	21		553	54
5347	0		3354	5		2233	21		555	54
5348	0		3358	5		2234	21		558	54
5351	0		3359	5		2235	21		559	54
5352	0		3360	5		2240	21		560	54
5356	0		3364	5		2241	21		564	54
5358	0		3365	5		2245	21		567	54
5361	0		3366	5		2248	21		572	54
5368	0		3369	5		2251	21		573	54
5371	0		3370	5		2255	21		574	54
5372	0		3374	5		2258	21		576	54
5378	0		3379	5		2262	21		578	54
5383	0		3387	5		2263	21		580	54
5385	0		3390	5		2264	21		582	54
5393	0		3391	5		2265	21		583	54
5398	0		3394	5		2268	21		584	54
5404	0		3396	5		2272	21		585	54
5405	0		3399	5		2275	21		586	54
5408	0		3403	5		2278	21		588	54
5413	0		3405	5		2280	21		589	54
5415	0		3410	5		2282	21		591	54
5419	0		3411	5		2284	21		592	54
5427	0		3412	5		2285	21		594	54
5429	0		3414	5		2286	21		598	54
5432	0		3417	5		2288	21		600	54
5433	0		3419	5		2294	21		602	54
5436	0		3420	5		2297	21		603	54
5437	0		3421	5		2298	21		608	54
5438	0		3422	5		2306	21		609	54
5439	0		3423	5		2310	21		610	54
5441	0		3426	5		2312	21		611	54
5443	0		3427	5		2313	21		613	54
5447	0		3428	5		2314	21		614	54
5449	0		3432	5		2318	21		616	54
5450	0		3433	5		2319	21		620	54
5451	0		3435	5		2322	21		621	54
5457	0		3436	5		2323	21		622	54
5461	0		3441	5		2324	21		623	54
5463	0		3444	5		2328	21		624	54
5465	0		3445	5		2329	21		626	54
5470	0		3448	5		2330	21		631	54
5478	0		3451	5		2331	21		632	54
5480	0		3454	5		2339	21		633	54
5482	0		3455	5		2340	21		634	54
5488	0		3461	5		2348	21		635	54
5490	0		3465	5		2351	21		638	54
5494	0		3468	5		2352	21		639	54
5495	0		3469	5		2356	21		640	54
5499	0		3474	5		2358	21		641	54
5507	0		3475	5		2359	21		643	54
5508	0		3476	5		2362	21		646	54
5510	0		3478	5		2364	21		650	54
5514	0		3484	5		2367	21		651	54
5515	0		3486	5		2378	21		652	54
5517	0		3487	5		2379	21		653	54
5521	0		3488	5		2380	21		655	54
5523	0		3489	5		2382	21		656	54
5527	0		3491	5		2385	21		657	54
5530	0		3493	5		2387	21		658	54
5531	0		3495	5		2391	21		659	54
5532	0		3496	5		2393	21		662	54
5533	0		3497	5		2395	21		663	54
5536	0		3498	5		2397	21		664	54
5537	0		3500	5		2398	21		667	54
5541	0		3501	5		2399	21		669	54
5547	0		3504	5		2401	21		670	54
5548	0		3507	5		2403	21		671	54
5552	0		3508	5		2404	21		674	54
5553	0		3509	5		2405	21		675	54
5554	0		3519	5		2406	21		676	54
5561	0		3520	5		2409	21		679	54
5564	0		3521	5		2410	21		680	54
5565	0		3522	5		2415	21		681	54
5567	0		3531	5		2416	21		682	54
5568	0		3532	5		2417	21		685	54
5569	0		3535	5		2418	21		686	54
5571	0		3537	5		2419	21		687	54
5580	0		3538	5		2420	21		690	54
5587	0		3539	5		2425	21		692	54
5588	0		3542	5		2428	21		694	54
5589	0		3545	5		2429	21		695	54
5596	0		3546	5		2431	21		696	54
5599	0		3550	5		2432	21		697	54
5601	0		3557	5		2435	21		699	54
5602	0		3558	5		2436	21		701	54
5605	0		3560	5		2438	21		704	54
5609	0		3568	5		2440	21		706	54
5614	0		3571	5		2441	21		708	54
5616	0		3573	5		2442	21		709	54
5619	0		3580	5		2443	21		711	54
5625	0		3582	5		2445	21		713	54
5627	0		3590	5		2447	21		715	54
5628	0		3591	5		2450	21		716	54
5629	0		3595	5		2452	21		717	54
5631	0		3596	5		2453	21		719	54
5632	0		3598	5		2454	21		720	54
5635	0		3600	5		2460	21		721	54
5637	0		3603	5		2461	21		722	54
5641	0		3604	5		2463	21		723	54
5642	0		3607	5		2465	21		724	54
5645	0		3610	5		2470	21		725	54
5646	0		3611	5		2472	21		726	54
5651	0		3615	5		2475	21		728	54
5654	0		3622	5		2478	21		729	54
5656	0		3625	5		2483	21		731	54
5658	0		3630	5		2492	21		732	54
5661	0		3633	5		2495	21		733	54
5662	0		3639	5		2496	21		734	54
5666	0		3641	5		2498	21		735	54
5671	0		3644	5		2503	21		737	54
5672	0		3647	5		2505	21		738	54
5676	0		3648	5		2506	21		740	54
5678	0		3661	5		2507	21		741	54
5681	0		3669	5		2513	21		743	54
5686	0		3672	5		2517	21		745	54
5688	0		3677	5		2527	21		748	54
5691	0		3678	5		2532	21		749	54
5692	0		3679	5		2535	21		750	54
5696	0		3680	5		2539	21		752	54
5697	0		3681	5		2543	21		753	54
5703	0		3685	5		2544	21		754	54
5704	0		3687	5		2545	21		756	54
5707	0		3695	5		2546	21		757	54
5712	0		3700	5		2548	21		760	54
5713	0		3703	5		2550	21		761	54
5721	0		3708	5		2556	21		762	54
5729	0		3710	5		2561	21		763	54
5733	0		3712	5		2565	21		764	54
5735	0		3715	5		2567	21		765	54
5740	0		3718	5		2568	21		766	54
5743	0		3721	5		2576	21		768	54
5748	0		3723	5		2577	21		769	54
5751	0		3732	5		2579	21		771	54
5752	0		3733	5		2580	21		774	54
5755	0		3735	5		2587	21		778	54
5765	0		3736	5		2589	21		779	54
5768	0		3737	5		2600	21		780	54
5775	0		3739	5		2602	21		782	54
5776	0		3748	5		2614	21		785	54
5782	0		3755	5		2618	21		786	54
5785	0		3761	5		2619	21		787	54
5797	0		3764	5		2623	21		789	54
5798	0		3765	5		2625	21		790	54
5801	0		3767	5		2627	21		791	54
5805	0		3776	5		2629	21		792	54
5806	0		3779	5		2630	21		794	54
5808	0		3781	5		2638	21		797	54
5812	0		3797	5		2641	21		798	54
5813	0		3802	5		2644	21		800	54
5816	0		3803	5		2650	21		804	54
5823	0		3805	5		2655	21		805	54
5824	0		3811	5		2657	21		806	54
5841	0		3813	5		2658	21		807	54
5844	0		3816	5		2659	21		808	54
5845	0		3818	5		2660	21		809	54
5847	0		3820	5		2663	21		812	54
5848	0		3824	5		2685	21		817	54
5849	0		3828	5		2687	21		818	54
5855	0		3830	5		2693	21		819	54
5856	0		3843	5		2698	21		820	54
5859	0		3846	5		2705	21		821	54
5869	0		3859	5		2710	21		825	54
5870	0		3862	5		2712	21		826	54
5872	0		3865	5		2715	21		827	54
5877	0		3869	5		2725	21		828	54
5878	0		3873	5		2732	21		830	54
5892	0		3927	5		2735	21		831	54
5900	0		3931	5		2738	21		832	54
5911	0		3940	5		2749	21		833	54
5923	0		3946	5		2751	21		834	54
5927	0		3955	5		2753	21		835	54
5932	0		3984	5		2757	21		836	54
5936	0		3985	5		2772	21		842	54
5939	0		3999	5		2773	21		845	54
5941	0		4008	5		2776	21		846	54
5943	0		4038	5		2778	21		851	54
5985	0		4067	5		2779	21		853	54
5996	0		4104	5		2781	21		854	54
6004	0		4158	5		2785	21		855	54
6005	0		----			2789	21		856	54
6036	0		----			2794	21		860	54
6052	0		784	10		2795	21		861	54
6054	0		799	10		2817	21		862	54
6070	0		803	10		2822	21		864	54
6073	0		804	10		2824	21		865	54
6079	0		805	10		2825	21		868	54
6080	0		807	10		2829	21		869	54
6189	0		815	10		2830	21		874	54
6195	0		824	10		2836	21		875	54
6229	0		829	10		2840	21		877	54
6231	0		841	10		2841	21		880	54
6234	0		845	10		2859	21		881	54
6323	0		854	10		2862	21		883	54
6492	0		855	10		2863	21		888	54
....			856	10		2869	21		889	54
....			858	10		2873	21		891	54
841	4		860	10		2887	21		892	54
1016	4		864	10		2893	21		898	54
1038	4		870	10		2895	21		899	54
1040	4		871	10		2912	21		901	54
1047	4		873	10		2924	21		902	54
1053	4		874	10		2928	21		903	54
1061	4		876	10		2929	21		904	54
1077	4		888	10		2937	21		906	54
1093	4		891	10		2954	21		907	54
1105	4		892	10		2965	21		916	54
1114	4		894	10		2974	21		919	54
1115	4		898	10		3011	21		920	54
1119	4		902	10		3017	21		922	54
1121	4		905	10		3035	21		925	54
1122	4		907	10		3046	21		929	54
1123	4		908	10		3051	21		931	54
1128	4		909	10		3055	21		932	54
1149	4		915	10		3057	21		938	54
1154	4		917	10		3061	21		942	54
1155	4		919	10		3077	21		946	54
1162	4		920	10		3080	21		950	54
1164	4		931	10		3091	21		952	54
1166	4		932	10		3095	21		957	54
1167	4		933	10		3106	21		962	54
1168	4		937	10		3114	21		967	54
1173	4		938	10		3169	21		968	54
1175	4		939	10		3171	21		969	54
1178	4		941	10		3181	21		972	54
1179	4		942	10		3182	21		973	54
1180	4		943	10		3192	21		976	54
1183	4		945	10		3194	21		977	54
1184	4		948	10		3198	21		978	54
1185	4		950	10		3203	21		980	54
1188	4		952	10		3237	21		984	54
1192	4		955	10		3249	21		986	54
1194	4		956	10		3269	21		989	54
1203	4		958	10		3287	21		991	54
1211	4		960	10		3294	21		993	54
1214	4		962	10		3349	21		998	54
1215	4		967	10		3362	21		999	54
1216	4		968	10		3376	21		1004	54
1217	4		970	10		3402	21		1007	54
1218	4		971	10		3433	21		1010	54
1220	4		972	10		3485	21		1014	54
1221	4		974	10		3531	21		1015	54
1222	4		975	10		3549	21		1017	54
1223	4		978	10		3565	21		1019	54
1224	4		979	10		3680	21		1020	54
1225	4		980	10		3776	21		1023	54
1226	4		982	10		3798	21		1025	54
1230	4		984	10		3879	21		1032	54
1232	4		985	10		3880	21		1033	54
1234	4		988	10		3909	21		1035	54
1235	4		989	10		3957	21		1037	54
1236	4		991	10		4019	21		1042	54
1237	4		993	10		4080	21		1044	54
1241	4		994	10		4182	21		1045	54
1242	4		997	10		4585	21		1051	54
1243	4		998	10		4776	21		1056	54
1244	4		1002	10		----			1057	54
1250	4		1008	10		----			1059	54
1252	4		1009	10		558	28		1067	54
1253	4		1011	10		589	28		1085	54
1256	4		1013	10		609	28		1086	54
1257	4		1014	10		639	28		1095	54
1260	4		1015	10		663	28		1106	54
1261	4		1016	10		668	28		1109	54
1262	4		1017	10		676	28		1110	54
1263	4		1018	10		679	28		1124	54
1265	4		1021	10		680	28		1127	54
1268	4		1022	10		682	28		1135	54
1272	4		1024	10		688	28		1153	54
1273	4		1028	10		694	28		1170	54
1276	4		1029	10		700	28		1176	54
1277	4		1033	10		704	28		1177	54
1278	4		1035	10		713	28		1246	54
1281	4		1036	10		714	28		1248	54
1282	4		1037	10		715	28		1264	54
1283	4		1038	10		719	28		1274	54
1285	4		1039	10		720	28		1338	54
1290	4		1040	10		722	28		1346	54
1292	4		1041	10		728	28		1355	54
1295	4		1043	10		729	28		----
1296	4		1047	10		730	28		---
1297	4		1048	10		734	28		1	63
1298	4		1049	10		735	28		2	63
1301	4		1050	10		736	28		3	63
1302	4		1051	10		737	28		4	63
1303	4		1053	10		739	28		5	63
1307	4		1054	10		743	28		6	63
1310	4		1055	10		750	28		7	63
1314	4		1056	10		751	28		8	63
1315	4		1057	10		754	28		9	63
1317	4		1059	10		756	28		10	63
1318	4		1060	10		760	28		11	63
1319	4		1061	10		762	28		12	63
1320	4		1062	10		763	28		13	63
1321	4		1063	10		764	28		14	63
1323	4		1064	10		765	28		15	63
1324	4		1065	10		767	28		16	63
1325	4		1066	10		769	28		17	63
1328	4		1068	10		771	28		18	63
1330	4		1069	10		772	28		19	63
1331	4		1071	10		774	28		20	63
1332	4		1074	10		775	28		21	63
1335	4		1075	10		779	28		22	63
1336	4		1076	10		780	28		23	63
1337	4		1077	10		782	28		24	63
1340	4		1078	10		784	28		25	63
1341	4		1079	10		785	28		26	63
1342	4		1083	10		786	28		27	63
1343	4		1084	10		787	28		28	63
1345	4		1085	10		788	28		29	63
1349	4		1086	10		789	28		30	63
1350	4		1087	10		791	28		31	63
1351	4		1088	10		792	28		32	63
1353	4		1090	10		793	28		33	63
1356	4		1091	10		794	28		34	63
1357	4		1092	10		796	28		35	63
1358	4		1093	10		797	28		36	63
1359	4		1094	10		798	28		37	63
1363	4		1095	10		799	28		38	63
1364	4		1096	10		800	28		39	63
1366	4		1097	10		802	28		40	63
1369	4		1098	10		803	28		41	63
1371	4		1099	10		804	28		42	63
1373	4		1101	10		805	28		43	63
1374	4		1103	10		806	28		44	63
1375	4		1104	10		807	28		45	63
1376	4		1105	10		808	28		46	63
1377	4		1106	10		809	28		47	63
1378	4		1107	10		811	28		48	63
1379	4		1108	10		812	28		49	63
1380	4		1109	10		813	28		50	63
1383	4		1110	10		815	28		51	63
1385	4		1111	10		817	28		52	63
1387	4		1113	10		818	28		53	63
1389	4		1114	10		820	28		54	63
1391	4		1115	10		821	28		55	63
1393	4		1117	10		826	28		56	63
1396	4		1118	10		827	28		57	63
1397	4		1122	10		829	28		58	63
1398	4		1123	10		830	28		59	63
1402	4		1124	10		831	28		60	63
1403	4		1125	10		832	28		61	63
1404	4		1126	10		833	28		62	63
1405	4		1127	10		834	28		63	63
1407	4		1128	10		835	28		64	63
1409	4		1129	10		836	28		65	63
1410	4		1130	10		837	28		66	63
1411	4		1131	10		838	28		67	63
1412	4		1133	10		840	28		68	63
1413	4		1134	10		842	28		69	63
1414	4		1135	10		843	28		70	63
1415	4		1136	10		845	28		71	63
1417	4		1139	10		846	28		72	63
1419	4		1140	10		847	28		73	63
1421	4		1141	10		851	28		74	63
1422	4		1142	10		854	28		75	63
1423	4		1143	10		855	28		76	63
1424	4		1144	10		856	28		77	63
1425	4		1145	10		858	28		78	63
1426	4		1146	10		860	28		79	63
1428	4		1147	10		861	28		80	63
1429	4		1148	10		862	28		81	63
1430	4		1151	10		863	28		82	63
1431	4		1154	10		864	28		83	63
1432	4		1155	10		865	28		84	63
1433	4		1156	10		866	28		85	63
1435	4		1158	10		867	28		86	63
1436	4		1159	10		868	28		87	63
1437	4		1161	10		869	28		88	63
1441	4		1162	10		870	28		89	63
1442	4		1163	10		871	28		90	63
1443	4		1164	10		872	28		91	63
1444	4		1166	10		873	28		92	63
1446	4		1168	10		874	28		93	63
1447	4		1169	10		875	28		94	63
1448	4		1170	10		876	28		95	63
1452	4		1171	10		877	28		96	63
1453	4		1174	10		878	28		97	63
1454	4		1175	10		879	28		98	63
1455	4		1176	10		881	28		99	63
1456	4		1177	10		883	28		100	63
1457	4		1178	10		884	28		101	63
1458	4		1179	10		885	28		102	63
1459	4		1180	10		887	28		103	63
1460	4		1181	10		888	28		104	63
1461	4		1182	10		889	28		105	63
1467	4		1184	10		890	28		106	63
1468	4		1185	10		891	28		107	63
1469	4		1186	10		892	28		108	63
1470	4		1187	10		894	28		109	63
1471	4		1188	10		897	28		110	63
1473	4		1193	10		898	28		111	63
1475	4		1194	10		899	28		112	63
1477	4		1195	10		901	28		113	63
1478	4		1196	10		902	28		114	63
1479	4		1198	10		903	28		115	63
1480	4		1199	10		904	28		116	63
1482	4		1200	10		905	28		117	63
1484	4		1201	10		906	28		118	63
1486	4		1205	10		907	28		119	63
1487	4		1206	10		908	28		120	63
1488	4		1207	10		909	28		121	63
1489	4		1209	10		912	28		122	63
1492	4		1210	10		913	28		123	63
1494	4		1211	10		914	28		124	63
1495	4		1212	10		915	28		125	63
1496	4		1213	10		916	28		126	63
1497	4		1216	10		917	28		127	63
1499	4		1217	10		919	28		128	63
1500	4		1218	10		920	28		129	63
1501	4		1220	10		921	28		130	63
1502	4		1221	10		923	28		131	63
1503	4		1222	10		924	28		132	63
1505	4		1223	10		925	28		133	63
1506	4		1224	10		926	28		134	63
1507	4		1225	10		927	28		135	63
1508	4		1226	10		929	28		136	63
1509	4		1227	10		931	28		137	63
1510	4		1228	10		932	28		138	63
1511	4		1229	10		933	28		139	63
1512	4		1230	10		937	28		140	63
1513	4		1231	10		938	28		141	63
1514	4		1232	10		939	28		142	63
1515	4		1234	10		940	28		143	63
1516	4		1235	10		941	28		144	63
1517	4		1236	10		942	28		145	63
1519	4		1237	10		943	28		146	63
1520	4		1240	10		945	28		147	63
1522	4		1243	10		946	28		148	63
1525	4		1245	10		948	28		149	63
1526	4		1246	10		950	28		150	63
1527	4		1247	10		951	28		151	63
1528	4		1249	10		952	28		152	63
1529	4		1250	10		954	28		153	63
1530	4		1251	10		956	28		154	63
1531	4		1252	10		958	28		155	63
1532	4		1253	10		959	28		156	63
1533	4		1255	10		960	28		157	63
1537	4		1256	10		961	28		158	63
1538	4		1257	10		962	28		159	63
1539	4		1258	10		963	28		160	63
1540	4		1259	10		964	28		161	63
1541	4		1260	10		967	28		162	63
1542	4		1261	10		968	28		163	63
1543	4		1262	10		969	28		164	63
1544	4		1264	10		970	28		165	63
1545	4		1266	10		971	28		166	63
1546	4		1267	10		972	28		167	63
1547	4		1268	10		973	28		168	63
1548	4		1269	10		974	28		169	63
1550	4		1270	10		976	28		170	63
1551	4		1272	10		977	28		171	63
1553	4		1273	10		978	28		172	63
1554	4		1275	10		979	28		173	63
1555	4		1276	10		980	28		174	63
1557	4		1277	10		981	28		175	63
1558	4		1278	10		982	28		176	63
1559	4		1279	10		984	28		177	63
1560	4		1280	10		985	28		178	63
1561	4		1282	10		986	28		179	63
1562	4		1283	10		987	28		180	63
1563	4		1284	10		988	28		181	63
1564	4		1285	10		989	28		182	63
1567	4		1286	10		990	28		183	63
1568	4		1287	10		991	28		184	63
1569	4		1288	10		993	28		185	63
1572	4		1289	10		994	28		186	63
1573	4		1290	10		995	28		187	63
1574	4		1291	10		997	28		188	63
1576	4		1292	10		998	28		189	63
1578	4		1293	10		999	28		190	63
1579	4		1295	10		1000	28		191	63
1581	4		1296	10		1002	28		192	63
1582	4		1297	10		1004	28		193	63
1583	4		1298	10		1007	28		194	63
1584	4		1299	10		1008	28		195	63
1585	4		1301	10		1009	28		196	63
1586	4		1302	10		1010	28		197	63
1587	4		1303	10		1011	28		198	63
1588	4		1307	10		1012	28		199	63
1592	4		1308	10		1013	28		200	63
1593	4		1310	10		1014	28		201	63
1594	4		1312	10		1015	28		202	63
1595	4		1313	10		1016	28		203	63
1596	4		1315	10		1017	28		204	63
1597	4		1317	10		1018	28		205	63
1598	4		1318	10		1019	28		206	63
1600	4		1320	10		1020	28		207	63
1601	4		1321	10		1021	28		208	63
1602	4		1323	10		1023	28		209	63
1605	4		1324	10		1024	28		210	63
1607	4		1325	10		1025	28		211	63
1608	4		1326	10		1026	28		212	63
1609	4		1327	10		1028	28		213	63
1610	4		1328	10		1029	28		214	63
1611	4		1330	10		1032	28		215	63
1612	4		1332	10		1033	28		216	63
1613	4		1333	10		1035	28		217	63
1615	4		1334	10		1036	28		218	63
1616	4		1335	10		1037	28		219	63
1617	4		1336	10		1038	28		220	63
1619	4		1338	10		1039	28		221	63
1621	4		1339	10		1040	28		222	63
1622	4		1340	10		1041	28		223	63
1623	4		1341	10		1042	28		224	63
1626	4		1343	10		1043	28		225	63
1627	4		1344	10		1044	28		226	63
1628	4		1345	10		1045	28		227	63
1629	4		1346	10		1048	28		228	63
1630	4		1347	10		1049	28		229	63
1631	4		1349	10		1050	28		230	63
1632	4		1350	10		1051	28		231	63
1635	4		1354	10		1052	28		232	63
1636	4		1355	10		1054	28		233	63
1637	4		1358	10		1055	28		234	63
1639	4		1359	10		1056	28		235	63
1640	4		1361	10		1057	28		236	63
1641	4		1364	10		1058	28		237	63
1643	4		1365	10		1059	28		238	63
1644	4		1367	10		1060	28		239	63
1645	4		1369	10		1061	28		240	63
1646	4		1371	10		1062	28		241	63
1647	4		1373	10		1063	28		242	63
1648	4		1374	10		1064	28		243	63
1649	4		1375	10		1065	28		244	63
1651	4		1376	10		1066	28		245	63
1652	4		1378	10		1068	28		246	63
1653	4		1379	10		1071	28		247	63
1654	4		1380	10		1073	28		248	63
1655	4		1382	10		1074	28		249	63
1656	4		1383	10		1075	28		250	63
1657	4		1384	10		1076	28		251	63
1658	4		1385	10		1077	28		252	63
1661	4		1387	10		1078	28		253	63
1662	4		1389	10		1079	28		254	63
1663	4		1390	10		1080	28		255	63
1664	4		1394	10		1081	28		256	63
1665	4		1397	10		1083	28		257	63
1666	4		1398	10		1084	28		258	63
1667	4		1400	10		1085	28		259	63
1669	4		1401	10		1086	28		260	63
1671	4		1402	10		1087	28		261	63
1672	4		1404	10		1088	28		262	63
1673	4		1405	10		1091	28		263	63
1674	4		1407	10		1092	28		264	63
1676	4		1408	10		1093	28		265	63
1677	4		1409	10		1094	28		266	63
1678	4		1410	10		1095	28		267	63
1679	4		1412	10		1096	28		268	63
1680	4		1413	10		1097	28		269	63
1682	4		1414	10		1098	28		270	63
1684	4		1415	10		1099	28		271	63
1685	4		1417	10		1101	28		272	63
1686	4		1419	10		1103	28		273	63
1687	4		1420	10		1104	28		274	63
1688	4		1421	10		1105	28		275	63
1689	4		1422	10		1106	28		276	63
1690	4		1423	10		1107	28		277	63
1691	4		1424	10		1108	28		278	63
1694	4		1425	10		1109	28		279	63
1695	4		1426	10		1110	28		280	63
1697	4		1427	10		1111	28		281	63
1699	4		1428	10		1117	28		282	63
1700	4		1429	10		1118	28		283	63
1703	4		1434	10		1122	28		284	63
1705	4		1436	10		1123	28		285	63
1706	4		1441	10		1124	28		286	63
1708	4		1442	10		1125	28		287	63
1710	4		1443	10		1126	28		288	63
1711	4		1444	10		1127	28		289	63
1712	4		1445	10		1129	28		290	63
1713	4		1446	10		1130	28		291	63
1714	4		1447	10		1131	28		292	63
1715	4		1448	10		1133	28		293	63
1716	4		1449	10		1134	28		294	63
1717	4		1452	10		1135	28		295	63
1718	4		1453	10		1136	28		296	63
1719	4		1454	10		1137	28		297	63
1720	4		1455	10		1140	28		298	63
1721	4		1456	10		1141	28		299	63
1723	4		1457	10		1143	28		300	63
1724	4		1459	10		1144	28		301	63
1725	4		1461	10		1145	28		302	63
1726	4		1463	10		1146	28		303	63
1727	4		1464	10		1147	28		304	63
1728	4		1465	10		1148	28		305	63
1730	4		1467	10		1151	28		306	63
1731	4		1468	10		1152	28		307	63
1733	4		1469	10		1153	28		308	63
1734	4		1471	10		1154	28		309	63
1735	4		1476	10		1155	28		310	63
1736	4		1479	10		1156	28		311	63
1738	4		1482	10		1158	28		312	63
1739	4		1484	10		1159	28		313	63
1741	4		1486	10		1160	28		314	63
1742	4		1488	10		1161	28		315	63
1743	4		1489	10		1162	28		316	63
1745	4		1490	10		1163	28		317	63
1746	4		1492	10		1164	28		318	63
1747	4		1494	10		1166	28		319	63
1748	4		1495	10		1169	28		320	63
1749	4		1496	10		1170	28		321	63
1750	4		1497	10		1171	28		322	63
1752	4		1498	10		1172	28		323	63
1753	4		1500	10		1174	28		324	63
1755	4		1501	10		1175	28		325	63
1757	4		1502	10		1176	28		326	63
1758	4		1503	10		1177	28		327	63
1759	4		1505	10		1178	28		328	63
1760	4		1506	10		1179	28		329	63
1761	4		1508	10		1180	28		330	63
1763	4		1509	10		1181	28		331	63
1766	4		1510	10		1182	28		332	63
1769	4		1511	10		1183	28		333	63
1772	4		1512	10		1184	28		334	63
1775	4		1513	10		1185	28		335	63
1776	4		1515	10		1186	28		336	63
1777	4		1516	10		1187	28		337	63
1778	4		1520	10		1188	28		338	63
1779	4		1525	10		1190	28		339	63
1780	4		1526	10		1193	28		340	63
1783	4		1528	10		1194	28		341	63
1784	4		1529	10		1195	28		342	63
1785	4		1530	10		1196	28		343	63
1786	4		1531	10		1199	28		344	63
1788	4		1532	10		1200	28		345	63
1790	4		1533	10		1201	28		346	63
1792	4		1535	10		1202	28		347	63
1796	4		1536	10		1205	28		348	63
1797	4		1537	10		1206	28		349	63
1798	4		1538	10		1207	28		350	63
1799	4		1540	10		1209	28		351	63
1800	4		1541	10		1210	28		352	63
1801	4		1542	10		1211	28		353	63
1802	4		1544	10		1212	28		354	63
1803	4		1545	10		1213	28		355	63
1804	4		1547	10		1216	28		356	63
1805	4		1548	10		1217	28		357	63
1806	4		1550	10		1218	28		358	63
1807	4		1551	10		1220	28		359	63
1808	4		1553	10		1221	28		360	63
1809	4		1555	10		1222	28		361	63
1810	4		1557	10		1223	28		362	63
1811	4		1558	10		1224	28		363	63
1812	4		1559	10		1225	28		364	63
1813	4		1560	10		1227	28		365	63
1814	4		1561	10		1228	28		366	63
1815	4		1562	10		1229	28		367	63
1816	4		1563	10		1230	28		368	63
1817	4		1564	10		1231	28		369	63
1821	4		1565	10		1232	28		370	63
1822	4		1567	10		1234	28		371	63
1823	4		1568	10		1235	28		372	63
1825	4		1569	10		1236	28		373	63
1826	4		1573	10		1237	28		374	63
1828	4		1574	10		1238	28		375	63
1829	4		1575	10		1240	28		376	63
1830	4		1576	10		1244	28		377	63
1832	4		1578	10		1245	28		378	63
1836	4		1579	10		1246	28		379	63
1838	4		1581	10		1247	28		380	63
1839	4		1582	10		1248	28		381	63
1843	4		1583	10		1249	28		382	63
1844	4		1584	10		1250	28		383	63
1845	4		1585	10		1251	28		384	63
1846	4		1586	10		1252	28		385	63
1847	4		1587	10		1253	28		386	63
1849	4		1588	10		1255	28		387	63
1850	4		1592	10		1256	28		388	63
1851	4		1593	10		1257	28		389	63
1852	4		1594	10		1259	28		390	63
1853	4		1595	10		1262	28		391	63
1854	4		1598	10		1263	28		392	63
1855	4		1601	10		1264	28		394	63
1857	4		1602	10		1265	28		395	63
1858	4		1605	10		1267	28		396	63
1859	4		1607	10		1269	28		397	63
1860	4		1608	10		1270	28		398	63
1862	4		1609	10		1271	28		399	63
1863	4		1610	10		1272	28		400	63
1864	4		1612	10		1273	28		401	63
1865	4		1613	10		1274	28		402	63
1868	4		1615	10		1275	28		403	63
1869	4		1616	10		1276	28		404	63
1870	4		1617	10		1277	28		405	63
1871	4		1618	10		1278	28		406	63
1872	4		1620	10		1280	28		407	63
1873	4		1621	10		1281	28		408	63
1874	4		1622	10		1282	28		409	63
1875	4		1626	10		1283	28		410	63
1876	4		1627	10		1284	28		411	63
1877	4		1628	10		1285	28		412	63
1878	4		1629	10		1286	28		413	63
1880	4		1630	10		1287	28		414	63
1881	4		1631	10		1288	28		415	63
1882	4		1633	10		1289	28		416	63
1883	4		1635	10		1290	28		417	63
1884	4		1636	10		1291	28		418	63
1885	4		1637	10		1292	28		419	63
1887	4		1638	10		1293	28		420	63
1888	4		1639	10		1295	28		421	63
1890	4		1640	10		1296	28		422	63
1891	4		1641	10		1297	28		423	63
1894	4		1643	10		1298	28		424	63
1895	4		1645	10		1299	28		425	63
1896	4		1647	10		1301	28		426	63
1897	4		1648	10		1302	28		427	63
1898	4		1651	10		1303	28		428	63
1899	4		1652	10		1308	28		429	63
1900	4		1653	10		1310	28		430	63
1901	4		1657	10		1312	28		431	63
1902	4		1658	10		1313	28		432	63
1903	4		1661	10		1315	28		433	63
1904	4		1662	10		1317	28		434	63
1905	4		1663	10		1318	28		435	63
1906	4		1665	10		1320	28		436	63
1907	4		1666	10		1321	28		437	63
1908	4		1667	10		1323	28		438	63
1910	4		1669	10		1324	28		439	63
1911	4		1670	10		1325	28		440	63
1912	4		1671	10		1327	28		441	63
1914	4		1673	10		1328	28		442	63
1915	4		1674	10		1332	28		443	63
1917	4		1675	10		1333	28		445	63
1918	4		1676	10		1334	28		446	63
1920	4		1682	10		1335	28		448	63
1922	4		1684	10		1336	28		449	63
1923	4		1685	10		1338	28		450	63
1924	4		1687	10		1339	28		451	63
1925	4		1688	10		1340	28		452	63
1926	4		1690	10		1341	28		453	63
1927	4		1691	10		1342	28		454	63
1930	4		1695	10		1343	28		455	63
1931	4		1697	10		1344	28		456	63
1932	4		1699	10		1345	28		457	63
1934	4		1705	10		1346	28		458	63
1936	4		1706	10		1347	28		462	63
1937	4		1710	10		1349	28		464	63
1939	4		1711	10		1350	28		465	63
1940	4		1712	10		1352	28		466	63
1942	4		1713	10		1353	28		467	63
1943	4		1714	10		1355	28		469	63
1944	4		1715	10		1358	28		472	63
1945	4		1716	10		1359	28		473	63
1946	4		1719	10		1360	28		474	63
1947	4		1720	10		1361	28		475	63
1948	4		1721	10		1364	28		477	63
1952	4		1723	10		1365	28		478	63
1954	4		1724	10		1366	28		479	63
1955	4		1725	10		1367	28		482	63
1956	4		1726	10		1369	28		483	63
1957	4		1727	10		1371	28		485	63
1961	4		1731	10		1373	28		486	63
1963	4		1733	10		1374	28		487	63
1964	4		1735	10		1375	28		488	63
1965	4		1736	10		1376	28		489	63
1967	4		1738	10		1378	28		490	63
1968	4		1739	10		1379	28		492	63
1969	4		1741	10		1380	28		495	63
1970	4		1743	10		1382	28		497	63
1971	4		1747	10		1383	28		498	63
1973	4		1748	10		1384	28		499	63
1974	4		1749	10		1385	28		500	63
1978	4		1750	10		1387	28		501	63
1979	4		1752	10		1388	28		503	63
1980	4		1753	10		1389	28		504	63
1981	4		1755	10		1390	28		505	63
1982	4		1757	10		1391	28		512	63
1985	4		1758	10		1394	28		513	63
1986	4		1760	10		1396	28		516	63
1989	4		1763	10		1397	28		517	63
1990	4		1766	10		1398	28		518	63
1991	4		1770	10		1401	28		520	63
1992	4		1772	10		1402	28		521	63
1994	4		1776	10		1405	28		523	63
1995	4		1778	10		1408	28		524	63
1996	4		1779	10		1409	28		525	63
1997	4		1783	10		1411	28		527	63
2000	4		1785	10		1412	28		528	63
2001	4		1786	10		1413	28		529	63
2002	4		1792	10		1414	28		534	63
2003	4		1796	10		1415	28		535	63
2005	4		1800	10		1416	28		543	63
2006	4		1801	10		1417	28		544	63
2007	4		1802	10		1419	28		546	63
2008	4		1803	10		1420	28		547	63
2010	4		1804	10		1421	28		554	63
2011	4		1805	10		1422	28		556	63
2012	4		1806	10		1423	28		561	63
2014	4		1807	10		1424	28		562	63
2015	4		1808	10		1425	28		566	63
2016	4		1809	10		1426	28		568	63
2019	4		1810	10		1427	28		570	63
2020	4		1812	10		1428	28		575	63
2021	4		1813	10		1429	28		579	63
2023	4		1815	10		1430	28		581	63
2024	4		1816	10		1431	28		596	63
2026	4		1817	10		1434	28		606	63
2027	4		1822	10		1435	28		612	63
2028	4		1823	10		1436	28		637	63
2029	4		1824	10		1441	28		642	63
2030	4		1825	10		1442	28		644	63
2032	4		1826	10		1443	28		654	63
2033	4		1828	10		1444	28		684	63
2036	4		1832	10		1445	28		693	63
2037	4		1833	10		1447	28		698	63
2038	4		1836	10		1448	28		742	63
2039	4		1838	10		1449	28		---
2040	4		1839	10		1452	28		----
2041	4		1843	10		1454	28		2157	1
2042	4		1845	10		1455	28		2225	1
2044	4		1846	10		1456	28		2246	1
2045	4		1847	10		1457	28		2256	1
2046	4		1849	10		1458	28		2257	1
2047	4		1850	10		1459	28		2281	1
2048	4		1851	10		1460	28		2347	1
2049	4		1852	10		1461	28		2355	1
2050	4		1853	10		1464	28		2383	1
2051	4		1854	10		1465	28		2389	1
2053	4		1855	10		1467	28		2390	1
2054	4		1857	10		1468	28		2413	1
2055	4		1859	10		1469	28		2422	1
2056	4		1860	10		1475	28		2474	1
2057	4		1863	10		1476	28		2479	1
2058	4		1864	10		1477	28		2509	1
2060	4		1865	10		1482	28		2521	1
2061	4		1869	10		1483	28		2537	1
2062	4		1870	10		1486	28		2538	1
2064	4		1871	10		1488	28		2569	1
2065	4		1873	10		1490	28		2584	1
2066	4		1874	10		1492	28		2592	1
2067	4		1875	10		1494	28		2593	1
2068	4		1876	10		1495	28		2606	1
2069	4		1878	10		1496	28		2608	1
2071	4		1880	10		1497	28		2612	1
2072	4		1881	10		1499	28		2624	1
2073	4		1884	10		1500	28		2631	1
2074	4		1885	10		1505	28		2633	1
2075	4		1887	10		1506	28		2646	1
2076	4		1888	10		1507	28		2662	1
2077	4		1890	10		1508	28		2695	1
2078	4		1891	10		1510	28		2701	1
2079	4		1894	10		1512	28		2727	1
2082	4		1896	10		1513	28		2729	1
2083	4		1897	10		1514	28		2731	1
2085	4		1898	10		1515	28		2747	1
2086	4		1899	10		1516	28		2748	1
2087	4		1901	10		1520	28		2759	1
2088	4		1904	10		1522	28		2764	1
2089	4		1906	10		1524	28		2774	1
2090	4		1907	10		1526	28		2847	1
2091	4		1908	10		1528	28		2848	1
2092	4		1910	10		1529	28		2868	1
2094	4		1911	10		1530	28		2870	1
2095	4		1912	10		1531	28		2884	1
2096	4		1914	10		1532	28		2890	1
2097	4		1915	10		1533	28		2894	1
2098	4		1917	10		1535	28		2904	1
2099	4		1918	10		1536	28		2921	1
2100	4		1920	10		1537	28		2966	1
2101	4		1922	10		1540	28		2967	1
2104	4		1923	10		1541	28		2968	1
2105	4		1924	10		1544	28		2979	1
2106	4		1926	10		1545	28		2995	1
2107	4		1927	10		1547	28		3007	1
2109	4		1930	10		1548	28		3015	1
2110	4		1931	10		1550	28		3031	1
2112	4		1932	10		1551	28		3052	1
2113	4		1934	10		1558	28		3065	1
2114	4		1936	10		1559	28		3067	1
2115	4		1937	10		1560	28		3076	1
2116	4		1939	10		1561	28		3109	1
2118	4		1942	10		1562	28		3121	1
2122	4		1945	10		1563	28		3122	1
2123	4		1948	10		1564	28		3140	1
2124	4		1951	10		1567	28		3144	1
2125	4		1952	10		1568	28		3165	1
2126	4		1961	10		1573	28		3175	1
2129	4		1963	10		1575	28		3187	1
2130	4		1964	10		1576	28		3195	1
2131	4		1965	10		1578	28		3222	1
2132	4		1967	10		1579	28		3225	1
2133	4		1968	10		1581	28		3250	1
2136	4		1969	10		1583	28		3268	1
2139	4		1970	10		1587	28		3271	1
2141	4		1972	10		1588	28		3281	1
2142	4		1978	10		1592	28		3289	1
2145	4		1979	10		1602	28		3324	1
2147	4		1981	10		1606	28		3325	1
2148	4		1982	10		1607	28		3336	1
2150	4		1986	10		1608	28		3339	1
2151	4		1989	10		1615	28		3350	1
2152	4		1992	10		1616	28		3357	1
2153	4		1993	10		1618	28		3368	1
2154	4		1994	10		1620	28		3375	1
2155	4		1996	10		1627	28		3378	1
2156	4		1997	10		1632	28		3381	1
2157	4		2000	10		1635	28		3388	1
2158	4		2001	10		1636	28		3389	1
2159	4		2002	10		1637	28		3401	1
2161	4		2005	10		1643	28		3407	1
2163	4		2006	10		1649	28		3453	1
2164	4		2008	10		1651	28		3456	1
2166	4		2011	10		1653	28		3457	1
2167	4		2012	10		1657	28		3463	1
2169	4		2015	10		1661	28		3470	1
2170	4		2016	10		1663	28		3471	1
2171	4		2018	10		1665	28		3480	1
2172	4		2019	10		1666	28		3490	1
2173	4		2023	10		1667	28		3499	1
2175	4		2024	10		1674	28		3516	1
2176	4		2025	10		1675	28		3530	1
2177	4		2026	10		1676	28		3564	1
2178	4		2027	10		1687	28		3584	1
2179	4		2028	10		1688	28		3617	1
2180	4		2029	10		1690	28		3631	1
2182	4		2030	10		1711	28		3645	1
2183	4		2035	10		1716	28		3655	1
2184	4		2036	10		1720	28		3666	1
2186	4		2037	10		1723	28		3711	1
2187	4		2038	10		1724	28		3727	1
2188	4		2039	10		1736	28		3745	1
2189	4		2040	10		1757	28		3763	1
2193	4		2044	10		1760	28		3774	1
2194	4		2046	10		1761	28		3804	1
2196	4		2047	10		1806	28		3812	1
2197	4		2049	10		----			3825	1
2198	4		2051	10		----			3854	1
2199	4		2054	10		1	35		3904	1
2200	4		2055	10		2	35		3918	1
2203	4		2058	10		3	35		3936	1
2204	4		2064	10		4	35		3938	1
2205	4		2065	10		5	35		3979	1
[truncated: 11,795 more rows]
