# Supplementary material for: Empirical Multiscale Networks of Cellular Regulation
Source: PLoS Comput Biol. 2007 Oct 19;3(10):e207. doi: 10.1371/journal.pcbi.0030207 (PMC2041980; doi:10.1371/journal.pcbi.0030207)
Supplement: Table S4 — (466 KB XLS) [file pcbi.0030207.st004.xls]

## Sheet: Sheet1
Supplementary Table 4 - Statistical association of Gene Ontology labels with gene groups
n=12																																							n=20
Ontology Category										Number of genes with GO by SOM group n=12													totals		chi-squared value associated with Ontology														Ontology Category						Number of genes with GO by SOM group n=20
																							13650		1260	1369	1418	1116	1469	919	1093	1085	1259	886	912	864	number of genes
										0	1	2	3	4	5	6	7	8	9	10	11				0	1	2	3	4	5	6	7	8	9	10	11									0	1	2	3	4
Amino Acid Biosynthesis		go	go name																				0																Amino Acid Biosynthesis		go	go name
		GO:0009082	branched chain family amino acid biosynthesis							0	0	2	0	0	0	0	0	0	0	0	0		2		0.20339	0.222946	17.2525	0.178076	0.241195	0.144372	0.174086	0.172702	0.203212	0.138828	0.143194	0.135148					GO:0009082	branched chain family amino acid biosynthesis			0	0	0	0	2
		GO:0006526	arginine biosynthesis							0	0	0	0	0	0	0	0	0	0	1	0		1		0.101695	0.111473	0.115925	0.0890378	0.120598	0.072186	0.0870431	0.086351	0.101606	0.069414	13.9671	0.0675739					GO:0006526	arginine biosynthesis			0	0	0	0	0
										0	0	2	0	0	0	0	0	0	0	1	0		3		0.305085	0.334419	10.207	0.267113	0.361793	0.216558	0.261129	0.259053	0.304818	0.208242	3.41783	0.202722									0	0	0	0	2
Amino Acid Metabolism		go	go name																				0																Amino Acid Metabolism		go	go name
		GO:0006520	amino acid metabolism							0	3	6	1	0	0	0	1	0	3	1	0		15		1.52542	1.65261	14.129	0.0455063	1.80896	1.08279	1.30565	0.0336957	1.52409	4.51017	5.16482e-06	1.01361					GO:0006520	amino acid metabolism			0	1	1	1	4
		GO:0006595	polyamine metabolism							2	0	0	0	3	0	0	1	0	0	0	0		6		4.16008	0.668838	0.695553	0.534227	9.61895	0.433116	0.522259	0.623237	0.609636	0.416484	0.429581	0.405443					GO:0006595	polyamine metabolism			0	1	0	0	0
		GO:0006541	glutamine metabolism							1	0	0	0	1	0	0	0	0	0	0	0		2		3.96751	0.222946	0.231851	0.178076	3.20632	0.144372	0.174086	0.172702	0.203212	0.138828	0.143194	0.135148					GO:0006541	glutamine metabolism			0	1	0	0	0
		GO:0006525	arginine metabolism							0	0	1	0	0	0	0	0	0	0	0	0		1		0.101695	0.111473	8.62623	0.0890378	0.120598	0.072186	0.0870431	0.086351	0.101606	0.069414	0.0715968	0.0675739					GO:0006525	arginine metabolism			0	0	0	0	0
		GO:0006534	cysteine metabolism							0	0	0	0	0	0	0	0	0	1	0	0		1		0.101695	0.111473	0.115925	0.0890378	0.120598	0.072186	0.0870431	0.086351	0.101606	14.4063	0.0715968	0.0675739					GO:0006534	cysteine metabolism			0	0	0	0	0
										3	3	7	1	4	0	0	2	0	4	1	0		25		0.228814	0.107599	8.32981	0.580679	0.714245	1.80465	2.17608	8.98553e-05	2.54015	3.72451	0.288274	1.68935									0	3	1	1	4
Aerobic Respiration		go	go name																				0																Aerobic Respiration		go	go name
		GO:0006118	electron transport							24	28	20	13	21	12	13	12	13	13	12	13		194		2.28342	4.16929	0.00130061	0.562051	0.000797628	0.0924522	0.449411	0.82424	1.47424	0.014121	0.0764714	0.0451243					GO:0006118	electron transport			3	15	20	15	5
		GO:0006754	ATP biosynthesis							22	5	1	0	11	0	0	1	3	0	1	1		45		84.4696	0.0583634	3.22351	4.0067	8.77216	3.24837	3.91694	2.0168	0.351343	3.12363	1.43508	1.28048					GO:0006754	ATP biosynthesis			2	6	5	1	0
		GO:0006096	glycolysis							5	11	11	2	0	2	0	3	1	1	1	1		38		0.69945	15.0718	14.0601	0.429414	4.58271	0.13067	3.30764	0.000151335	1.97212	0.932475	0.999556	0.876508					GO:0006096	glycolysis			0	1	8	10	0
		GO:0006099	tricarboxylic acid cycle							6	7	3	2	3	1	1	0	1	1	0	1		26		5.94915	8.22346	0.0369487	0.00809669	0.016326	0.344975	0.611173	2.24513	0.897911	0.299618	1.86152	0.270473					GO:0006099	tricarboxylic acid cycle			0	3	4	6	0
		GO:0009060	aerobic respiration							3	3	1	0	7	0	0	0	0	0	0	1		15		2.07627	1.65261	0.223175	1.33557	20.1352	1.08279	1.30565	1.29526	1.52409	1.04121	1.07395	0.00287315					GO:0009060	aerobic respiration			0	1	2	2	0
		GO:0006628	mitochondrial translocation							3	0	4	1	0	0	0	1	0	0	0	0		9		6.24011	1.00326	11.2131	0.103289	1.08538	0.649674	0.783388	0.123012	0.914454	0.624726	0.644371	0.608165					GO:0006628	mitochondrial translocation			1	1	0	1	1
		GO:0007585	respiratory gaseous exchange							0	0	0	0	1	0	0	1	0	0	0	0		2		0.20339	0.222946	0.231851	0.178076	3.20632	0.144372	0.174086	4.8335	0.203212	0.138828	0.143194	0.135148					GO:0007585	respiratory gaseous exchange			0	0	0	0	0
		GO:0006084	acetyl-CoA metabolism							0	0	0	0	0	0	0	0	0	1	0	0		1		0.101695	0.111473	0.115925	0.0890378	0.120598	0.072186	0.0870431	0.086351	0.101606	14.4063	0.0715968	0.0675739					GO:0006084	acetyl-CoA metabolism			0	0	0	0	0
		GO:0006086	acetyl-CoA biosynthesis from pyruvate							0	0	0	0	1	0	0	0	0	0	0	0		1		0.101695	0.111473	0.115925	0.0890378	8.29204	0.072186	0.0870431	0.086351	0.101606	0.069414	0.0715968	0.0675739					GO:0006086	acetyl-CoA biosynthesis from pyruvate			0	0	0	0	0
		GO:0006090	pyruvate metabolism							0	0	0	0	0	0	0	1	0	0	0	0		1		0.101695	0.111473	0.115925	0.0890378	0.120598	0.072186	0.0870431	11.5806	0.101606	0.069414	0.0715968	0.0675739					GO:0006090	pyruvate metabolism			0	0	0	0	0
		GO:0006843	mitochondrial citrate transport							0	0	1	0	0	0	0	0	0	0	0	0		1		0.101695	0.111473	8.62623	0.0890378	0.120598	0.072186	0.0870431	0.086351	0.101606	0.069414	0.0715968	0.0675739					GO:0006843	mitochondrial citrate transport			0	0	0	0	0
										63	54	41	18	44	15	14	19	18	16	14	17		333		37.3035	14.126	1.32422	3.40445	2.08353	2.63269	6.53859	2.28971	5.79773	1.55964	3.27722	0.842219									6	27	39	35	6
Anion Homeostasis		go	go name																				0																Anion Homeostasis		go	go name
		GO:0006811	ion transport							1	0	4	2	3	3	4	2	2	1	5	4		31		1.33415	3.45566	0.210626	0.122759	0.0379638	0.428121	1.00876	0.0949597	0.284465	0.544481	4.43797	2.25933					GO:0006811	ion transport			0	0	0	1	2
		GO:0006821	chloride transport							0	0	3	0	2	0	0	0	1	0	0	1		7		0.711864	0.780311	7.92727	0.623265	2.31187	0.505302	0.609302	0.604457	0.214251	0.485898	0.501178	0.747325					GO:0006821	chloride transport			0	0	0	1	1
		GO:0006817	phosphate transport							0	1	0	0	0	0	0	0	0	0	0	0		1		0.101695	8.97078	0.115925	0.0890378	0.120598	0.072186	0.0870431	0.086351	0.101606	0.069414	0.0715968	0.0675739					GO:0006817	phosphate transport			0	0	1	0	0
										1	1	7	2	5	3	4	2	3	1	5	5		39		2.06874	2.40866	2.3947	0.4825	0.172097	0.0572044	0.267815	0.424027	0.109201	0.990772	2.35753	2.7713									0	0	1	2	3
Apoptosis		go	go name																				0																Apoptosis		go	go name
		GO:0006915	apoptosis							3	13	12	11	7	2	1	7	7	6	8	5		82		3.03876	3.08274	1.58796	2.99772	0.422824	2.40735	5.129	0.0387298	0.0462041	0.0922277	1.2434	0.00745102					GO:0006915	apoptosis			0	2	8	6	3
		GO:0006917	induction of apoptosis							0	1	2	2	5	3	0	1	5	1	5	2		27		2.74576	1.19728	0.257716	0.0212358	1.69149	0.824335	2.35016	0.664959	2.78614	0.345562	6.0678	0.052894					GO:0006917	induction of apoptosis			1	0	0	2	1
		GO:0006916	anti-apoptosis							0	6	0	3	1	0	1	2	1	1	6	2		23		2.33898	6.57234	2.66629	0.725903	0.985274	1.66028	0.418149	0.0175374	0.653011	0.17403	13.8916	0.217154					GO:0006916	anti-apoptosis			1	3	3	0	0
		GO:0008625	induction of apoptosis via death domain receptors							0	1	4	0	0	0	0	0	2	1	0	1		9		0.915254	0.0116727	11.2131	0.80134	1.08538	0.649674	0.783388	0.777159	1.81627	0.316535	0.644371	0.347038					GO:0008625	induction of apoptosis via death domain receptors			0	0	0	3	1
		GO:0008624	induction of apoptosis by extracellular signals							0	2	0	1	1	0	0	1	0	0	2	0		7		0.711864	2.66714	0.811478	0.348078	0.0905073	0.505302	0.609302	0.384183	0.711242	0.485898	5.37976	0.473017					GO:0008624	induction of apoptosis by extracellular signals			0	0	4	0	0
		GO:0008632	apoptotic program							3	0	1	0	2	0	0	0	0	0	0	0		6		11.9025	0.668838	0.254062	0.534227	3.18295	0.433116	0.522259	0.518106	0.609636	0.416484	0.429581	0.405443					GO:0008632	apoptotic program			0	1	0	0	0
		GO:0006919	caspase activation							0	3	0	0	1	1	0	0	0	0	0	0		5		0.508475	13.8366	0.579627	0.445189	0.44432	1.40162	0.435215	0.431755	0.50803	0.34707	0.357984	0.33787					GO:0006919	caspase activation			0	2	1	0	0
		GO:0008635	caspase activation via cytochrome c							0	1	4	0	0	0	0	0	0	0	0	0		5		0.508475	0.55087	26.0271	0.445189	0.602988	0.36093	0.435215	0.431755	0.50803	0.34707	0.357984	0.33787					GO:0008635	caspase activation via cytochrome c			0	0	0	2	3
		GO:0008629	induction of apoptosis by intracellular signals							1	0	0	1	2	0	0	0	0	0	0	0		4		1.18715	0.445892	0.463702	1.50813	6.41263	0.288744	0.348172	0.345404	0.406424	0.277656	0.286387	0.270296					GO:0008629	induction of apoptosis by intracellular signals			1	0	0	0	0
		GO:0008631	induction of apoptosis by oxidative stress							0	3	0	0	0	0	0	0	0	0	0	0		3		0.305085	26.9123	0.347776	0.267113	0.361793	0.216558	0.261129	0.259053	0.304818	0.208242	0.21479	0.202722					GO:0008631	induction of apoptosis by oxidative stress			0	2	1	0	0
		GO:0008637	apoptotic mitochondrial changes							0	2	0	0	0	0	0	0	0	0	0	0		2		0.20339	17.9416	0.231851	0.178076	0.241195	0.144372	0.174086	0.172702	0.203212	0.138828	0.143194	0.135148					GO:0008637	apoptotic mitochondrial changes			0	0	2	0	0
		GO:0008219	cell death							0	0	0	0	0	0	0	1	0	0	0	0		1		0.101695	0.111473	0.115925	0.0890378	0.120598	0.072186	0.0870431	11.5806	0.101606	0.069414	0.0715968	0.0675739					GO:0008219	cell death			0	0	0	0	0
										7	32	23	18	19	6	2	12	15	9	21	10		174		5.6322	13.4817	1.49709	1.09039	0.00450213	2.98902	11.1094	0.263264	0.0755026	0.498319	8.10059	0.0995918									3	10	19	13	8
Catabolism		go	go name																				0																Catabolism		go	go name
		GO:0016042	lipid catabolism							2	0	6	7	4	9	14	11	6	1	2	5		67		3.11932	7.46869	0.147806	0.460658	1.60186	4.79007	15.1084	6.56798	0.00575689	2.75781	1.46813	0.145065					GO:0016042	lipid catabolism			0	0	0	1	3
		GO:0009395	phospholipid catabolism							0	0	2	0	0	0	1	2	0	0	0	2		7		0.711864	0.780311	2.48615	0.623265	0.844184	0.505302	0.374588	4.06877	0.711242	0.485898	0.501178	5.84054					GO:0009395	phospholipid catabolism			0	0	0	0	0
		GO:0006401	RNA catabolism							3	1	0	0	0	0	0	1	0	0	0	1		6		11.9025	0.292934	0.695553	0.534227	0.723586	0.433116	0.522259	0.623237	0.609636	0.416484	0.429581	1.08133					GO:0006401	RNA catabolism			1	2	0	0	0
		GO:0006533	aspartate catabolism							0	0	0	0	0	0	1	0	2	0	1	0		4		0.40678	0.445892	0.463702	0.356151	0.482391	0.288744	1.56799	0.345404	7.94354	0.277656	2.15287	0.270296					GO:0006533	aspartate catabolism			0	0	0	0	0
		GO:0006527	arginine catabolism							0	0	0	2	0	0	0	0	0	0	1	0		3		0.305085	0.334419	0.347776	13.6713	0.361793	0.216558	0.261129	0.259053	0.304818	0.208242	3.41783	0.202722					GO:0006527	arginine catabolism			0	0	0	0	0
		GO:0006546	glycine catabolism							0	0	1	1	0	0	0	0	0	0	1	0		3		0.305085	0.334419	1.69665	2.52911	0.361793	0.216558	0.261129	0.259053	0.304818	0.208242	3.41783	0.202722					GO:0006546	glycine catabolism			0	0	0	0	0
		GO:0006572	tyrosine catabolism							0	0	0	0	0	0	1	2	0	0	0	0		3		0.305085	0.334419	0.347776	0.267113	0.361793	0.216558	2.61225	14.1363	0.304818	0.208242	0.21479	0.202722					GO:0006572	tyrosine catabolism			0	0	0	0	0
		GO:0030163	protein catabolism							0	0	0	0	0	1	0	0	1	0	0	0		2		0.20339	0.222946	0.231851	0.178076	0.241195	5.96264	0.174086	0.172702	3.97177	0.138828	0.143194	0.135148					GO:0030163	protein catabolism			0	0	0	0	0
		GO:0006027	glycosaminoglycan catabolism							0	0	0	0	0	0	0	0	1	0	0	0		1		0.101695	0.111473	0.115925	0.0890378	0.120598	0.072186	0.0870431	0.086351	9.84194	0.069414	0.0715968	0.0675739					GO:0006027	glycosaminoglycan catabolism			0	0	0	0	0
		GO:0006308	DNA catabolism							0	0	0	0	0	0	0	0	0	1	0	0		1		0.101695	0.111473	0.115925	0.0890378	0.120598	0.072186	0.0870431	0.086351	0.101606	14.4063	0.0715968	0.0675739					GO:0006308	DNA catabolism			0	0	0	0	0
		GO:0006552	leucine catabolism							0	0	0	0	1	0	0	0	0	0	0	0		1		0.101695	0.111473	0.115925	0.0890378	8.29204	0.072186	0.0870431	0.086351	0.101606	0.069414	0.0715968	0.0675739					GO:0006552	leucine catabolism			0	0	0	0	0
		GO:0006569	tryptophan catabolism							0	0	0	0	1	0	0	0	0	0	0	0		1		0.101695	0.111473	0.115925	0.0890378	8.29204	0.072186	0.0870431	0.086351	0.101606	0.069414	0.0715968	0.0675739					GO:0006569	tryptophan catabolism			0	0	0	0	0
		GO:0008054	cyclin catabolism							0	0	0	0	1	0	0	0	0	0	0	0		1		0.101695	0.111473	0.115925	0.0890378	8.29204	0.072186	0.0870431	0.086351	0.101606	0.069414	0.0715968	0.0675739					GO:0008054	cyclin catabolism			0	0	0	0	0
		GO:0016078	tRNA catabolism							0	0	0	1	0	0	0	0	0	0	0	0		1		0.101695	0.111473	0.115925	11.2312	0.120598	0.072186	0.0870431	0.086351	0.101606	0.069414	0.0715968	0.0675739					GO:0016078	tRNA catabolism			0	0	0	0	0
										5	1	9	11	7	10	17	16	10	2	5	8		101		2.20845	9.14555	0.236811	0.991876	1.54367	1.61468	10.6769	8.59932	0.0553775	3.38566	0.485284	0.431266									1	2	0	1	3
Cation Homeostasis		go	go name																				0																Cation Homeostasis		go	go name
		GO:0006818	hydrogen transport							5	8	2	0	5	0	0	1	1	0	1	1		24		3.85605	14.4445	0.108869	2.13691	2.53486	1.73246	2.08903	0.46918	0.73298	1.66594	0.243409	0.189384					GO:0006818	hydrogen transport			1	4	7	2	0
		GO:0006814	sodium ion transport							0	1	0	2	1	3	1	3	2	0	1	1		15		1.52542	0.187966	1.73888	0.531475	0.261945	4.20485	0.0366005	2.97736	0.302611	1.04121	5.16482e-06	0.00287315					GO:0006814	sodium ion transport			2	0	1	0	0
		GO:0006879	iron ion homeostasis							0	0	2	1	4	0	0	1	0	1	0	0		9		0.915254	1.00326	1.35392	0.103289	10.6319	0.649674	0.783388	0.123012	0.914454	0.316535	0.644371	0.608165					GO:0006879	iron ion homeostasis			0	0	0	1	0
		GO:0015992	proton transport							1	0	0	0	5	0	0	0	2	0	0	0		8		0.102048	0.891784	0.927404	0.712303	22.2983	0.577488	0.696345	0.690808	2.3782	0.555312	0.572774	0.540591					GO:0015992	proton transport			1	0	0	0	0
		GO:0006823	heavy metal ion transport							0	0	0	2	0	1	0	1	0	0	1	1		6		0.610169	0.668838	0.695553	5.05822	0.723586	0.942959	0.522259	0.623237	0.609636	0.416484	0.959504	1.08133					GO:0006823	heavy metal ion transport			0	0	0	0	0
		GO:0006816	calcium ion transport							1	0	0	0	0	0	1	0	0	0	0	1		3		2.08004	0.334419	0.347776	0.267113	0.361793	0.216558	2.61225	0.259053	0.304818	0.208242	0.21479	3.68964					GO:0006816	calcium ion transport			0	1	0	0	0
		GO:0006825	copper ion transport							1	0	0	1	0	1	0	0	0	0	0	0		3		2.08004	0.334419	0.347776	2.52911	0.361793	3.38062	0.261129	0.259053	0.304818	0.208242	0.21479	0.202722					GO:0006825	copper ion transport			1	0	0	0	0
		GO:0007042	lysosomal lumen acidification							0	0	0	0	1	0	0	0	0	0	0	1		2		0.20339	0.222946	0.231851	0.178076	3.20632	0.144372	0.174086	0.172702	0.203212	0.138828	0.143194	6.43309					GO:0007042	lysosomal lumen acidification			0	0	0	0	0
		GO:0006878	copper ion homeostasis							0	0	0	0	0	0	0	1	0	0	0	0		1		0.101695	0.111473	0.115925	0.0890378	0.120598	0.072186	0.0870431	11.5806	0.101606	0.069414	0.0715968	0.0675739					GO:0006878	copper ion homeostasis			0	0	0	0	0
		GO:0007204	cytosolic calcium ion concentration elevation							0	0	0	1	0	0	0	0	0	0	0	0		1		0.101695	0.111473	0.115925	11.2312	0.120598	0.072186	0.0870431	0.086351	0.101606	0.069414	0.0715968	0.0675739					GO:0007204	cytosolic calcium ion concentration elevation			0	0	0	0	0
		GO:0015680	intracellular copper ion transport							0	0	0	0	0	0	0	0	0	0	1	0		1		0.101695	0.111473	0.115925	0.0890378	0.120598	0.072186	0.0870431	0.086351	0.101606	0.069414	13.9671	0.0675739					GO:0015680	intracellular copper ion transport			0	0	0	0	0
		GO:0015694	mercury ion transport							0	0	0	1	0	0	0	0	0	0	0	0		1		0.101695	0.111473	0.115925	11.2312	0.120598	0.072186	0.0870431	0.086351	0.101606	0.069414	0.0715968	0.0675739					GO:0015694	mercury ion transport			0	0	0	0	0
										8	9	4	8	16	5	2	7	5	1	4	5		74		0.220492	0.373064	1.97371	0.684384	9.08718	6.87654e-05	2.82683	0.230826	0.537765	3.22045	0.193216	0.0227657									5	5	8	3	0
Chromatin		go	go name																				0																Chromatin		go	go name
		GO:0006334	nucleosome assembly							2	2	2	3	3	1	1	4	10	2	1	7		38		0.713946	0.956635	1.07222	0.00399924	0.325275	1.01778	1.4908	0.345054	13.2593	0.0943631	0.999556	9.37028					GO:0006334	nucleosome assembly			0	0	0	2	1
		GO:0006323	DNA packaging							1	0	4	0	1	1	1	1	4	0	0	1		14		0.072841	1.56062	4.97231	1.24653	0.190931	0.00375255	0.0142032	0.0124257	6.2594	0.971796	1.00236	0.0156144					GO:0006323	DNA packaging			1	1	0	3	1
		GO:0006306	DNA methylation							1	0	2	1	2	0	0	0	0	2	4	0		12		0.0115348	1.33768	0.508123	0.000396556	0.435659	0.866232	1.04452	1.03621	1.21927	2.04722	13.6713	0.810887					GO:0006306	DNA methylation			0	0	1	0	1
		GO:0006342	chromatin silencing							1	0	0	0	2	0	0	0	0	0	2	0		5		0.69209	0.557365	0.579627	0.445189	4.4507	0.36093	0.435215	0.431755	0.50803	0.34707	8.90256	0.33787					GO:0006342	chromatin silencing			0	0	0	0	0
		GO:0006325	establishment and/or maintenance of chromatin architecture							1	0	0	1	0	0	0	0	0	0	2	0		4		1.18715	0.445892	0.463702	1.50813	0.482391	0.288744	0.348172	0.345404	0.406424	0.277656	12.0387	0.270296					GO:0006325	establishment and/or maintenance of chromatin architecture			0	0	0	0	0
		GO:0016568	chromatin modification							0	2	0	0	0	0	0	0	1	0	0	0		3		0.305085	10.6649	0.347776	0.267113	0.361793	0.216558	0.261129	0.259053	2.08279	0.208242	0.21479	0.202722					GO:0016568	chromatin modification			0	0	2	0	0
		GO:0006304	DNA modification							1	0	0	0	0	0	0	0	0	0	0	0		1		9.83333	0.111473	0.115925	0.0890378	0.120598	0.072186	0.0870431	0.086351	0.101606	0.069414	0.0715968	0.0675739					GO:0006304	DNA modification			0	0	0	0	0
										7	4	8	5	8	2	2	5	15	4	9	8		77		0.00179764	1.99444	1.46755e-07	0.290281	0.0111128	2.09687	3.05937	0.222852	9.67545	0.213094	3.09609	2.14066									1	1	3	5	3
Cell Adhesion		go	go name																				0																Cell Adhesion		go	go name
		GO:0007155	cell adhesion							9	3	12	15	8	9	10	14	4	4	9	7		104		0.0413136	5.8834	0.147795	5.40658	1.02037	0.611345	0.365087	4.31971	3.59164	1.19847	0.649006	0.0282197					GO:0007155	cell adhesion			5	3	1	5	5
		GO:0006928	cell motility							6	3	3	1	11	1	2	1	5	2	3	4		42		1.28087	0.387797	0.475207	1.87866	10.4103	1.26661	0.600552	1.77944	0.360645	0.206849	0.0143494	0.722726					GO:0006928	cell motility			0	3	4	3	1
		GO:0007160	cell-matrix adhesion							1	1	0	0	0	4	2	3	0	1	2	1		15		0.117702	0.187966	1.73888	1.33557	1.80896	9.49228	0.577636	2.97736	1.52409	0.000764	1.06455	0.00287315					GO:0007160	cell-matrix adhesion			1	0	1	0	2
		GO:0007156	homophilic cell adhesion							1	0	1	2	4	0	1	2	0	0	3	0		14		0.072841	1.56062	0.158402	0.696155	4.62374	1.0106	0.0142032	0.768366	1.42248	0.971796	4.88337	0.946035					GO:0007156	homophilic cell adhesion			1	0	0	0	1
		GO:0016337	cell-cell adhesion							0	0	2	5	0	0	0	1	1	0	0	0		9		0.915254	1.00326	1.35392	26.9116	1.08538	0.649674	0.783388	0.123012	0.0383025	0.624726	0.644371	0.608165					GO:0016337	cell-cell adhesion			0	0	0	0	1
		GO:0030198	extracellular matrix organization and biogenesis							0	0	0	0	1	1	0	0	1	0	0	0		3		0.305085	0.334419	0.347776	0.267113	1.59148	3.38062	0.261129	0.259053	2.08279	0.208242	0.21479	0.202722					GO:0030198	extracellular matrix organization and biogenesis			0	0	0	0	0
		GO:0007162	negative regulation of cell adhesion							0	0	0	0	0	0	0	0	1	0	0	0		1		0.101695	0.111473	0.115925	0.0890378	0.120598	0.072186	0.0870431	0.086351	9.84194	0.069414	0.0715968	0.0675739					GO:0007162	negative regulation of cell adhesion			0	0	0	0	0
										17	7	18	23	24	15	15	21	12	7	17	12		188		0.00794867	8.28476	0.133751	4.1242	0.786207	0.464908	0.000208799	2.66653	1.81163	2.37224	1.68115	0.000901085									7	6	6	8	10
cell cycle		go	go name																				0																cell cycle		go	go name
		GO:0007049	cell cycle							6	18	18	4	14	4	6	4	15	9	8	4		110		1.87211	4.89128	4.21903	3.01934	0.442426	1.67938	0.973148	2.79573	2.55846	0.518218	0.0617074	1.3458					GO:0007049	cell cycle			4	1	13	13	8
		GO:0008283	cell proliferation							5	5	17	3	14	4	1	8	6	4	4	5		76		0.637861	1.0027	11.7173	1.81004	4.64232	0.26134	4.61981	0.690108	0.160253	0.188726	0.245151	0.00796517					GO:0008283	cell proliferation			1	1	5	6	5
		GO:0000074	regulation of cell cycle							7	5	12	2	9	3	2	0	9	4	3	1		57		0.632818	0.0998693	6.96363	1.65376	1.50021	0.196005	1.56596	4.92201	2.93504	0.0260524	0.183863	2.01246					GO:0000074	regulation of cell cycle			4	2	3	10	3
		GO:0008284	positive regulation of cell proliferation							2	7	4	0	3	1	0	1	2	4	1	0		25		0.0451977	8.94742	0.845715	2.22595	0.0399033	0.29729	2.17608	0.532752	0.0446931	3.72451	0.288274	1.68935					GO:0008284	positive regulation of cell proliferation			0	1	5	3	1
		GO:0008285	negative regulation of cell proliferation							1	1	0	3	3	1	0	5	1	3	1	2		21		0.500538	0.645714	2.43443	1.04423	0.271522	0.129881	1.8279	7.22009	0.499254	2.10224	0.124087	0.361363					GO:0008285	negative regulation of cell proliferation			1	1	0	0	0
		GO:0001558	regulation of cell growth							3	0	0	2	4	0	0	3	2	0	1	1		16		1.7304	1.78357	1.85481	0.398509	3.37741	1.15498	1.39269	2.5512	0.205158	1.11062	0.00477404	0.000171289					GO:0001558	regulation of cell growth			0	1	0	0	0
		GO:0000082	G1/S transition of mitotic cell cycle							1	1	3	2	5	0	0	0	0	1	1	0		14		0.072841	0.129266	1.83308	0.696155	9.07638	1.0106	1.2186	1.20891	1.42248	0.0098059	0.00478314	0.946035					GO:0000082	G1/S transition of mitotic cell cycle			1	0	1	0	3
		GO:0007050	cell cycle arrest							1	2	1	2	2	0	0	1	1	1	1	0		12		0.0115348	0.585869	0.0544344	1.15238	0.435659	0.866232	1.04452	0.00242609	0.0113554	0.0671176	0.0525265	0.810887					GO:0007050	cell cycle arrest			1	0	0	2	0
		GO:0016049	cell growth							0	0	0	0	1	1	0	0	3	0	1	0		6		0.610169	0.668838	0.695553	0.534227	0.217829	0.942959	0.522259	0.518106	11.9153	0.416484	0.959504	0.405443					GO:0016049	cell growth			0	0	0	0	0
		GO:0000086	G2/M transition of mitotic cell cycle							0	1	0	0	0	0	0	0	0	0	0	0		1		0.101695	8.97078	0.115925	0.0890378	0.120598	0.072186	0.0870431	0.086351	0.101606	0.069414	0.0715968	0.0675739					GO:0000086	G2/M transition of mitotic cell cycle			0	0	1	0	0
		GO:0007568	aging							0	0	0	0	0	0	0	0	0	0	0	1		1		0.101695	0.111473	0.115925	0.0890378	0.120598	0.072186	0.0870431	0.086351	0.101606	0.069414	0.0715968	14.7986					GO:0007568	aging			0	0	0	0	0
										26	40	55	18	55	14	9	22	39	26	21	14		339		0.986084	1.17714	12.4025	3.70929	10.532	3.65739	13.1846	0.986299	2.10657	0.776078	0.128755	2.76703									12	7	28	34	20
Cytoskeleton		go	go name																				0																Cytoskeleton		go	go name
		GO:0007017	microtubule-based process							4	6	8	4	7	6	0	6	4	5	7	3		60		0.47081	5.70997e-05	0.559023	0.182025	0.0511423	1.0201	5.22259	0.345044	0.468457	0.335588	2.39173	0.178919					GO:0007017	microtubule-based process			2	2	3	9	1
		GO:0007010	cytoskeleton organization and biogenesis							5	2	3	0	5	3	2	3	1	2	6	1		33		1.38067	0.576021	0.0596668	2.93825	0.662104	0.292282	0.169778	0.0588389	1.51171	0.0100641	7.0003	0.605888					GO:0007010	cytoskeleton organization and biogenesis			0	3	0	0	1
		GO:0007018	microtubule-based movement							2	1	2	2	4	0	0	2	4	3	3	2		25		0.0451977	1.00717	0.15318	0.00102946	0.714245	1.80465	2.17608	8.98553e-05	1.37117	1.25013	1.13427	0.117642					GO:0007018	microtubule-based movement			0	0	1	2	0
		GO:0008360	regulation of cell shape							1	0	6	1	4	0	4	1	1	2	0	0		20		0.42726	2.22946	8.26329	0.268692	1.77728	1.44372	3.905	0.237667	0.426085	0.405771	1.43194	1.35148					GO:0008360	regulation of cell shape			1	0	0	4	5
		GO:0007012	actin cytoskeleton reorganization							0	0	6	0	7	0	1	1	1	0	0	0		16		1.62712	1.78357	12.6336	1.42461	18.1299	1.15498	0.0670786	0.0631009	0.168956	1.11062	1.14555	1.08118					GO:0007012	actin cytoskeleton reorganization			0	0	0	3	2
		GO:0030036	actin cytoskeleton organization and biogenesis							3	0	0	1	0	1	0	0	1	0	1	0		7		9.44673	0.780311	0.811478	0.348078	0.844184	0.635971	0.609302	0.604457	0.214251	0.485898	0.649227	0.473017					GO:0030036	actin cytoskeleton organization and biogenesis			1	0	0	0	0
		GO:0000226	microtubule cytoskeleton organization and biogenesis							0	0	0	1	2	0	0	1	0	0	1	1		6		0.610169	0.668838	0.695553	0.576188	3.18295	0.433116	0.522259	0.623237	0.609636	0.416484	0.959504	1.08133					GO:0000226	microtubule cytoskeleton organization and biogenesis			0	0	1	0	0
		GO:0007020	microtubule nucleation							1	0	0	0	0	1	0	0	0	0	0	1		3		2.08004	0.334419	0.347776	0.267113	0.361793	3.38062	0.261129	0.259053	0.304818	0.208242	0.21479	3.68964					GO:0007020	microtubule nucleation			0	1	0	0	0
		GO:0006884	regulation of cell volume							0	0	2	0	0	0	0	0	0	0	0	0		2		0.20339	0.222946	17.2525	0.178076	0.241195	0.144372	0.174086	0.172702	0.203212	0.138828	0.143194	0.135148					GO:0006884	regulation of cell volume			0	0	0	1	1
		GO:0007019	microtubule depolymerization							0	0	0	0	0	0	0	1	0	0	0	0		1		0.101695	0.111473	0.115925	0.0890378	0.120598	0.072186	0.0870431	11.5806	0.101606	0.069414	0.0715968	0.0675739					GO:0007019	microtubule depolymerization			0	0	0	0	0
		GO:0007163	establishment and/or maintenance of cell polarity							0	0	1	0	0	0	0	0	0	0	0	0		1		0.101695	0.111473	8.62623	0.0890378	0.120598	0.072186	0.0870431	0.086351	0.101606	0.069414	0.0715968	0.0675739					GO:0007163	establishment and/or maintenance of cell polarity			0	0	0	0	0
										16	9	28	9	29	11	7	15	12	12	18	8		174		0.000259757	4.54877	6.08066	2.09069	6.31705	0.0467537	3.74991	0.10738	1.12521	0.0471872	3.74553	0.880332									4	6	5	19	10
DNA replication		go	go name																				0																DNA replication		go	go name
		GO:0006260	DNA replication							7	3	3	3	7	3	1	1	2	3	1	4		38		3.83058	0.191881	0.25381	0.00399924	2.32116	0.0817306	1.4908	1.46829	0.711819	0.123395	0.999556	1.12877					GO:0006260	DNA replication			3	0	3	0	2
		GO:0006310	DNA recombination							0	3	0	1	3	0	1	4	1	2	1	0		16		1.62712	1.3485	1.85481	0.0790432	1.06308	1.15498	0.0670786	6.3578	0.168956	0.951901	0.00477404	1.08118					GO:0006310	DNA recombination			0	0	3	0	0
		GO:0006270	DNA replication initiation							0	0	0	1	0	1	0	0	2	2	0	0		6		0.610169	0.668838	0.695553	0.576188	0.723586	0.942959	0.522259	0.518106	4.16557	7.12265	0.429581	0.405443					GO:0006270	DNA replication initiation			0	0	0	0	0
		GO:0006275	regulation of DNA replication							0	0	0	0	3	0	0	0	0	0	0	1		4		0.40678	0.445892	0.463702	0.356151	17.1872	0.288744	0.348172	0.345404	0.406424	0.277656	0.286387	2.35169					GO:0006275	regulation of DNA replication			0	0	0	0	0
		GO:0000067	DNA replication and chromosome cycle							0	1	0	0	0	0	1	0	1	0	0	0		3		0.305085	1.80556	0.347776	0.267113	0.361793	0.216558	2.61225	0.259053	2.08279	0.208242	0.21479	0.202722					GO:0000067	DNA replication and chromosome cycle			0	1	0	0	0
		GO:0007004	telomerase-dependent telomere maintenance							0	0	2	0	0	0	0	0	0	1	0	0		3		0.305085	0.334419	10.207	0.267113	0.361793	0.216558	0.261129	0.259053	0.304818	3.56133	0.21479	0.202722					GO:0007004	telomerase-dependent telomere maintenance			0	0	0	1	1
		GO:0006265	DNA topological change							0	0	0	1	0	0	0	0	0	0	0	0		1		0.101695	0.111473	0.115925	11.2312	0.120598	0.072186	0.0870431	0.086351	0.101606	0.069414	0.0715968	0.0675739					GO:0006265	DNA topological change			0	0	0	0	0
		GO:0006269	DNA replication, synthesis of RNA primer							1	0	0	0	0	0	0	0	0	0	0	0		1		9.83333	0.111473	0.115925	0.0890378	0.120598	0.072186	0.0870431	0.086351	0.101606	0.069414	0.0715968	0.0675739					GO:0006269	DNA replication, synthesis of RNA primer			0	0	0	0	0
		GO:0006271	DNA strand elongation							1	0	0	0	0	0	0	0	0	0	0	0		1		9.83333	0.111473	0.115925	0.0890378	0.120598	0.072186	0.0870431	0.086351	0.101606	0.069414	0.0715968	0.0675739					GO:0006271	DNA strand elongation			0	0	0	0	0
										9	7	5	6	13	4	3	5	6	8	2	5		73		0.836197	0.0156811	0.982125	0.000182764	3.77405	0.182564	1.50559	0.12059	0.0879332	2.40108	1.81901	0.033247									3	1	6	1	3
Spindle / DNA repair		go	go name																				0																Spindle / DNA repair		go	go name
		GO:0006281	DNA repair							5	6	5	1	9	1	1	6	5	2	2	3		46		0.147445	0.463151	0.0114461	2.20723	3.71202	1.52239	2.12502	1.63184	0.148873	0.34806	0.401735	0.00286212					GO:0006281	DNA repair			3	2	5	0	1
		GO:0006298	mismatch repair							1	0	0	0	1	0	1	0	2	0	1	0		6		0.395951	0.668838	0.695553	0.534227	0.217829	0.433116	0.610773	0.518106	4.16557	0.416484	0.959504	0.405443					GO:0006298	mismatch repair			0	0	0	0	1
		GO:0006284	base-excision repair							0	1	0	0	0	0	0	3	1	0	0	0		5		0.508475	0.55087	0.579627	0.445189	0.602988	0.36093	0.435215	18.5142	0.693527	0.34707	0.357984	0.33787					GO:0006284	base-excision repair			0	0	1	0	0
		GO:0006289	nucleotide-excision repair							0	1	0	0	1	0	0	0	1	0	0	1		4		0.40678	0.99351	0.463702	0.356151	0.844354	0.288744	0.348172	0.345404	1.1891	0.277656	0.286387	2.35169					GO:0006289	nucleotide-excision repair			0	0	1	0	0
		GO:0007094	mitotic spindle checkpoint							0	1	1	0	0	0	0	0	2	0	0	0		4		0.40678	0.99351	0.917391	0.356151	0.482391	0.288744	0.348172	0.345404	7.94354	0.277656	0.286387	0.270296					GO:0007094	mitotic spindle checkpoint			0	0	1	0	0
		GO:0006302	double-strand break repair							0	1	0	0	0	0	0	1	0	0	0	1		3		0.305085	1.80556	0.347776	0.267113	0.361793	0.216558	0.261129	2.64202	0.304818	0.208242	0.21479	3.68964					GO:0006302	double-strand break repair			0	0	1	0	0
		GO:0006282	regulation of DNA repair							0	1	0	0	0	0	1	0	0	0	0	0		2		0.20339	3.54113	0.231851	0.178076	0.241195	0.144372	4.7878	0.172702	0.203212	0.138828	0.143194	0.135148					GO:0006282	regulation of DNA repair			0	0	1	0	0
		GO:0006975	DNA damage induced protein phosphorylation							0	0	0	0	0	0	0	0	1	1	0	0		2		0.20339	0.222946	0.231851	0.178076	0.241195	0.144372	0.174086	0.172702	3.97177	6.23787	0.143194	0.135148					GO:0006975	DNA damage induced protein phosphorylation			0	0	0	0	0
		GO:0000022	mitotic spindle elongation							0	0	0	0	0	0	0	0	0	0	1	0		1		0.101695	0.111473	0.115925	0.0890378	0.120598	0.072186	0.0870431	0.086351	0.101606	0.069414	13.9671	0.0675739					GO:0000022	mitotic spindle elongation			0	0	0	0	0
		GO:0000077	DNA damage checkpoint							0	0	0	0	0	0	0	0	0	0	1	0		1		0.101695	0.111473	0.115925	0.0890378	0.120598	0.072186	0.0870431	0.086351	0.101606	0.069414	13.9671	0.0675739					GO:0000077	DNA damage checkpoint			0	0	0	0	0
		GO:0007098	centrosome cycle							0	0	0	0	0	0	0	0	0	1	0	0		1		0.101695	0.111473	0.115925	0.0890378	0.120598	0.072186	0.0870431	0.086351	0.101606	14.4063	0.0715968	0.0675739					GO:0007098	centrosome cycle			0	0	0	0	0
										6	11	6	1	11	1	3	10	12	4	5	5		75		0.135593	1.78744	0.459539	4.67736	1.19072	3.48192	1.63505	2.97197	4.11351	0.16556	2.58241e-05	0.0143658									3	2	10	0	2
Endocytosis		go	go name																				0																Endocytosis		go	go name
		GO:0006897	endocytosis							6	1	1	0	3	3	0	0	0	0	0	0		14		18.8935	0.129266	0.158402	1.24653	1.65862	4.81517	1.2186	1.20891	1.42248	0.971796	1.00236	0.946035					GO:0006897	endocytosis			2	5	0	1	0
		GO:0006898	receptor mediated endocytosis							0	0	0	1	0	0	1	2	0	1	0	0		5		0.508475	0.557365	0.579627	0.931158	0.602988	0.36093	0.976251	7.01995	0.50803	1.50339	0.357984	0.33787					GO:0006898	receptor mediated endocytosis			0	0	0	0	0
		GO:0006909	phagocytosis							0	0	0	0	0	1	0	0	0	0	0	0		1		0.101695	0.111473	0.115925	0.0890378	0.120598	13.8531	0.0870431	0.086351	0.101606	0.069414	0.0715968	0.0675739					GO:0006909	phagocytosis			1	0	0	0	0
										6	1	1	1	3	4	1	2	0	1	0	0		20		10.2966	0.560627	0.623766	0.268692	0.374052	5.60646	0.245556	0.115015	2.03212	0.0732383	1.43194	1.35148									3	5	0	1	0
Exocytosis		go	go name																				0																Exocytosis		go	go name
		GO:0006887	exocytosis							0	2	1	1	0	0	1	0	4	0	0	0		9		0.915254	1.48281	0.00505138	0.103289	1.08538	0.649674	0.117702	0.777159	13.3346	0.624726	0.644371	0.608165					GO:0006887	exocytosis			0	0	1	3	0
		GO:0009306	protein secretion							1	1	0	1	1	0	0	0	1	0	1	0		6		0.395951	0.292934	0.695553	0.576188	0.217829	0.433116	0.522259	0.518106	0.397015	0.416484	0.959504	0.405443					GO:0009306	protein secretion			1	0	0	1	0
										1	3	1	2	1	0	1	0	5	0	1	0		15		0.117702	1.65261	0.223175	0.531475	0.261945	1.08279	0.0366005	1.29526	10.4139	1.04121	5.16482e-06	1.01361									1	0	1	4	0
FOL		go	go name																				0																FOL		go	go name
		GO:0006457	protein folding							11	21	12	6	3	1	0	1	5	2	1	4		67		4.13058	33.7312	4.07242	0.0542134	2.75517	2.92978	5.83189	3.8168	0.248089	1.35671	2.89318	0.0146063					GO:0006457	protein folding			0	5	14	9	3
		GO:0006461	protein complex assembly							2	3	1	2	0	1	0	2	4	1	1	1		18		0.0759573	0.878803	0.451594	0.206578	2.17076	0.0397142	1.56678	0.246024	3.63254	0.0259422	0.0365878	0.0181928					GO:0006461	protein complex assembly			0	2	2	0	1
		GO:0007022	chaperonin-mediated tubulin folding							2	0	0	1	0	0	0	0	0	0	0	0		3		11.8117	0.334419	0.347776	2.52911	0.361793	0.216558	0.261129	0.259053	0.304818	0.208242	0.21479	0.202722					GO:0007022	chaperonin-mediated tubulin folding			1	1	0	0	0
		GO:0006462	protein complex assembly, multichaperone pathway							0	0	1	0	0	0	0	0	1	0	0	0		2		0.20339	0.222946	3.37108	0.178076	0.241195	0.144372	0.174086	0.172702	3.97177	0.138828	0.143194	0.135148					GO:0006462	protein complex assembly, multichaperone pathway			0	0	0	0	1
		GO:0007025	beta-tubulin folding							1	0	0	0	0	0	1	0	0	0	0	0		2		3.96751	0.222946	0.231851	0.178076	0.241195	0.144372	4.7878	0.172702	0.203212	0.138828	0.143194	0.135148					GO:0007025	beta-tubulin folding			0	0	0	0	0
		GO:0007023	post-chaperonin tubulin folding pathway							0	0	0	0	0	0	1	0	0	0	0	0		1		0.101695	0.111473	0.115925	0.0890378	0.120598	0.072186	11.4886	0.086351	0.101606	0.069414	0.0715968	0.0675739					GO:0007023	post-chaperonin tubulin folding pathway			0	0	0	0	0
										16	24	14	9	3	2	2	3	10	3	2	5		93		7.0568	25.6548	2.17454	0.279319	5.49967	3.10951	4.33073	2.83515	0.259759	1.63344	3.06195	0.142555									1	8	16	9	5
G-protein Cascade		go	go name																				0																G-protein Cascade		go	go name
		GO:0007186	G-protein coupled receptor protein signaling pathway							2	3	5	7	8	7	3	5	8	1	4	3		56		2.14064	1.35473	0.128177	1.39478	0.724058	2.96644	0.533948	0.0734824	1.714	2.04256	0.0191326	0.0893323					GO:0007186	G-protein coupled receptor protein signaling pathway			2	3	2	1	3
		GO:0008277	regulation of G-protein coupled receptor protein signaling pathway							0	0	0	1	0	1	0	0	0	0	1	0		3		0.305085	0.334419	0.347776	2.52911	0.361793	3.38062	0.261129	0.259053	0.304818	0.208242	3.41783	0.202722					GO:0008277	regulation of G-protein coupled receptor protein signaling pathway			1	0	0	0	0
										2	3	5	8	8	8	3	5	8	1	5	3		59		2.40237	1.59858	0.232109	2.27768	0.480759	4.37889	0.684139	0.0222978	1.32477	2.23585	0.304303	0.154225									3	3	2	1	3
Miscellaneous Biosynthesis		go	go name																				0																Miscellaneous Biosynthesis		go	go name
		GO:0000004	biological_process unknown							27	33	23	9	13	15	14	14	33	21	17	9		228		1.8556	4.99097	0.0221251	5.43013	6.07886	0.00857248	1.07888	1.01902	7.50631	2.77854	0.219537	2.18246					GO:0000004	biological_process unknown			6	18	23	18	10
		GO:0006694	steroid biosynthesis							1	1	2	1	0	0	2	1	0	1	1	0		10		0.00706215	9.51662e-06	0.992416	0.0443246	1.20598	0.72186	1.9525	0.0575074	1.01606	0.202885	0.176645	0.675739					GO:0006694	steroid biosynthesis			0	1	1	0	1
		GO:0009058	biosynthesis							0	1	1	0	1	0	1	1	2	2	0	1		10		1.01695	9.51662e-06	0.00161949	0.890378	0.00604452	0.72186	0.0539053	0.0575074	1.38705	3.00678	0.715968	0.22721					GO:0009058	biosynthesis			0	0	0	2	0
		GO:0006809	nitric oxide biosynthesis							0	0	5	0	0	0	0	0	0	0	1	0		6		0.610169	0.668838	34.2953	0.534227	0.723586	0.433116	0.522259	0.518106	0.609636	0.416484	0.959504	0.405443					GO:0006809	nitric oxide biosynthesis			0	0	0	3	1
		GO:0009239	enterobactin biosynthesis							1	0	0	0	0	0	2	1	0	0	0	1		5		0.69209	0.557365	0.579627	0.445189	0.602988	0.36093	6.94753	0.992452	0.50803	0.34707	0.357984	1.57596					GO:0009239	enterobactin biosynthesis			0	0	0	0	0
		GO:0005978	glycogen biosynthesis							1	1	0	0	1	0	0	0	0	0	0	1		4		1.18715	0.99351	0.463702	0.356151	0.844354	0.288744	0.348172	0.345404	0.406424	0.277656	0.286387	2.35169					GO:0005978	glycogen biosynthesis			0	0	1	0	0
		GO:0006661	phosphatidylinositol biosynthesis							1	1	0	0	0	0	1	0	1	0	0	0		4		1.18715	0.99351	0.463702	0.356151	0.482391	0.288744	1.56799	0.345404	1.1891	0.277656	0.286387	0.270296					GO:0006661	phosphatidylinositol biosynthesis			0	0	1	0	0
		GO:0006659	phosphatidylserine biosynthesis							2	0	0	0	0	0	0	1	0	0	0	0		3		11.8117	0.334419	0.347776	0.267113	0.361793	0.216558	0.261129	2.64202	0.304818	0.208242	0.21479	0.202722					GO:0006659	phosphatidylserine biosynthesis			1	0	0	0	0
		GO:0006744	ubiquinone biosynthesis							1	0	2	0	0	0	0	0	0	0	0	0		3		2.08004	0.334419	10.207	0.267113	0.361793	0.216558	0.261129	0.259053	0.304818	0.208242	0.21479	0.202722					GO:0006744	ubiquinone biosynthesis			0	0	0	0	0
		GO:0008535	cytochrome c oxidase biogenesis							0	1	0	0	1	0	0	0	0	0	1	0		3		0.305085	1.80556	0.347776	0.267113	1.59148	0.216558	0.261129	0.259053	0.304818	0.208242	3.41783	0.202722					GO:0008535	cytochrome c oxidase biogenesis			0	0	1	0	0
		GO:0006729	tetrahydrobiopterin biosynthesis							1	0	0	1	0	0	0	0	0	0	0	0		2		3.96751	0.222946	0.231851	4.66011	0.241195	0.144372	0.174086	0.172702	0.203212	0.138828	0.143194	0.135148					GO:0006729	tetrahydrobiopterin biosynthesis			0	0	0	0	0
		GO:0006779	porphyrin biosynthesis							0	0	0	0	0	0	0	0	0	1	1	0		2		0.20339	0.222946	0.231851	0.178076	0.241195	0.144372	0.174086	0.172702	0.203212	6.23787	6.01935	0.135148					GO:0006779	porphyrin biosynthesis			0	0	0	0	0
		GO:0008299	isoprenoid biosynthesis							0	0	0	0	1	1	0	0	0	0	0	0		2		0.20339	0.222946	0.231851	0.178076	3.20632	5.96264	0.174086	0.172702	0.203212	0.138828	0.143194	0.135148					GO:0008299	isoprenoid biosynthesis			0	0	0	0	0
		GO:0009396	folic acid and derivative biosynthesis							0	0	1	1	0	0	0	0	0	0	0	0		2		0.20339	0.222946	3.37108	4.66011	0.241195	0.144372	0.174086	0.172702	0.203212	0.138828	0.143194	0.135148					GO:0009396	folic acid and derivative biosynthesis			0	0	0	0	1
		GO:0016051	carbohydrate biosynthesis							0	2	0	0	0	0	0	0	0	0	0	0		2		0.20339	17.9416	0.231851	0.178076	0.241195	0.144372	0.174086	0.172702	0.203212	0.138828	0.143194	0.135148					GO:0016051	carbohydrate biosynthesis			0	0	0	2	0
		GO:0016126	sterol biosynthesis							0	0	1	0	0	0	0	0	0	0	0	1		2		0.20339	0.222946	3.37108	0.178076	0.241195	0.144372	0.174086	0.172702	0.203212	0.138828	0.143194	6.43309					GO:0016126	sterol biosynthesis			0	0	0	1	0
		GO:0006024	glycosaminoglycan biosynthesis							0	0	0	0	0	0	0	0	0	0	0	1		1		0.101695	0.111473	0.115925	0.0890378	0.120598	0.072186	0.0870431	0.086351	0.101606	0.069414	0.0715968	14.7986					GO:0006024	glycosaminoglycan biosynthesis			0	0	0	0	0
		GO:0006506	GPI anchor biosynthesis							1	0	0	0	0	0	0	0	0	0	0	0		1		9.83333	0.111473	0.115925	0.0890378	0.120598	0.072186	0.0870431	0.086351	0.101606	0.069414	0.0715968	0.0675739					GO:0006506	GPI anchor biosynthesis			0	0	0	0	0
		GO:0006583	melanin biosynthesis from tyrosine							0	1	0	0	0	0	0	0	0	0	0	0		1		0.101695	8.97078	0.115925	0.0890378	0.120598	0.072186	0.0870431	0.086351	0.101606	0.069414	0.0715968	0.0675739					GO:0006583	melanin biosynthesis from tyrosine			0	0	1	0	0
		GO:0006688	glycosphingolipid biosynthesis							0	0	0	0	0	1	0	0	0	0	0	0		1		0.101695	0.111473	0.115925	0.0890378	0.120598	13.8531	0.0870431	0.086351	0.101606	0.069414	0.0715968	0.0675739					GO:0006688	glycosphingolipid biosynthesis			0	0	0	0	0
										36	41	35	12	17	17	20	18	36	25	21	14		292		3.34479	5.2082	0.801015	6.43101	7.41985	0.38566	0.531579	1.2706	3.36302	2.06303	0.122034	1.16065									7	19	28	26	13
Lipid Metabolism / Membrane		go	go name																				0																Lipid Metabolism / Membrane		go	go name
		GO:0006629	lipid metabolism							2	0	7	7	4	9	13	7	9	3	6	4		71		3.48596	7.91458	0.0213532	0.267984	1.94416	3.99414	10.2307	0.354158	1.01085	0.600382	0.356511	0.0579867					GO:0006629	lipid metabolism			0	0	0	2	3
		GO:0006643	membrane lipid metabolism							1	0	5	6	2	8	14	12	8	1	2	7		66		4.68931	7.35722	0.560825	0.073617	4.10812	3.052	15.6231	9.44564	0.661919	2.69213	1.41104	2.03571					GO:0006643	membrane lipid metabolism			0	0	0	1	2
		GO:0006633	fatty acid biosynthesis							0	0	6	0	1	0	1	1	3	3	1	1		17		1.72881	1.89504	11.3277	1.51364	0.421473	1.22716	0.104211	0.0992056	1.44072	3.486	0.017405	0.00573717					GO:0006633	fatty acid biosynthesis			0	0	0	2	1
		GO:0006644	phospholipid metabolism							2	1	1	1	0	1	1	2	1	0	0	0		10		1.38418	9.51662e-06	0.00161949	0.0443246	1.20598	0.170017	0.0539053	1.9849	0.00720244	0.69414	0.715968	0.675739					GO:0006644	phospholipid metabolism			1	1	0	0	0
		GO:0006695	cholesterol biosynthesis							0	2	1	1	1	0	0	0	0	2	1	2		10		1.01695	1.10174	0.00161949	0.0443246	0.00604452	0.72186	0.870431	0.86351	1.01606	3.00678	0.176645	3.15192					GO:0006695	cholesterol biosynthesis			0	0	2	1	0
		GO:0008203	cholesterol metabolism							0	0	1	1	0	0	1	3	0	1	0	1		8		0.813559	0.891784	0.0383226	0.199254	0.964781	0.577488	0.219209	9.54807	0.812848	0.475951	0.572774	0.513717					GO:0008203	cholesterol metabolism			0	0	0	1	0
		GO:0006869	lipid transport							0	0	1	0	0	0	0	0	2	2	0	1		6		0.610169	0.668838	0.254062	0.534227	0.723586	0.433116	0.522259	0.518106	4.16557	7.12265	0.429581	1.08133					GO:0006869	lipid transport			0	0	0	0	1
		GO:0006944	membrane fusion							0	1	0	0	0	1	0	0	2	2	0	0		6		0.610169	0.292934	0.695553	0.534227	0.723586	0.942959	0.522259	0.518106	4.16557	7.12265	0.429581	0.405443					GO:0006944	membrane fusion			0	1	1	0	0
		GO:0008654	phospholipid biosynthesis							0	0	0	1	0	0	0	0	0	0	1	0		2		0.20339	0.222946	0.231851	4.66011	0.241195	0.144372	0.174086	0.172702	0.203212	0.138828	6.01935	0.135148					GO:0008654	phospholipid biosynthesis			0	0	0	0	0
		GO:0000038	very-long-chain fatty acid metabolism							0	0	0	0	0	0	0	0	0	0	0	1		1		0.101695	0.111473	0.115925	0.0890378	0.120598	0.072186	0.0870431	0.086351	0.101606	0.069414	0.0715968	14.7986					GO:0000038	very-long-chain fatty acid metabolism			0	0	0	0	0
										5	4	22	17	8	19	30	25	25	14	11	17		197		10.5315	13.9685	0.128497	0.0539954	9.21096	2.66046	13.9454	6.05335	2.82804	0.123063	0.380622	1.75733									1	2	3	7	7
Mitosis		go	go name																				0																Mitosis		go	go name
		GO:0007067	mitosis							5	5	7	1	4	4	0	0	5	1	6	0		38		0.69945	0.412201	2.63394	1.55589	0.00219611	0.870964	3.30764	3.28134	0.702563	0.932475	5.05608	2.56781					GO:0007067	mitosis			1	2	2	6	0
		GO:0007059	chromosome segregation							2	1	2	0	3	1	0	0	2	0	1	0		12		0.791902	0.0382513	0.508123	1.06845	2.53306	0.0489673	1.04452	1.03621	0.794029	0.832968	0.0525265	0.810887					GO:0007059	chromosome segregation			1	2	0	2	0
		GO:0007076	mitotic chromosome condensation							3	2	1	1	0	0	1	0	0	0	1	1		10		5.14831	1.10174	0.00161949	0.0443246	1.20598	0.72186	0.0539053	0.86351	1.01606	0.69414	0.176645	0.22721					GO:0007076	mitotic chromosome condensation			1	1	2	1	0
		GO:0016288	cytokinesis							1	0	0	1	3	0	0	2	1	0	1	1		10		0.00706215	1.11473	1.15925	0.0443246	3.85376	0.72186	0.870431	1.9849	0.00720244	0.69414	0.176645	0.22721					GO:0016288	cytokinesis			0	0	0	0	0
		GO:0007088	regulation of mitosis							0	2	1	0	0	0	0	0	0	0	0	0		3		0.305085	10.6649	1.69665	0.267113	0.361793	0.216558	0.261129	0.259053	0.304818	0.208242	0.21479	0.202722					GO:0007088	regulation of mitosis			0	0	1	1	0
		GO:0007090	regulation of S phase of mitotic cell cycle							0	0	0	0	1	0	0	0	0	0	0	0		1		0.101695	0.111473	0.115925	0.0890378	8.29204	0.072186	0.0870431	0.086351	0.101606	0.069414	0.0715968	0.0675739					GO:0007090	regulation of S phase of mitotic cell cycle			0	0	0	0	0
		GO:0007346	regulation of mitotic cell cycle							0	0	1	0	0	0	0	0	0	0	0	0		1		0.101695	0.111473	8.62623	0.0890378	0.120598	0.072186	0.0870431	0.086351	0.101606	0.069414	0.0715968	0.0675739					GO:0007346	regulation of mitotic cell cycle			0	0	0	0	0
										11	10	12	3	11	5	1	2	8	1	9	2		75		2.64501	0.907355	2.53714	1.74204	1.19072	0.00051924	4.53515	2.85983	0.186579	3.2869	3.40282	1.69728									3	5	5	10	0
Miscellaneous metabolism		go	go name																				0																Miscellaneous metabolism		go	go name
		GO:0008152	metabolism							12	18	19	15	9	11	7	18	7	4	10	5		135		0.0188324	1.63324	1.9701	1.54934	2.35751	0.430794	1.45966	5.34954	2.62939	2.76825	0.114152	1.57011					GO:0008152	metabolism			2	12	11	14	5
		GO:0005975	carbohydrate metabolism							4	6	4	4	7	3	4	6	9	3	4	6		60		0.47081	5.70997e-05	0.892699	0.182025	0.0511423	0.286837	0.146402	0.345044	2.39124	0.219715	2.06593e-05	1.36326					GO:0005975	carbohydrate metabolism			1	2	4	2	1
		GO:0006006	glucose metabolism							2	7	0	1	1	0	0	0	2	0	5	1		19		0.0380613	15.1379	2.20258	0.214707	0.598193	1.37153	1.65382	1.64067	0.0385204	1.31887	11.7479	0.0364504					GO:0006006	glucose metabolism			0	0	8	0	0
		GO:0006631	fatty acid metabolism							3	2	2	2	2	1	1	0	2	1	0	1		17		1.43719	0.0567384	0.0345977	0.291661	0.0178008	0.0195716	0.104211	1.46797	0.131124	0.0103705	1.21715	0.00573717					GO:0006631	fatty acid metabolism			1	2	1	3	1
		GO:0006081	aldehyde metabolism							2	5	0	0	1	1	0	0	0	1	3	0		13		0.587571	11.6464	1.50703	1.15749	0.127546	0.0190681	1.13156	1.12256	1.32088	0.0309179	5.60489	0.878461					GO:0006081	aldehyde metabolism			0	1	6	0	0
		GO:0005977	glycogen metabolism							2	2	0	0	3	0	0	1	2	1	0	0		11		1.05187	0.810222	1.27518	0.979416	3.12242	0.794046	0.957474	0.019613	1.05435	0.12252	0.787565	0.743313					GO:0005977	glycogen metabolism			1	0	2	0	0
		GO:0006691	leukotriene metabolism							2	0	0	0	1	0	0	2	3	1	0	0		9		1.81293	1.00326	1.04333	0.80134	0.00114279	0.649674	0.783388	2.50598	6.24836	0.316535	0.644371	0.608165					GO:0006691	leukotriene metabolism			0	0	1	0	0
		GO:0006071	glycerol metabolism							0	1	0	1	1	0	2	0	0	1	0	1		7		0.711864	0.140544	0.811478	0.348078	0.0905073	0.505302	4.01862	0.604457	0.711242	0.700746	0.501178	0.747325					GO:0006071	glycerol metabolism			0	0	1	0	0
		GO:0008202	steroid metabolism							0	0	2	0	0	2	1	0	0	1	0	1		7		0.711864	0.780311	2.48615	0.623265	0.844184	5.31672	0.374588	0.604457	0.711242	0.700746	0.501178	0.747325					GO:0008202	steroid metabolism			0	0	0	0	1
		GO:0006796	phosphate metabolism							1	2	0	1	0	0	0	0	1	0	0	1		6		0.395951	3.61112	0.695553	0.576188	0.723586	0.433116	0.522259	0.518106	0.397015	0.416484	0.429581	1.08133					GO:0006796	phosphate metabolism			0	0	2	0	0
		GO:0006012	galactose metabolism							0	0	0	0	0	0	0	3	0	0	0	1		4		0.40678	0.445892	0.463702	0.356151	0.482391	0.288744	0.348172	24.578	0.406424	0.277656	0.286387	2.35169					GO:0006012	galactose metabolism			0	0	0	0	0
		GO:0006020	myo-inositol metabolism							1	1	0	0	0	1	0	0	1	0	0	0		4		1.18715	0.99351	0.463702	0.356151	0.482391	2.12569	0.348172	0.345404	1.1891	0.277656	0.286387	0.270296					GO:0006020	myo-inositol metabolism			0	0	1	0	0
		GO:0006072	glycerol-3-phosphate metabolism							0	0	0	0	0	1	1	0	1	0	1	0		4		0.40678	0.445892	0.463702	0.356151	0.482391	2.12569	1.56799	0.345404	1.1891	0.277656	2.15287	0.270296					GO:0006072	glycerol-3-phosphate metabolism			0	0	0	0	0
		GO:0006104	succinyl-CoA metabolism							1	2	1	0	0	0	0	0	0	0	0	0		4		1.18715	7.08225	0.917391	0.356151	0.482391	0.288744	0.348172	0.345404	0.406424	0.277656	0.286387	0.270296					GO:0006104	succinyl-CoA metabolism			0	2	0	2	0
		GO:0006801	superoxide metabolism							0	3	0	0	0	0	0	0	0	0	1	0		4		0.40678	18.7121	0.463702	0.356151	0.482391	0.288744	0.348172	0.345404	0.406424	0.277656	2.15287	0.270296					GO:0006801	superoxide metabolism			0	1	2	0	0
		GO:0006066	alcohol metabolism							0	1	0	1	0	0	0	0	0	1	0	0		3		0.305085	1.80556	0.347776	2.52911	0.361793	0.216558	0.261129	0.259053	0.304818	3.56133	0.21479	0.202722					GO:0006066	alcohol metabolism			0	0	0	1	0
		GO:0006069	ethanol oxidation							0	1	0	0	0	1	0	1	0	0	0	0		3		0.305085	1.80556	0.347776	0.267113	0.361793	3.38062	0.261129	2.64202	0.304818	0.208242	0.21479	0.202722					GO:0006069	ethanol oxidation			0	0	0	1	0
		GO:0006636	fatty acid desaturation							0	0	0	1	2	0	0	0	0	0	0	0		3		0.305085	0.334419	0.347776	2.52911	9.76291	0.216558	0.261129	0.259053	0.304818	0.208242	0.21479	0.202722					GO:0006636	fatty acid desaturation			0	0	0	0	0
		GO:0006693	prostaglandin metabolism							1	0	0	0	0	0	0	1	1	0	0	0		3		2.08004	0.334419	0.347776	0.267113	0.361793	0.216558	0.261129	2.64202	2.08279	0.208242	0.21479	0.202722					GO:0006693	prostaglandin metabolism			0	0	0	0	0
		GO:0006725	aromatic compound metabolism							0	0	1	0	0	0	0	0	0	0	1	1		3		0.305085	0.334419	1.69665	0.267113	0.361793	0.216558	0.261129	0.259053	0.304818	0.208242	3.41783	3.68964					GO:0006725	aromatic compound metabolism			0	0	0	0	0
		GO:0009108	coenzyme biosynthesis							1	0	2	0	0	0	0	0	0	0	0	0		3		2.08004	0.334419	10.207	0.267113	0.361793	0.216558	0.261129	0.259053	0.304818	0.208242	0.21479	0.202722					GO:0009108	coenzyme biosynthesis			0	0	0	0	0
		GO:0006002	fructose 6-phosphate metabolism							0	0	0	0	0	0	0	1	0	0	0	0		1		0.101695	0.111473	0.115925	0.0890378	0.120598	0.072186	0.0870431	11.5806	0.101606	0.069414	0.0715968	0.0675739					GO:0006002	fructose 6-phosphate metabolism			0	0	0	0	0
		GO:0006013	mannose metabolism							0	0	0	0	0	0	0	0	0	0	0	1		1		0.101695	0.111473	0.115925	0.0890378	0.120598	0.072186	0.0870431	0.086351	0.101606	0.069414	0.0715968	14.7986					GO:0006013	mannose metabolism			0	0	0	0	0
		GO:0006041	glucosamine metabolism							0	0	0	0	1	0	0	0	0	0	0	0		1		0.101695	0.111473	0.115925	0.0890378	8.29204	0.072186	0.0870431	0.086351	0.101606	0.069414	0.0715968	0.0675739					GO:0006041	glucosamine metabolism			0	0	0	0	0
		GO:0006101	citrate metabolism							0	0	1	0	0	0	0	0	0	0	0	0		1		0.101695	0.111473	8.62623	0.0890378	0.120598	0.072186	0.0870431	0.086351	0.101606	0.069414	0.0715968	0.0675739					GO:0006101	citrate metabolism			0	0	0	0	0
		GO:0006584	catecholamine metabolism							0	0	0	0	0	0	1	0	0	0	0	0		1		0.101695	0.111473	0.115925	0.0890378	0.120598	0.072186	11.4886	0.086351	0.101606	0.069414	0.0715968	0.0675739					GO:0006584	catecholamine metabolism			0	0	0	0	0
		GO:0006635	fatty acid beta-oxidation							0	0	0	1	0	0	0	0	0	0	0	0		1		0.101695	0.111473	0.115925	11.2312	0.120598	0.072186	0.0870431	0.086351	0.101606	0.069414	0.0715968	0.0675739					GO:0006635	fatty acid beta-oxidation			0	0	0	0	0
		GO:0006684	sphingomyelin metabolism							0	0	0	0	0	0	1	0	0	0	0	0		1		0.101695	0.111473	0.115925	0.0890378	0.120598	0.072186	11.4886	0.086351	0.101606	0.069414	0.0715968	0.0675739					GO:0006684	sphingomyelin metabolism			0	0	0	0	0
										32	51	32	27	28	21	18	33	29	14	25	19		329		0.0964745	10.9182	0.154806	0.000417423	1.73624	0.0640443	2.87291	1.94848	0.0656848	2.70894	0.444165	0.170673									5	20	39	23	8
mRNA Synthesis		go	go name																				0																mRNA Synthesis		go	go name
		GO:0006371	mRNA splicing							26	15	15	1	12	3	0	1	6	1	0	0		80		51.6984	6.74249	6.0086	5.11145	1.49621	1.13336	6.96345	4.90621	0.283803	3.62024	5.72774	5.40591					GO:0006371	mRNA splicing			4	20	8	11	3
		GO:0006396	RNA processing							6	9	7	0	9	3	3	0	2	1	0	1		41		1.42869	6.45809	1.96818	3.65055	5.34505	0.0223048	0.0265191	3.54039	0.924646	1.10899	2.93547	1.04675					GO:0006396	RNA processing			2	6	2	7	4
		GO:0006397	mRNA processing							10	5	10	0	3	2	0	0	3	0	0	0		33		17.4888	0.959527	14.059	2.93825	0.0959456	0.0237319	2.87242	2.84958	0.000692313	2.29066	2.36269	2.22994					GO:0006397	mRNA processing			1	9	3	2	5
		GO:0006364	rRNA processing							6	5	8	1	0	1	1	1	0	0	0	0		23		7.79956	3.49508	14.7027	0.448934	2.77375	0.20831	0.418149	0.407588	2.33694	1.59652	1.64673	1.5542					GO:0006364	rRNA processing			2	5	0	6	3
		GO:0006376	mRNA splice site selection							1	3	4	0	1	0	0	0	2	0	0	0		11		0.000256805	3.62466	7.97274	0.979416	0.0319819	0.794046	0.957474	0.949861	1.05435	0.763554	0.787565	0.743313					GO:0006376	mRNA splice site selection			0	2	1	2	2
		GO:0000245	spliceosome assembly							2	3	2	0	0	0	0	0	1	0	0	0		8		2.37429	6.69048	1.83478	0.712303	0.964781	0.577488	0.696345	0.690808	0.102579	0.555312	0.572774	0.540591					GO:0000245	spliceosome assembly			0	2	1	2	0
		GO:0016071	mRNA metabolism							0	1	0	0	4	0	0	2	0	0	1	0		8		0.813559	0.0541199	0.927404	0.712303	12.8253	0.577488	0.696345	3.1789	0.812848	0.555312	0.434419	0.540591					GO:0016071	mRNA metabolism			0	1	0	0	0
		GO:0006379	mRNA cleavage							1	2	1	1	0	0	0	0	1	0	0	0		6		0.395951	3.61112	0.254062	0.576188	0.723586	0.433116	0.522259	0.518106	0.397015	0.416484	0.429581	0.405443					GO:0006379	mRNA cleavage			0	0	2	1	0
		GO:0000154	rRNA modification							0	2	2	0	0	0	1	0	0	0	0	0		5		0.508475	4.97728	4.70965	0.445189	0.602988	0.36093	0.976251	0.431755	0.50803	0.34707	0.357984	0.33787					GO:0000154	rRNA modification			0	1	1	0	2
		GO:0008380	RNA splicing							0	0	2	0	1	0	0	0	1	0	0	0		4		0.40678	0.445892	6.74216	0.356151	0.844354	0.288744	0.348172	0.345404	1.1891	0.277656	0.286387	0.270296					GO:0008380	RNA splicing			0	0	0	1	1
		GO:0006370	mRNA capping							1	0	0	0	0	0	0	0	0	0	0	0		1		9.83333	0.111473	0.115925	0.0890378	0.120598	0.072186	0.0870431	0.086351	0.101606	0.069414	0.0715968	0.0675739					GO:0006370	mRNA capping			0	0	0	0	0
		GO:0006402	mRNA catabolism							0	1	0	0	0	0	0	0	0	0	0	0		1		0.101695	8.97078	0.115925	0.0890378	0.120598	0.072186	0.0870431	0.086351	0.101606	0.069414	0.0715968	0.0675739					GO:0006402	mRNA catabolism			0	0	1	0	0
										53	46	51	3	30	9	5	4	16	2	1	1		221		57.394	28.4888	38.2221	13.6856	1.82061	2.49063	9.90179	11.3822	1.03859	11.361	13.7523	12.875									9	46	19	32	20
Nucleotide Biosynthesis		go	go name																				0																Nucleotide Biosynthesis		go	go name
		GO:0006164	purine nucleotide biosynthesis							3	0	4	0	0	1	0	0	0	0	0	0		8		7.6303	0.891784	13.4843	0.712303	0.964781	0.423777	0.696345	0.690808	0.812848	0.555312	0.572774	0.540591					GO:0006164	purine nucleotide biosynthesis			1	2	0	1	1
		GO:0006183	GTP biosynthesis							1	0	2	1	0	0	1	0	0	0	3	0		8		0.102048	0.891784	1.83478	0.199254	0.964781	0.577488	0.219209	0.690808	0.812848	0.555312	12.1867	0.540591					GO:0006183	GTP biosynthesis			1	0	0	1	0
		GO:0006228	UTP biosynthesis							1	0	2	1	0	0	1	0	0	0	3	0		8		0.102048	0.891784	1.83478	0.199254	0.964781	0.577488	0.219209	0.690808	0.812848	0.555312	12.1867	0.540591					GO:0006228	UTP biosynthesis			1	0	0	1	0
		GO:0006241	CTP biosynthesis							1	0	2	1	0	0	1	0	0	0	3	0		8		0.102048	0.891784	1.83478	0.199254	0.964781	0.577488	0.219209	0.690808	0.812848	0.555312	12.1867	0.540591					GO:0006241	CTP biosynthesis			1	0	0	1	0
		GO:0006048	UDP-N-acetylglucosamine biosynthesis							0	0	2	4	0	0	0	0	0	0	0	0		6		0.610169	0.668838	3.39329	27.3425	0.723586	0.433116	0.522259	0.518106	0.609636	0.416484	0.429581	0.405443					GO:0006048	UDP-N-acetylglucosamine biosynthesis			0	0	0	0	2
		GO:0009156	ribonucleoside monophosphate biosynthesis							3	1	0	0	1	0	0	0	0	0	0	0		5		15.3814	0.55087	0.579627	0.445189	0.44432	0.36093	0.435215	0.431755	0.50803	0.34707	0.357984	0.33787					GO:0009156	ribonucleoside monophosphate biosynthesis			0	1	0	1	0
		GO:0009165	nucleotide biosynthesis							1	2	0	0	0	0	0	0	0	2	0	0		5		0.69209	4.97728	0.579627	0.445189	0.602988	0.36093	0.435215	0.431755	0.50803	9.25	0.357984	0.33787					GO:0009165	nucleotide biosynthesis			0	0	1	1	0
		GO:0006207	'de novo' pyrimidine base biosynthesis							0	0	1	0	0	1	0	0	0	1	0	0		3		0.305085	0.334419	1.69665	0.267113	0.361793	3.38062	0.261129	0.259053	0.304818	3.56133	0.21479	0.202722					GO:0006207	'de novo' pyrimidine base biosynthesis			0	1	0	0	0
		GO:0006189	'de novo' IMP biosynthesis							2	0	0	0	0	0	0	0	0	0	0	0		2		19.6667	0.222946	0.231851	0.178076	0.241195	0.144372	0.174086	0.172702	0.203212	0.138828	0.143194	0.135148					GO:0006189	'de novo' IMP biosynthesis			1	0	0	0	0
		GO:0009113	purine base biosynthesis							2	0	0	0	0	0	0	0	0	0	0	0		2		19.6667	0.222946	0.231851	0.178076	0.241195	0.144372	0.174086	0.172702	0.203212	0.138828	0.143194	0.135148					GO:0009113	purine base biosynthesis			1	0	0	0	0
		GO:0006171	cAMP biosynthesis							0	0	0	0	0	0	1	0	0	0	0	0		1		0.101695	0.111473	0.115925	0.0890378	0.120598	0.072186	11.4886	0.086351	0.101606	0.069414	0.0715968	0.0675739					GO:0006171	cAMP biosynthesis			0	0	0	0	0
		GO:0006177	GMP biosynthesis							0	0	1	0	0	0	0	0	0	0	0	0		1		0.101695	0.111473	8.62623	0.0890378	0.120598	0.072186	0.0870431	0.086351	0.101606	0.069414	0.0715968	0.0675739					GO:0006177	GMP biosynthesis			0	0	0	1	0
										14	3	14	7	1	2	4	0	0	3	9	0		57		15.9889	1.43495	12.2998	1.27934	4.81555	0.943422	0.0758077	4.92201	5.79154	0.141545	7.58411	3.85171									6	4	1	7	3
Nucleotide Metabolism		go	go name																				0																Nucleotide Metabolism		go	go name
		GO:0009116	nucleoside metabolism							3	3	1	1	1	0	0	0	0	0	1	0		10		5.14831	4.41992	0.00161949	0.0443246	0.00604452	0.72186	0.870431	0.86351	1.01606	0.69414	0.176645	0.675739					GO:0009116	nucleoside metabolism			0	2	0	3	0
		GO:0006259	DNA metabolism							0	4	2	1	0	0	0	1	0	1	0	0		9		0.915254	11.8133	1.35392	0.103289	1.08538	0.649674	0.783388	0.123012	0.914454	0.316535	0.644371	0.608165					GO:0006259	DNA metabolism			0	0	2	3	1
		GO:0006144	purine base metabolism							2	2	0	0	2	0	0	0	0	0	0	0		6		4.16008	3.61112	0.695553	0.534227	3.18295	0.433116	0.522259	0.518106	0.609636	0.416484	0.429581	0.405443					GO:0006144	purine base metabolism			1	1	1	1	0
		GO:0006143	purine metabolism							2	1	0	0	1	0	0	1	0	0	0	0		5		5.64972	0.55087	0.579627	0.445189	0.44432	0.36093	0.435215	0.992452	0.50803	0.34707	0.357984	0.33787					GO:0006143	purine metabolism			0	1	0	1	0
		GO:0009117	nucleotide metabolism							0	1	1	1	0	0	0	0	0	0	2	0		5		0.508475	0.55087	0.496208	0.931158	0.602988	0.36093	0.435215	0.431755	0.50803	0.34707	8.90256	0.33787					GO:0009117	nucleotide metabolism			0	0	1	1	0
		GO:0009225	nucleotide-sugar metabolism							0	1	0	0	1	0	0	1	0	0	1	1		5		0.508475	0.55087	0.579627	0.445189	0.44432	0.36093	0.435215	0.992452	0.50803	0.34707	1.42253	1.57596					GO:0009225	nucleotide-sugar metabolism			0	0	1	0	0
		GO:0006155	adenosine deaminase reaction							0	0	0	1	0	0	0	0	0	0	0	0		1		0.101695	0.111473	0.115925	11.2312	0.120598	0.072186	0.0870431	0.086351	0.101606	0.069414	0.0715968	0.0675739					GO:0006155	adenosine deaminase reaction			0	0	0	0	0
										7	12	4	4	5	0	0	3	0	1	4	1		41		3.00958	16.8181	0.0176018	0.136383	0.0876937	2.95963	3.56877	0.0223564	4.16585	1.10899	0.6217	1.04675									1	4	5	9	1
Nuclear Transport		go	go name																				0																Nuclear Transport		go	go name
		GO:0006606	protein-nucleus import							1	4	2	0	0	0	0	0	0	0	0	0		7		0.213479	17.2194	2.48615	0.623265	0.844184	0.505302	0.609302	0.604457	0.711242	0.485898	0.501178	0.473017					GO:0006606	protein-nucleus import			1	1	2	2	1
		GO:0006406	mRNA-nucleus export							2	0	1	0	1	1	0	0	0	0	0	0		5		5.64972	0.557365	0.496208	0.445189	0.44432	1.40162	0.435215	0.431755	0.50803	0.34707	0.357984	0.33787					GO:0006406	mRNA-nucleus export			1	1	0	1	0
		GO:0006913	nucleocytoplasmic transport							0	0	1	2	0	0	0	0	0	0	0	0		3		0.305085	0.334419	1.69665	13.6713	0.361793	0.216558	0.261129	0.259053	0.304818	0.208242	0.21479	0.202722					GO:0006913	nucleocytoplasmic transport			0	0	0	0	0
		GO:0000059	protein-nucleus import, docking							0	1	0	0	0	0	0	0	0	0	0	0		1		0.101695	8.97078	0.115925	0.0890378	0.120598	0.072186	0.0870431	0.086351	0.101606	0.069414	0.0715968	0.0675739					GO:0000059	protein-nucleus import, docking			0	0	1	0	0
										3	5	4	2	1	1	0	0	0	0	0	0		16		1.7304	7.98486	3.66956	0.398509	0.339157	0.00593449	1.39269	1.38162	1.6257	1.11062	1.14555	1.08118									2	2	3	3	1
Oxygen		go	go name																				0																Oxygen		go	go name
		GO:0015671	oxygen transport							0	0	0	0	2	0	0	3	12	25	8	4		54		5.49153	6.01954	6.25997	4.80804	2.80119	3.89804	4.70033	0.422679	10.8976	140.969	5.72951	0.105788					GO:0015671	oxygen transport			1	0	0	0	0
		GO:0006783	heme biosynthesis							0	0	0	1	0	0	0	0	0	1	1	0		3		0.305085	0.334419	0.347776	2.52911	0.361793	0.216558	0.261129	0.259053	0.304818	3.56133	3.41783	0.202722					GO:0006783	heme biosynthesis			0	0	0	0	0
		GO:0006800	oxygen and reactive oxygen species metabolism							0	1	0	0	0	0	0	0	0	0	1	1		3		0.305085	1.80556	0.347776	0.267113	0.361793	0.216558	0.261129	0.259053	0.304818	0.208242	3.41783	3.68964					GO:0006800	oxygen and reactive oxygen species metabolism			0	0	1	0	0
										0	1	0	1	2	0	0	3	12	26	10	5		60		6.10169	4.65014	6.95553	3.3862	3.44764	4.33116	5.22259	0.713002	8.32232	134.182	9.59504	0.406273									1	0	1	0	0
Protein Modification		go	go name																				0																Protein Modification		go	go name
		GO:0006468	protein amino acid phosphorylation							15	12	16	13	12	8	5	10	20	21	13	8		153		0.0599867	0.810375	0.000787901	0.0209876	1.35722	0.55104	4.6654	0.417357	2.70643	13.1938	0.808745	0.312762					GO:0006468	protein amino acid phosphorylation			7	6	7	10	8
		GO:0006464	protein modification							18	19	12	6	18	5	3	3	7	4	4	7		106		7.5993	7.32256	0.0990086	0.893403	4.26913	0.68582	3.85695	3.7955	0.868825	1.28947	1.43742	0.0134323					GO:0006464	protein modification			5	15	10	6	3
		GO:0006470	protein amino acid dephosphorylation							4	4	1	3	11	4	5	1	7	6	5	7		58		0.377167	0.630824	4.67703	0.696897	4.06442	0.00248281	0.0296226	3.07129	0.5609	1.41936	0.34988	3.22227					GO:0006470	protein amino acid dephosphorylation			3	2	3	1	0
		GO:0006499	N-terminal protein myristoylation							2	0	0	2	1	1	2	5	1	3	2	1		20		0.0141243	2.22946	2.31851	0.0886492	0.691389	0.0956124	0.107811	7.94725	0.426085	2.38588	0.353289	0.0596396					GO:0006499	N-terminal protein myristoylation			1	1	0	0	1
		GO:0006486	protein amino acid glycosylation							0	4	0	1	2	1	0	1	1	0	1	3		14		1.42373	5.33427	1.62296	0.0198981	0.181015	0.00375255	1.2186	0.0124257	0.0723823	0.971796	0.00478314	5.38314					GO:0006486	protein amino acid glycosylation			0	2	1	1	0
		GO:0006487	N-linked glycosylation							0	2	0	2	1	0	0	2	1	0	1	2		11		1.11864	0.810222	1.27518	1.46698	0.0319819	0.794046	0.957474	1.57427	0.000230771	0.763554	0.102435	2.60618					GO:0006487	N-linked glycosylation			0	1	0	1	0
		GO:0006471	protein amino acid ADP-ribosylation							0	0	0	0	2	1	0	1	0	1	1	0		6		0.610169	0.668838	0.695553	0.534227	3.18295	0.942959	0.522259	0.623237	0.609636	1.02361	0.959504	0.405443					GO:0006471	protein amino acid ADP-ribosylation			0	0	0	0	0
		GO:0006475	internal protein amino acid acetylation							1	0	1	0	1	0	0	0	0	0	0	1		4		1.18715	0.445892	0.917391	0.356151	0.844354	0.288744	0.348172	0.345404	0.406424	0.277656	0.286387	2.35169					GO:0006475	internal protein amino acid acetylation			0	1	0	2	0
		GO:0006493	O-linked glycosylation							0	0	0	0	0	0	0	1	0	0	0	2		3		0.305085	0.334419	0.347776	0.267113	0.361793	0.216558	0.261129	2.64202	0.304818	0.208242	0.21479	18.4207					GO:0006493	O-linked glycosylation			0	0	0	0	0
		GO:0006481	C-terminal protein amino acid methylation							0	0	0	0	1	0	0	0	0	0	0	0		1		0.101695	0.111473	0.115925	0.0890378	8.29204	0.072186	0.0870431	0.086351	0.101606	0.069414	0.0715968	0.0675739					GO:0006481	C-terminal protein amino acid methylation			0	0	0	0	0
										40	41	30	27	49	20	15	24	37	35	27	31		376		0.889049	0.318995	2.34506	0.495818	2.01746	1.19629	8.24061	1.25979	0.170949	4.91827	0.150482	2.32566									16	28	21	21	12
Protein Targeting		go	go name																				0																Protein Targeting		go	go name
		GO:0006886	intracellular protein transport							27	20	23	7	20	11	6	8	21	9	6	6		164		10.2391	0.852542	2.32922	3.33549	0.350775	0.000166959	4.21056	2.11341	2.51241	0.271846	2.4034	1.97357					GO:0006886	intracellular protein transport			13	15	9	15	5
		GO:0006605	protein targeting							19	21	15	8	16	9	10	12	11	7	8	11		147		2.39458	2.95143	0.00535763	1.46323	0.00229503	0.0871526	0.289578	0.00924776	0.531831	0.72397	0.362017	0.329789					GO:0006605	protein targeting			4	7	15	10	5
		GO:0015031	protein transport							0	6	6	3	3	3	7	4	9	4	2	3		50		5.08475	0.215198	0.139522	0.315304	1.18057	0.0427358	2.43765	0.000179711	4.59993	0.187622	0.576549	0.0091653					GO:0015031	protein transport			2	3	0	6	1
		GO:0008104	protein localization							3	1	2	0	1	0	0	0	0	0	0	0		7		9.44673	0.140544	2.48615	0.623265	0.0905073	0.505302	0.609302	0.604457	0.711242	0.485898	0.501178	0.473017					GO:0008104	protein localization			1	0	1	0	1
		GO:0006857	oligopeptide transport							0	1	0	0	0	0	1	0	0	1	0	0		3		0.305085	1.80556	0.347776	0.267113	0.361793	0.216558	2.61225	0.259053	0.304818	3.56133	0.21479	0.202722					GO:0006857	oligopeptide transport			0	0	1	0	0
		GO:0006626	protein-mitochondrial targeting							0	1	0	0	0	0	0	0	0	0	0	0		1		0.101695	8.97078	0.115925	0.0890378	0.120598	0.072186	0.0870431	0.086351	0.101606	0.069414	0.0715968	0.0675739					GO:0006626	protein-mitochondrial targeting			0	0	1	0	0
										49	50	46	18	40	23	24	24	41	21	16	20		372		6.89667	4.79818	1.56238	5.51819	3.29036e-05	0.17908	1.22225	1.13952	1.43643	0.43833	3.3803	0.570221									20	25	27	31	12
Ribosomal Assembly		go	go name																				0																Ribosomal Assembly		go	go name
		GO:0007046	ribosome biogenesis							42	14	5	2	15	1	0	0	0	2	0	0		81		175.613	4.72439	1.54619	3.5137	5.07446	3.8993	7.05049	6.99443	8.23009	2.15849	5.79934	5.47349					GO:0007046	ribosome biogenesis			2	17	9	4	2
		GO:0006365	35S primary transcript processing							0	2	2	0	0	0	1	0	0	0	0	0		5		0.508475	4.97728	4.70965	0.445189	0.602988	0.36093	0.976251	0.431755	0.50803	0.34707	0.357984	0.33787					GO:0006365	35S primary transcript processing			0	1	1	0	2
										42	16	7	2	15	1	1	0	0	2	0	0		86		161.01	7.00858	0.467165	3.92065	3.99582	4.2488	5.46947	7.42618	8.73812	2.45826	6.15732	5.81136									2	18	10	4	4
Signal Transduction		go	go name																				0																Signal Transduction		go	go name
		GO:0007165	signal transduction							15	17	26	28	16	15	15	18	32	18	12	14		226		1.81442	1.57437	0.302442	5.34463	3.19079	0.00327785	0.575982	7.79276e-05	6.57605	0.808735	0.681903	0.00694488					GO:0007165	signal transduction			7	5	9	13	5
		GO:0007242	intracellular signaling cascade							14	14	15	14	15	11	3	16	17	11	13	13		156		0.0122411	0.192403	0.100105	0.132502	0.213525	0.0252305	7.83967	1.13541	0.522113	0.0807285	0.682844	1.05631					GO:0007242	intracellular signaling cascade			3	13	6	5	4
		GO:0007264	small GTPase mediated signal transduction							7	16	16	6	14	4	11	6	15	7	8	5		115		1.35655	1.92232	1.53479	1.3407	0.238744	1.93959	0.378906	1.17251	2.00431	0.0309072	0.0139693	0.761822					GO:0007264	small GTPase mediated signal transduction			6	5	3	16	6
		GO:0007267	cell-cell signaling							1	2	1	1	2	4	1	5	2	4	2	2		27		0.984411	0.205695	1.29599	0.719287	0.316358	2.80874	0.678877	4.12259	0.106352	3.08226	0.0228303	0.052894					GO:0007267	cell-cell signaling			2	1	1	0	1
		GO:0007169	transmembrane receptor protein tyrosine kinase signaling pathway							2	0	2	4	1	1	2	0	0	2	1	2		17		0.130276	1.89504	0.0345977	5.33802	0.421473	0.0195716	0.32582	1.46797	1.7273	0.779025	0.017405	0.846975					GO:0007169	transmembrane receptor protein tyrosine kinase signaling pathway			0	2	0	0	2
		GO:0007166	cell surface receptor linked signal transduction							0	1	3	2	3	1	1	2	1	2	0	0		16		1.62712	0.253263	1.20172	0.398509	1.06308	0.00593449	0.0670786	0.452961	0.168956	0.951901	1.14555	1.08118					GO:0007166	cell surface receptor linked signal transduction			1	1	0	0	1
		GO:0007229	integrin-mediated signaling pathway							2	1	0	2	0	0	0	1	1	1	1	1		10		1.38418	9.51662e-06	1.15925	1.86232	1.20598	0.72186	0.870431	0.0575074	0.00720244	0.202885	0.176645	0.22721					GO:0007229	integrin-mediated signaling pathway			0	0	1	0	0
		GO:0007266	Rho protein signal transduction							1	0	0	0	0	1	1	3	1	0	2	1		10		0.00706215	1.11473	1.15925	0.890378	1.20598	0.170017	0.0539053	6.6457	0.00720244	0.69414	2.84506	0.22721					GO:0007266	Rho protein signal transduction			0	2	0	0	0
		GO:0007254	JNK cascade							1	0	0	0	2	1	0	2	0	0	1	2		9		0.0379787	1.00326	1.04333	0.80134	1.23083	0.274778	0.783388	2.50598	0.914454	0.624726	0.283256	3.83395					GO:0007254	JNK cascade			0	1	0	0	0
		GO:0007205	protein kinase C activation							1	1	1	0	0	0	0	1	0	1	2	0		7		0.213479	0.140544	0.114221	0.623265	0.844184	0.505302	0.609302	0.384183	0.711242	0.700746	5.37976	0.473017					GO:0007205	protein kinase C activation			0	0	1	0	0
		GO:0007265	Ras protein signal transduction							1	2	0	0	1	0	0	0	3	0	0	0		7		0.213479	2.66714	0.811478	0.623265	0.0905073	0.505302	0.609302	0.604457	9.45759	0.485898	0.501178	0.473017					GO:0007265	Ras protein signal transduction			1	1	0	1	0
		GO:0000160	two-component signal transduction system (phosphorelay)							0	2	2	0	0	0	2	0	0	0	0	0		6		0.610169	3.61112	3.39329	0.534227	0.723586	0.433116	5.22449	0.518106	0.609636	0.416484	0.429581	0.405443					GO:0000160	two-component signal transduction system (phosphorelay)			0	1	0	1	0
		GO:0000165	MAPKKK cascade							0	0	0	1	1	0	1	1	0	0	0	1		5		0.508475	0.557365	0.579627	0.931158	0.44432	0.36093	0.976251	0.992452	0.50803	0.34707	0.357984	1.57596					GO:0000165	MAPKKK cascade			0	0	0	0	1
		GO:0007185	transmembrane receptor protein tyrosine phosphatase signaling pathway							0	0	0	3	0	0	0	0	0	0	0	2		5		0.508475	0.557365	0.579627	17.8874	0.602988	0.36093	0.435215	0.431755	0.50803	0.34707	0.357984	9.56052					GO:0007185	transmembrane receptor protein tyrosine phosphatase signaling pathway			0	0	0	0	0
		GO:0007259	JAK-STAT cascade							0	2	0	0	1	1	0	0	1	0	0	0		5		0.508475	4.97728	0.579627	0.445189	0.44432	1.40162	0.435215	0.431755	0.693527	0.34707	0.357984	0.33787					GO:0007259	JAK-STAT cascade			0	0	1	0	0
		GO:0007154	cell communication							0	0	0	0	0	1	2	1	0	0	0	0		4		0.40678	0.445892	0.463702	0.356151	0.482391	2.12569	9.57561	1.58945	0.406424	0.277656	0.286387	0.270296					GO:0007154	cell communication			0	0	0	0	1
		GO:0007178	transmembrane receptor protein serine/threonine kinase signaling pathway							0	0	2	0	0	0	0	0	1	0	1	0		4		0.40678	0.445892	6.74216	0.356151	0.482391	0.288744	0.348172	0.345404	1.1891	0.277656	2.15287	0.270296					GO:0007178	transmembrane receptor protein serine/threonine kinase signaling pathway			0	0	0	1	1
		GO:0007182	common-partner SMAD protein phosphorylation							0	0	1	0	0	0	0	0	1	1	0	1		4		0.40678	0.445892	0.917391	0.356151	0.482391	0.288744	0.348172	0.345404	1.1891	2.25776	0.286387	2.35169					GO:0007182	common-partner SMAD protein phosphorylation			0	0	0	0	1
		GO:0007243	protein kinase cascade							1	0	0	0	1	1	0	0	1	0	0	0		4		1.18715	0.445892	0.463702	0.356151	0.844354	2.12569	0.348172	0.345404	1.1891	0.277656	0.286387	0.270296					GO:0007243	protein kinase cascade			0	0	0	0	0
		GO:0007252	I-kappaB phosphorylation							0	2	0	0	0	0	0	0	1	0	0	0		3		0.305085	10.6649	0.347776	0.267113	0.361793	0.216558	0.261129	0.259053	2.08279	0.208242	0.21479	0.202722					GO:0007252	I-kappaB phosphorylation			0	0	1	1	0
		GO:0000188	inactivation of MAPK							0	0	0	0	0	1	0	0	0	1	0	0		2		0.20339	0.222946	0.231851	0.178076	0.241195	5.96264	0.174086	0.172702	0.203212	6.23787	0.143194	0.135148					GO:0000188	inactivation of MAPK			0	0	0	0	0
		GO:0006469	negative regulation of protein kinase activity							0	0	1	0	0	0	0	0	0	0	0	1		2		0.20339	0.222946	3.37108	0.178076	0.241195	0.144372	0.174086	0.172702	0.203212	0.138828	0.143194	6.43309					GO:0006469	negative regulation of protein kinase activity			0	0	0	0	0
		GO:0007183	SMAD protein heteromerization							0	0	1	0	0	0	0	0	0	1	0	0		2		0.20339	0.222946	3.37108	0.178076	0.241195	0.144372	0.174086	0.172702	0.203212	6.23787	0.143194	0.135148					GO:0007183	SMAD protein heteromerization			0	0	0	0	1
		GO:0007190	adenylate cyclase activation							0	0	1	0	0	0	1	0	0	0	0	0		2		0.20339	0.222946	3.37108	0.178076	0.241195	0.144372	4.7878	0.172702	0.203212	0.138828	0.143194	0.135148					GO:0007190	adenylate cyclase activation			0	0	0	0	0
		GO:0007214	gamma-aminobutyric acid signaling pathway							0	0	1	0	1	0	0	0	0	0	0	0		2		0.20339	0.222946	3.37108	0.178076	3.20632	0.144372	0.174086	0.172702	0.203212	0.138828	0.143194	0.135148					GO:0007214	gamma-aminobutyric acid signaling pathway			0	0	0	0	0
		GO:0000187	activation of MAPK							0	0	0	0	0	0	0	0	0	0	1	0		1		0.101695	0.111473	0.115925	0.0890378	0.120598	0.072186	0.0870431	0.086351	0.101606	0.069414	13.9671	0.0675739					GO:0000187	activation of MAPK			0	0	0	0	0
		GO:0007202	phospholipase C activation							0	0	0	1	0	0	0	0	0	0	0	0		1		0.101695	0.111473	0.115925	11.2312	0.120598	0.072186	0.0870431	0.086351	0.101606	0.069414	0.0715968	0.0675739					GO:0007202	phospholipase C activation			0	0	0	0	0
		GO:0007216	metabotropic glutamate receptor signaling pathway							0	0	0	0	0	0	0	0	0	0	0	1		1		0.101695	0.111473	0.115925	0.0890378	0.120598	0.072186	0.0870431	0.086351	0.101606	0.069414	0.0715968	14.7986					GO:0007216	metabotropic glutamate receptor signaling pathway			0	0	0	0	0
		GO:0007253	cytoplasmic sequestering of NF-kappaB							1	0	0	0	0	0	0	0	0	0	0	0		1		9.83333	0.111473	0.115925	0.0890378	0.120598	0.072186	0.0870431	0.086351	0.101606	0.069414	0.0715968	0.0675739					GO:0007253	cytoplasmic sequestering of NF-kappaB			1	0	0	0	0
		GO:0007258	JUN phosphorylation							0	0	0	0	0	0	0	0	0	0	1	0		1		0.101695	0.111473	0.115925	0.0890378	0.120598	0.072186	0.0870431	0.086351	0.101606	0.069414	13.9671	0.0675739					GO:0007258	JUN phosphorylation			0	0	0	0	0
		GO:0008037	cell recognition							0	0	0	0	0	0	1	0	0	0	0	0		1		0.101695	0.111473	0.115925	0.0890378	0.120598	0.072186	11.4886	0.086351	0.101606	0.069414	0.0715968	0.0675739					GO:0008037	cell recognition			0	0	0	0	0
										47	60	73	62	58	42	41	56	77	49	45	46		656		3.34229	0.566783	0.385646	1.42136	2.51922	0.113879	2.75022	0.309839	4.95328	1.03519	0.0335	0.515416									21	32	23	38	24
Small Molecule Transport		go	go name																				0																Small Molecule Transport		go	go name
		GO:0006832	small molecule transport							3	5	2	8	9	1	2	1	4	1	1	3		40		0.143008	0.270599	1.24753	7.44926	5.73873	1.1412	0.491112	1.62301	0.0288098	1.04962	1.12165	0.0924045					GO:0006832	small molecule transport			1	0	4	1	1
		GO:0006865	amino acid transport							0	0	0	1	0	1	0	0	1	0	1	0		4		0.40678	0.445892	0.463702	1.50813	0.482391	2.12569	0.348172	0.345404	1.1891	0.277656	2.15287	0.270296					GO:0006865	amino acid transport			0	0	0	0	0
		GO:0008643	carbohydrate transport							1	0	0	1	1	0	0	0	0	0	0	1		4		1.18715	0.445892	0.463702	1.50813	0.844354	0.288744	0.348172	0.345404	0.406424	0.277656	0.286387	2.35169					GO:0008643	carbohydrate transport			1	0	0	0	0
		GO:0006833	water transport							0	0	0	0	0	0	0	1	0	0	0	1		2		0.20339	0.222946	0.231851	0.178076	0.241195	0.144372	0.174086	4.8335	0.203212	0.138828	0.143194	6.43309					GO:0006833	water transport			0	0	0	0	0
		GO:0015718	monocarboxylic acid transport							0	0	0	1	0	0	0	0	0	0	0	0		1		0.101695	0.111473	0.115925	11.2312	0.120598	0.072186	0.0870431	0.086351	0.101606	0.069414	0.0715968	0.0675739					GO:0015718	monocarboxylic acid transport			0	0	0	0	0
		GO:0015840	urea transport							0	0	0	0	0	0	0	0	0	0	1	0		1		0.101695	0.111473	0.115925	0.0890378	0.120598	0.072186	0.0870431	0.086351	0.101606	0.069414	13.9671	0.0675739					GO:0015840	urea transport			0	0	0	0	0
										4	5	2	11	10	2	2	2	5	1	3	5		52		0.146893	0.00987332	2.39074	11.6663	3.88342	0.68995	1.22235	1.19615	0.00954067	1.78754	0.0693819	0.946847									2	0	4	1	1
Stress Response		go	go name																				0																Stress Response		go	go name
		GO:0006952	defense response							2	2	1	2	3	4	7	2	4	3	3	3		36		0.580352	0.798498	2.23986	0.329235	0.221088	1.09911	6.39286	0.281786	0.15321	0.201353	0.157579	0.243764					GO:0006952	defense response			1	0	4	0	4
		GO:0006950	response to stress							0	2	1	1	1	2	2	2	3	1	0	3		18		1.83051	0.0233453	0.451594	0.164617	0.508042	0.549557	0.235405	0.246024	1.19104	0.0259422	1.28874	3.24398					GO:0006950	response to stress			0	2	1	0	0
		GO:0006979	response to oxidative stress							0	3	2	0	0	0	0	0	1	0	2	2		10		1.01695	4.41992	0.992416	0.890378	1.20598	0.72186	0.870431	0.86351	0.00720244	0.69414	2.84506	3.15192					GO:0006979	response to oxidative stress			0	0	2	1	2
		GO:0006953	acute-phase response							0	1	2	0	0	0	0	0	3	1	1	0		8		0.813559	0.0541199	1.83478	0.712303	0.964781	0.577488	0.696345	0.690808	7.6397	0.475951	0.434419	0.540591					GO:0006953	acute-phase response			0	0	1	0	2
		GO:0006968	cellular defense response							0	0	0	1	2	0	1	1	2	0	0	0		7		0.711864	0.780311	0.811478	0.348078	2.31187	0.505302	0.374588	0.384183	3.1297	0.485898	0.501178	0.473017					GO:0006968	cellular defense response			1	0	0	0	0
		GO:0009611	response to wounding							1	1	0	1	0	1	0	1	1	0	0	0		6		0.395951	0.292934	0.695553	0.576188	0.723586	0.942959	0.522259	0.623237	0.397015	0.416484	0.429581	0.405443					GO:0009611	response to wounding			0	1	0	0	0
		GO:0016066	cellular defense response (sensu Vertebrata)							0	0	2	0	1	1	1	0	0	0	0	0		5		0.508475	0.557365	4.70965	0.445189	0.44432	1.40162	0.976251	0.431755	0.50803	0.34707	0.357984	0.33787					GO:0016066	cellular defense response (sensu Vertebrata)			0	0	0	1	0
		GO:0009634	heavy metal sensitivity/resistance							0	1	1	0	1	0	1	0	0	0	0	0		4		0.40678	0.99351	0.917391	0.356151	0.844354	0.288744	1.56799	0.345404	0.406424	0.277656	0.286387	0.270296					GO:0009634	heavy metal sensitivity/resistance			0	0	1	0	0
		GO:0009409	response to cold							0	1	1	1	0	0	0	0	0	0	0	0		3		0.305085	1.80556	1.69665	2.52911	0.361793	0.216558	0.261129	0.259053	0.304818	0.208242	0.21479	0.202722					GO:0009409	response to cold			0	1	0	0	0
		GO:0009408	response to heat							0	0	0	0	0	0	0	0	2	0	0	0		2		0.20339	0.222946	0.231851	0.178076	0.241195	0.144372	0.174086	0.172702	19.6839	0.138828	0.143194	0.135148					GO:0009408	response to heat			0	0	0	0	0
		GO:0009412	response to heavy metal							0	0	0	0	0	0	0	0	0	0	1	0		1		0.101695	0.111473	0.115925	0.0890378	0.120598	0.072186	0.0870431	0.086351	0.101606	0.069414	13.9671	0.0675739					GO:0009412	response to heavy metal			0	0	0	0	0
		GO:0009416	response to light							0	0	0	0	0	0	0	0	0	1	0	0		1		0.101695	0.111473	0.115925	0.0890378	0.120598	0.072186	0.0870431	0.086351	0.101606	14.4063	0.0715968	0.0675739					GO:0009416	response to light			0	0	0	0	0
										3	11	10	6	8	8	12	6	16	6	7	8		101		4.72453	0.083128	0.0257623	0.672167	0.848905	0.227081	2.05764	0.556641	5.28356	0.050383	0.0100738	0.431266									2	4	9	2	8
Translation		go	go name																				0																Translation		go	go name
		GO:0006412	protein biosynthesis							126	66	54	19	46	7	2	1	9	8	5	5		348		302.247	30.7974	9.83399	3.41954	2.1866	12.3525	26.0989	27.9167	18.3099	10.0755	15.3519	14.0516					GO:0006412	protein biosynthesis			11	47	45	32	23
		GO:0006446	regulation of translational initiation							2	5	8	0	4	0	0	0	1	0	0	0		20		0.0141243	4.96755	18.8386	1.78076	1.77728	1.44372	1.74086	1.72702	0.426085	1.38828	1.43194	1.35148					GO:0006446	regulation of translational initiation			0	3	2	4	4
		GO:0006417	regulation of protein biosynthesis							1	0	4	0	0	0	0	0	1	0	0	0		6		0.395951	0.668838	20.4139	0.534227	0.723586	0.433116	0.522259	0.518106	0.397015	0.416484	0.429581	0.405443					GO:0006417	regulation of protein biosynthesis			1	0	0	0	1
		GO:0006445	regulation of translation							2	0	0	0	0	1	0	0	0	0	0	0		3		11.8117	0.334419	0.347776	0.267113	0.361793	3.38062	0.261129	0.259053	0.304818	0.208242	0.21479	0.202722					GO:0006445	regulation of translation			1	1	0	0	0
		GO:0006449	regulation of translational termination							1	0	0	0	0	0	0	0	0	0	0	0		1		9.83333	0.111473	0.115925	0.0890378	0.120598	0.072186	0.0870431	0.086351	0.101606	0.069414	0.0715968	0.0675739					GO:0006449	regulation of translational termination			1	0	0	0	0
		GO:0006450	regulation of translational fidelity							0	0	1	0	0	0	0	0	0	0	0	0		1		0.101695	0.111473	8.62623	0.0890378	0.120598	0.072186	0.0870431	0.086351	0.101606	0.069414	0.0715968	0.0675739					GO:0006450	regulation of translational fidelity			0	0	0	0	0
										132	71	67	19	50	8	2	1	11	8	5	5		379		296.391	31.8219	21.6354	5.04949	2.33166	12.8927	28.7844	30.5904	18.0865	11.9795	17.4772	16.0473									14	51	47	36	28
t-RNA Synthesis		go	go name																				0																t-RNA Synthesis		go	go name
		GO:0008033	tRNA processing							2	0	5	0	0	1	0	0	0	0	0	0		8		2.37429	0.891784	23.3374	0.712303	0.964781	0.423777	0.696345	0.690808	0.812848	0.555312	0.572774	0.540591					GO:0008033	tRNA processing			2	0	0	2	1
		GO:0006399	tRNA metabolism							0	1	1	2	0	0	0	0	0	0	2	0		6		0.610169	0.292934	0.254062	5.05822	0.723586	0.433116	0.522259	0.518106	0.609636	0.416484	6.83566	0.405443					GO:0006399	tRNA metabolism			0	1	0	0	0
		GO:0006420	arginyl-tRNA aminoacylation							0	2	1	0	0	0	0	0	0	0	0	0		3		0.305085	10.6649	1.69665	0.267113	0.361793	0.216558	0.261129	0.259053	0.304818	0.208242	0.21479	0.202722					GO:0006420	arginyl-tRNA aminoacylation			0	0	2	0	1
		GO:0006400	tRNA modification							0	0	1	0	0	0	0	0	0	0	0	0		1		0.101695	0.111473	8.62623	0.0890378	0.120598	0.072186	0.0870431	0.086351	0.101606	0.069414	0.0715968	0.0675739					GO:0006400	tRNA modification			0	0	0	0	1
		GO:0006422	aspartyl-tRNA aminoacylation							0	0	0	1	0	0	0	0	0	0	0	0		1		0.101695	0.111473	0.115925	11.2312	0.120598	0.072186	0.0870431	0.086351	0.101606	0.069414	0.0715968	0.0675739					GO:0006422	aspartyl-tRNA aminoacylation			0	0	0	0	0
		GO:0006433	prolyl-tRNA aminoacylation							0	1	0	0	0	0	0	0	0	0	0	0		1		0.101695	8.97078	0.115925	0.0890378	0.120598	0.072186	0.0870431	0.086351	0.101606	0.069414	0.0715968	0.0675739					GO:0006433	prolyl-tRNA aminoacylation			0	1	0	0	0
										2	4	8	3	0	1	0	0	0	0	2	0		20		0.0141243	2.20348	18.8386	1.24063	2.41195	0.0956124	1.74086	1.72702	2.03212	1.38828	0.353289	1.35148									2	2	2	2	3
Transcription		go	go name																				0																Transcription		go	go name
		GO:0006355	regulation of transcription, DNA-dependent							36	63	50	33	71	46	32	29	53	26	31	25		495		2.26502	3.99307	0.0438806	1.50171	6.61154	5.16754	1.59925	2.95546	1.30133	1.25059	0.139176	1.36608					GO:0006355	regulation of transcription, DNA-dependent			21	26	24	36	13
		GO:0006357	regulation of transcription from Pol II promoter							7	7	6	3	8	6	0	2	13	2	6	3		63		0.265851	0.0817087	0.0505744	0.978044	0.246003	0.78165	5.48371	1.96245	9.79845	1.1415	0.816409	0.261168					GO:0006357	regulation of transcription from Pol II promoter			4	5	3	3	0
		GO:0006366	transcription from Pol II promoter							4	6	5	4	10	2	3	1	1	2	2	3		43		0.000262778	0.73383	0.0709812	0.0726848	6.98917	0.296676	0.0620001	1.85823	2.4436	0.239772	0.284247	0.0303664					GO:0006366	transcription from Pol II promoter			1	3	3	5	2
		GO:0006350	transcription							5	7	7	5	6	2	0	2	0	0	1	3		38		0.69945	2.96563	2.63394	1.25636	1.00014	0.13067	3.30764	0.374564	3.86103	2.63773	0.999556	0.156988					GO:0006350	transcription			1	3	4	5	1
		GO:0006414	translational elongation							13	8	2	3	4	1	0	0	2	0	1	0		34		34.1377	6.86723	0.741547	0.0189996	0.0356016	0.778343	2.95946	2.93593	0.453303	2.36008	0.762824	2.29751					GO:0006414	translational elongation			1	7	6	1	1
		GO:0006413	translational initiation							1	5	14	6	0	1	0	0	0	1	2	0		30		1.24529	1.46467	42.414	5.58695	3.61793	0.552051	2.61129	2.59053	3.04818	0.492783	1.03296e-05	2.02722					GO:0006413	translational initiation			0	2	0	12	3
		GO:0000122	negative regulation of transcription from Pol II promoter							1	4	3	1	3	1	0	2	2	1	0	0		18		0.290176	2.96562	0.762185	0.164617	0.653488	0.0397142	1.56678	0.246024	0.076605	0.0259422	1.28874	1.21633					GO:0000122	negative regulation of transcription from Pol II promoter			1	1	3	2	0
		GO:0006383	transcription from Pol III promoter							1	2	5	2	0	0	2	0	0	0	0	0		12		0.0115348	0.585869	12.6113	1.15238	1.44717	0.866232	1.22155	1.03621	1.21927	0.832968	0.859162	0.810887					GO:0006383	transcription from Pol III promoter			0	2	0	5	1
		GO:0006367	transcription initiation from Pol II promoter							2	1	2	0	3	1	0	0	1	0	1	0		11		1.05187	0.0107348	0.717718	0.979416	3.12242	0.0974274	0.957474	0.949861	0.000230771	0.763554	0.102435	0.743313					GO:0006367	transcription initiation from Pol II promoter			0	1	0	1	0
		GO:0006352	transcription initiation							0	1	1	0	4	0	0	0	0	0	0	1		7		0.711864	0.140544	0.114221	0.623265	15.6797	0.505302	0.609302	0.604457	0.711242	0.485898	0.501178	0.747325					GO:0006352	transcription initiation			0	0	0	2	0
		GO:0006354	RNA elongation							0	0	3	0	2	0	0	0	0	0	0	2		7		0.711864	0.780311	7.92727	0.623265	2.31187	0.505302	0.609302	0.604457	0.711242	0.485898	0.501178	5.84054					GO:0006354	RNA elongation			0	0	1	1	1
		GO:0006359	regulation of transcription from Pol III promoter							0	0	2	2	2	1	0	0	0	0	0	0		7		0.711864	0.780311	2.48615	3.87867	2.31187	0.635971	0.609302	0.604457	0.711242	0.485898	0.501178	0.473017					GO:0006359	regulation of transcription from Pol III promoter			0	0	0	1	1
		GO:0006283	transcription-coupled nucleotide-excision repair							3	2	0	0	0	0	0	0	0	0	0	0		5		15.3814	4.97728	0.579627	0.445189	0.602988	0.36093	0.435215	0.431755	0.50803	0.34707	0.357984	0.33787					GO:0006283	transcription-coupled nucleotide-excision repair			0	0	2	0	0
		GO:0006356	regulation of transcription from Pol I promoter							0	1	0	2	1	0	0	0	0	0	1	0		5		0.508475	0.55087	0.579627	6.74521	0.44432	0.36093	0.435215	0.431755	0.50803	0.34707	1.42253	0.33787					GO:0006356	regulation of transcription from Pol I promoter			1	0	1	0	0
		GO:0009303	rRNA transcription							0	1	2	0	0	0	0	0	0	0	0	0		3		0.305085	1.80556	10.207	0.267113	0.361793	0.216558	0.261129	0.259053	0.304818	0.208242	0.21479	0.202722					GO:0009303	rRNA transcription			0	0	0	1	1
		GO:0006351	transcription, DNA-dependent							0	0	0	1	0	0	0	0	1	0	0	0		2		0.20339	0.222946	0.231851	4.66011	0.241195	0.144372	0.174086	0.172702	3.97177	0.138828	0.143194	0.135148					GO:0006351	transcription, DNA-dependent			0	0	0	0	0
		GO:0006384	transcription initiation from Pol III promoter							1	0	0	0	0	0	0	0	0	1	0	0		2		3.96751	0.222946	0.231851	0.178076	0.241195	0.144372	0.174086	0.172702	0.203212	6.23787	0.143194	0.135148					GO:0006384	transcription initiation from Pol III promoter			0	0	0	0	0
		GO:0006415	translational termination							1	0	0	0	0	0	0	0	0	0	0	0		1		9.83333	0.111473	0.115925	0.0890378	0.120598	0.072186	0.0870431	0.086351	0.101606	0.069414	0.0715968	0.0675739					GO:0006415	translational termination			1	0	0	0	0
		GO:0016481	negative regulation of transcription							0	1	0	0	0	0	0	0	0	0	0	0		1		0.101695	8.97078	0.115925	0.0890378	0.120598	0.072186	0.0870431	0.086351	0.101606	0.069414	0.0715968	0.0675739					GO:0016481	negative regulation of transcription			0	0	0	0	0
										75	109	102	62	114	61	37	36	73	33	45	37		784		0.105359	13.0379	5.7896	0.0748165	11.6576	1.37131	11.506	12.0743	0.00721528	6.72453	1.11467	3.42876									31	50	47	75	24
Ubiquitin / Proteolysis		go	go name																				0																Ubiquitin / Proteolysis		go	go name
		GO:0006508	proteolysis and peptidolysis							9	24	9	24	16	11	9	23	15	5	11	9		165		2.80817	3.72949	4.31446	8.9171	0.194846	0.00114233	1.45972	8.09298	0.00346157	3.25549	5.6813e-05	0.213128					GO:0006508	proteolysis and peptidolysis			4	7	20	6	5
		GO:0006512	ubiquitin cycle							12	13	4	1	10	3	2	1	3	2	3	3		57		9.50758	10.3136	0.69569	3.13077	2.72989	0.196005	1.56596	2.98908	1.06773	0.835133	0.183863	0.109351					GO:0006512	ubiquitin cycle			3	11	7	3	1
		GO:0006511	ubiquitin-dependent protein catabolism							6	13	8	3	6	1	3	1	7	2	3	3		56		0.147094	10.7889	0.913771	0.592641	0.000132224	2.18242	0.533948	2.90701	0.718053	0.786365	0.157488	0.0893323					GO:0006511	ubiquitin-dependent protein catabolism			2	7	8	5	1
		GO:0030162	regulation of proteolysis and peptidolysis							0	0	0	0	0	1	0	0	0	1	0	1		3		0.305085	0.334419	0.347776	0.267113	0.361793	3.38062	0.261129	0.259053	0.304818	3.56133	0.21479	3.68964					GO:0030162	regulation of proteolysis and peptidolysis			1	0	0	0	0
		GO:0000209	protein polyubiquitination							1	0	0	0	0	0	0	0	0	0	0	0		1		9.83333	0.111473	0.115925	0.0890378	0.120598	0.072186	0.0870431	0.086351	0.101606	0.069414	0.0715968	0.0675739					GO:0000209	protein polyubiquitination			1	0	0	0	0
		GO:0016567	protein ubiquitination							0	0	0	0	0	0	0	0	0	0	0	1		1		0.101695	0.111473	0.115925	0.0890378	0.120598	0.072186	0.0870431	0.086351	0.101606	0.069414	0.0715968	14.7986					GO:0016567	protein ubiquitination			0	0	0	0	0
										28	50	21	28	32	16	14	25	25	10	17	17		283		0.14857	18.2993	2.67758	1.11283	0.0876923	0.5246	3.59817	0.303073	0.0512839	4.07769	0.206348	0.0496753									11	25	35	14	7
Vesicle Transport		go	go name																				0																Vesicle Transport		go	go name
		GO:0006888	ER to Golgi transport							2	5	0	0	7	3	2	1	3	1	1	1		26		0.0734463	2.43958	3.01406	2.31498	7.07098	0.956319	0.00350271	0.598077	0.166424	0.299618	0.335196	0.270473					GO:0006888	ER to Golgi transport			2	2	3	0	0
		GO:0016192	vesicle-mediated transport							0	0	3	2	3	2	1	3	3	3	0	3		23		2.33898	2.56388	0.174186	0.00827863	0.124669	0.141149	0.418149	0.815922	0.400863	1.62706	1.64673	1.74857					GO:0016192	vesicle-mediated transport			1	0	0	1	1
		GO:0006839	mitochondrial transport							1	1	0	0	1	0	0	2	0	0	0	0		5		0.69209	0.55087	0.579627	0.445189	0.44432	0.36093	0.435215	7.01995	0.50803	0.34707	0.357984	0.33787					GO:0006839	mitochondrial transport			0	0	1	0	0
		GO:0006891	intra-Golgi transport							0	1	0	0	1	0	0	0	0	1	2	0		5		0.508475	0.55087	0.579627	0.445189	0.44432	0.36093	0.435215	0.431755	0.50803	1.50339	8.90256	0.33787					GO:0006891	intra-Golgi transport			0	0	1	0	0
		GO:0008333	endosome to lysosome transport							1	0	0	0	0	0	0	0	0	0	0	0		1		9.83333	0.111473	0.115925	0.0890378	0.120598	0.072186	0.0870431	0.086351	0.101606	0.069414	0.0715968	0.0675739					GO:0008333	endosome to lysosome transport			0	0	0	0	0
		GO:0016197	endosome transport							0	0	0	0	0	1	0	0	0	0	0	0		1		0.101695	0.111473	0.115925	0.0890378	0.120598	13.8531	0.0870431	0.086351	0.101606	0.069414	0.0715968	0.0675739					GO:0016197	endosome transport			0	0	0	0	0
										4	7	3	2	12	6	3	6	6	5	3	4		61		0.52033	0.14137	1.96081	1.94861	5.04276	0.935644	0.790328	0.296966	0.0273432	0.292463	0.30419	0.00533456									3	2	5	1	1
Miscellaneous		go	go name																				0																Miscellaneous		go	go name
		GO:0006810	transport							15	15	14	15	15	5	10	8	14	5	6	11		133		0.665414	0.229895	0.00272231	1.7051	0.0369148	1.87235	0.0430915	0.679664	0.269643	1.63486	1.00452	0.845128					GO:0006810	transport			3	4	10	7	5
		GO:0009405	pathogenesis							3	3	2	1	1	1	0	2	2	0	0	1		16		1.7304	1.3485	0.0766452	0.0790432	0.339157	0.00593449	1.39269	0.452961	0.205158	1.11062	1.14555	0.000171289					GO:0009405	pathogenesis			1	1	1	1	2
		GO:0006804	peroxidase reaction							0	1	0	1	3	0	0	1	1	2	3	1		13		1.32203	0.0786842	1.50703	0.00404834	2.05293	0.938418	1.13156	0.00116812	0.0364002	1.69418	5.60489	0.0407118					GO:0006804	peroxidase reaction			0	0	1	0	0
		GO:0006935	chemotaxis							0	0	0	2	0	1	0	1	1	3	2	0		10		1.01695	1.11473	1.15925	1.86232	1.20598	0.170017	0.870431	0.0575074	0.00720244	9.10582	2.84506	0.675739					GO:0006935	chemotaxis			1	0	0	0	0
		GO:0006959	humoral immune response							0	0	1	0	4	0	0	0	3	0	1	1		10		1.01695	1.11473	0.00161949	0.890378	8.90141	0.72186	0.870431	0.86351	5.15561	0.69414	0.176645	0.22721					GO:0006959	humoral immune response			0	0	0	0	0
		GO:0006803	glutathione conjugation reaction							0	0	0	4	0	0	0	5	0	0	0	0		9		0.915254	1.00326	1.04333	15.7694	1.08538	0.649674	0.783388	27.8775	0.914454	0.624726	0.644371	0.608165					GO:0006803	glutathione conjugation reaction			0	0	0	0	0
		GO:0007031	peroxisome organization and biogenesis							2	0	0	0	1	2	1	1	1	1	0	0		9		1.81293	1.00326	1.04333	0.80134	0.00114279	3.43884	0.117702	0.123012	0.0383025	0.316535	0.644371	0.608165					GO:0007031	peroxisome organization and biogenesis			1	1	0	1	0
		GO:0015074	DNA integration							0	0	9	0	0	0	0	0	0	0	0	0		9		0.915254	1.00326	77.6361	0.80134	1.08538	0.649674	0.783388	0.777159	0.914454	0.624726	0.644371	0.608165					GO:0015074	DNA integration			0	0	0	2	2
		GO:0008166	viral replication							1	1	2	0	2	0	0	0	1	0	1	0		8		0.102048	0.0541199	1.83478	0.712303	1.68871	0.577488	0.696345	0.690808	0.102579	0.555312	0.434419	0.540591					GO:0008166	viral replication			0	0	0	3	0
		GO:0009399	nitrogen fixation							0	0	0	0	1	0	4	0	0	1	0	0		6		0.610169	0.668838	0.695553	0.534227	0.217829	0.433116	28.0275	0.518106	0.609636	1.02361	0.429581	0.405443					GO:0009399	nitrogen fixation			1	0	0	0	4
		GO:0006094	gluconeogenesis							0	0	2	1	0	0	0	1	0	0	0	0		4		0.40678	0.445892	6.74216	1.50813	0.482391	0.288744	0.348172	1.58945	0.406424	0.277656	0.286387	0.270296					GO:0006094	gluconeogenesis			0	0	0	1	0
		GO:0006098	pentose-phosphate shunt							0	0	2	1	0	0	0	1	0	0	0	0		4		0.40678	0.445892	6.74216	1.50813	0.482391	0.288744	0.348172	1.58945	0.406424	0.277656	0.286387	0.270296					GO:0006098	pentose-phosphate shunt			0	0	0	1	0
		GO:0006408	snRNA-nucleus export							2	1	0	1	0	0	0	0	0	0	0	0		4		7.93503	0.99351	0.463702	1.50813	0.482391	0.288744	0.348172	0.345404	0.406424	0.277656	0.286387	0.270296					GO:0006408	snRNA-nucleus export			0	1	1	0	0
		GO:0007125	invasive growth							2	2	0	0	0	0	0	0	0	0	0	0		4		7.93503	7.08225	0.463702	0.356151	0.482391	0.288744	0.348172	0.345404	0.406424	0.277656	0.286387	0.270296					GO:0007125	invasive growth			0	2	2	0	0
		GO:0009301	snRNA transcription							1	1	0	0	0	0	2	0	0	0	0	0		4		1.18715	0.99351	0.463702	0.356151	0.482391	0.288744	9.57561	0.345404	0.406424	0.277656	0.286387	0.270296					GO:0009301	snRNA transcription			0	2	0	2	0
		GO:0017121	phospholipid scrambling							0	2	0	2	0	0	0	0	0	0	0	0		4		0.40678	7.08225	0.463702	9.32022	0.482391	0.288744	0.348172	0.345404	0.406424	0.277656	0.286387	0.270296					GO:0017121	phospholipid scrambling			0	2	0	0	0
		GO:0006914	autophagy							0	0	0	0	1	0	0	0	2	0	0	0		3		0.305085	0.334419	0.347776	0.267113	1.59148	0.216558	0.261129	0.259053	11.8231	0.208242	0.21479	0.202722					GO:0006914	autophagy			0	0	0	0	0
		GO:0008220	necrosis							0	0	0	0	1	0	0	0	0	1	0	0		2		0.20339	0.222946	0.231851	0.178076	3.20632	0.144372	0.174086	0.172702	0.203212	6.23787	0.143194	0.135148					GO:0008220	necrosis			0	0	0	0	0
		GO:0009401	phosphoenolpyruvate-dependent sugar phosphotransferase system							0	0	0	0	0	1	0	0	0	0	0	1		2		0.20339	0.222946	0.231851	0.178076	0.241195	5.96264	0.174086	0.172702	0.203212	0.138828	0.143194	6.43309					GO:0009401	phosphoenolpyruvate-dependent sugar phosphotransferase system			0	0	0	0	0
		GO:0016064	humoral defense mechanism (sensu Vertebrata)							0	0	0	0	1	1	0	0	0	0	0	0		2		0.20339	0.222946	0.231851	0.178076	3.20632	5.96264	0.174086	0.172702	0.203212	0.138828	0.143194	0.135148					GO:0016064	humoral defense mechanism (sensu Vertebrata)			0	0	0	0	0
		GO:0006608	snRNP protein-nucleus import							0	1	0	0	0	0	0	0	0	0	0	0		1		0.101695	8.97078	0.115925	0.0890378	0.120598	0.072186	0.0870431	0.086351	0.101606	0.069414	0.0715968	0.0675739					GO:0006608	snRNP protein-nucleus import			0	0	1	0	0
		GO:0007569	cell aging							0	0	0	0	0	1	0	0	0	0	0	0		1		0.101695	0.111473	0.115925	0.0890378	0.120598	13.8531	0.0870431	0.086351	0.101606	0.069414	0.0715968	0.0675739					GO:0007569	cell aging			0	1	0	0	0
		GO:0009051	pentose-phosphate shunt, oxidative branch							0	0	0	1	0	0	0	0	0	0	0	0		1		0.101695	0.111473	0.115925	11.2312	0.120598	0.072186	0.0870431	0.086351	0.101606	0.069414	0.0715968	0.0675739					GO:0009051	pentose-phosphate shunt, oxidative branch			0	0	0	0	0
		GO:0009294	DNA mediated transformation							0	0	1	0	0	0	0	0	0	0	0	0		1		0.101695	0.111473	8.62623	0.0890378	0.120598	0.072186	0.0870431	0.086351	0.101606	0.069414	0.0715968	0.0675739					GO:0009294	DNA mediated transformation			0	0	0	0	0
		GO:0009315	drug resistance							0	0	0	0	0	0	1	0	0	0	0	0		1		0.101695	0.111473	0.115925	0.0890378	0.120598	0.072186	11.4886	0.086351	0.101606	0.069414	0.0715968	0.0675739					GO:0009315	drug resistance			0	0	0	0	0
										26	27	33	29	30	12	18	20	25	13	13	15		261		0.166418	0.028796	1.4262	2.99539	0.145759	1.89445	0.437171	0.0291534	0.0393077	0.98048	1.21046	0.149388									7	14	16	18	13
Cell Type Specific		go	go name																				0																Cell Type Specific		go	go name
		GO:0006955	immune response							7	11	16	19	6	3	4	10	12	21	4	7		120		1.65313	0.0989614	1.11805	9.37276	4.14834	3.4236	3.55891	0.0242609	0.0864293	23.9626	2.15733	0.0498599					GO:0006955	immune response			3	1	8	6	8
		GO:0007275	development							8	8	10	15	12	7	9	5	14	3	9	6		106		0.358597	0.723743	0.103701	5.04093	0.0344712	0.00280161	0.033604	1.51304	2.00956	2.34028	0.556507	0.0800858					GO:0007275	development			3	2	4	8	4
		GO:0007048	oncogenesis							13	11	6	9	10	1	2	4	8	5	4	2		75		5.87665	1.78744	0.459539	1.46099	0.516382	3.48192	2.90409	0.701141	0.186579	0.00382	0.218575	1.69728					GO:0007048	oncogenesis			2	6	6	5	1
		GO:0007283	spermatogenesis							4	5	11	3	3	1	7	3	3	4	3	3		50		0.0903955	4.75831e-05	7.24194	0.315304	1.18057	1.78343	2.43765	0.259502	0.620502	0.187622	0.0372254	0.0091653					GO:0007283	spermatogenesis			2	1	5	5	2
		GO:0007399	neurogenesis							5	3	4	3	5	5	2	4	3	0	4	5		43		0.294902	0.444043	0.0544731	0.0823524	0.0335789	1.64103	0.657527	0.107678	0.259234	2.9848	0.473777	2.03586					GO:0007399	neurogenesis			2	4	0	4	1
		GO:0007517	muscle development							4	1	0	6	4	1	2	5	9	5	4	1		42		0.00430455	2.72278	4.86887	2.08847	0.0670375	1.26661	0.600552	0.898348	7.47252	2.02823	0.544273	1.10453					GO:0007517	muscle development			1	3	1	0	0
		GO:0007397	histogenesis and organogenesis							1	3	4	7	2	4	0	2	4	0	9	2		38		1.9751	0.191881	0.000777801	5.31298	1.19639	0.870964	3.30764	0.374564	0.0770408	2.63773	17.6197	0.0729008					GO:0007397	histogenesis and organogenesis			1	1	1	1	1
		GO:0006954	inflammatory response							1	5	5	5	1	1	1	5	3	4	2	1		34		1.60527	0.824069	0.680857	1.93119	2.16538	0.778343	1.18466	2.12169	0.00649449	1.55805	0.03481	0.658429					GO:0006954	inflammatory response			1	3	1	3	2
		GO:0007345	embryogenesis and morphogenesis							1	5	7	0	0	3	3	1	3	1	4	2		30		1.24529	1.46467	5.40033	2.67113	3.61793	0.51005	0.161716	0.873394	0.0216073	0.492783	2.1291	0.0057463					GO:0007345	embryogenesis and morphogenesis			0	3	1	9	2
		GO:0007586	digestion							1	0	0	7	0	0	1	15	1	1	0	3		29		1.15732	3.23272	3.36184	9.84215	3.49733	2.09339	0.818288	75.9507	1.15521	0.442306	2.07631	0.788533					GO:0007586	digestion			0	1	0	0	0
		GO:0007218	neuropeptide signaling pathway							1	1	0	5	0	1	1	1	2	7	5	1		25		0.816384	1.00717	2.89814	4.65579	3.01494	0.29729	0.545015	0.532752	0.0446931	19.056	7.11265	0.228847					GO:0007218	neuropeptide signaling pathway			1	1	0	1	0
		GO:0007268	synaptic transmission							1	0	1	2	5	1	2	1	3	1	2	0		19		0.356973	2.11799	0.536109	0.139824	4.78621	0.0653351	0.163669	0.187282	0.978346	0.0471815	0.450521	1.2839					GO:0007268	synaptic transmission			0	0	0	0	0
		GO:0006936	muscle contraction							2	2	0	1	0	1	2	4	0	0	1	2		15		0.301318	0.181471	1.73888	0.0455063	1.80896	0.000103848	0.577636	7.18259	1.52409	1.04121	5.16482e-06	1.24096					GO:0006936	muscle contraction			0	3	1	0	0
		GO:0007126	meiosis							2	0	1	0	1	0	3	0	5	1	1	0		14		0.426957	1.56062	0.158402	1.24653	0.190931	1.0106	3.42352	1.20891	11.7342	0.0098059	0.00478314	0.946035					GO:0007126	meiosis			0	0	0	0	1
		GO:0007417	central nervous system development							1	2	0	1	0	1	0	3	1	2	2	1		14		0.072841	0.281089	1.62296	0.0198981	1.68837	0.00375255	1.2186	3.47673	0.0723823	1.40149	1.29845	0.0156144					GO:0007417	central nervous system development			0	1	2	0	0
		GO:0001501	skeletal development							2	3	3	0	1	0	2	0	0	1	0	1		13		0.587571	2.45264	2.24836	1.15749	0.127546	0.938418	0.960497	1.12256	1.32088	0.0309179	0.930758	0.0407118					GO:0001501	skeletal development			0	2	2	2	2
		GO:0007269	neurotransmitter secretion							2	1	1	0	1	1	1	1	0	2	1	1		12		0.791902	0.0382513	0.0544344	1.06845	0.0736959	0.0489673	0.00173139	0.00242609	1.21927	2.04722	0.0525265	0.0812545					GO:0007269	neurotransmitter secretion			0	1	0	0	0
		GO:0007595	lactation							0	0	0	0	3	2	4	0	3	0	0	0		12		1.22034	1.33768	1.39111	1.06845	2.53306	1.88592	10.449	1.03621	3.56729	0.832968	0.859162	0.810887					GO:0007595	lactation			1	0	0	0	1
		GO:0030154	cell differentiation							1	0	2	3	0	1	0	1	2	0	1	0		11		0.000256805	1.2262	0.717718	5.34355	1.32657	0.0974274	0.957474	0.019613	1.05435	0.763554	0.102435	0.743313					GO:0030154	cell differentiation			0	1	0	0	0
		GO:0030216	keratinocyte differentiation							0	0	2	0	2	2	4	0	0	1	0	0		11		1.11864	1.2262	0.717718	0.979416	0.630596	2.29632	12.0075	0.949861	1.11767	0.12252	0.787565	0.743313					GO:0030216	keratinocyte differentiation			1	0	0	0	6
		GO:0006937	regulation of muscle contraction							1	0	0	2	0	0	1	2	0	1	1	1		9		0.0379787	1.00326	1.04333	2.36529	1.08538	0.649674	0.117702	2.50598	0.914454	0.316535	0.283256	0.347038					GO:0006937	regulation of muscle contraction			0	1	0	0	0
		GO:0007286	spermatid development							0	0	0	0	0	1	0	0	1	5	0	1		8		0.813559	0.891784	0.927404	0.712303	0.964781	0.423777	0.696345	0.690808	0.102579	41.3478	0.572774	0.513717					GO:0007286	spermatid development			1	0	0	0	0
		GO:0007596	blood coagulation							0	1	1	0	1	1	0	0	2	0	0	1		7		0.711864	0.140544	0.114221	0.623265	0.0905073	0.635971	0.609302	0.604457	3.1297	0.485898	0.501178	0.747325					GO:0007596	blood coagulation			0	0	1	0	1
		GO:0008016	regulation of heart contraction rate							3	0	0	0	0	0	1	3	0	0	0	0		7		9.44673	0.780311	0.811478	0.623265	0.844184	0.505302	0.374588	11.6582	0.711242	0.485898	0.501178	0.473017					GO:0008016	regulation of heart contraction rate			0	3	0	0	0
		GO:0001503	ossification							0	0	0	0	2	0	0	1	0	2	1	0		6		0.610169	0.668838	0.695553	0.534227	3.18295	0.433116	0.522259	0.623237	0.609636	7.12265	0.959504	0.405443					GO:0001503	ossification			0	0	0	0	0
		GO:0006958	complement activation, classical pathway							0	1	0	0	2	0	0	0	2	0	0	1		6		0.610169	0.292934	0.695553	0.534227	3.18295	0.433116	0.522259	0.518106	4.16557	0.416484	0.429581	1.08133					GO:0006958	complement activation, classical pathway			0	0	1	0	0
		GO:0007389	pattern specification							1	1	0	2	0	0	0	1	0	1	0	0		6		0.395951	0.292934	0.695553	5.05822	0.723586	0.433116	0.522259	0.623237	0.609636	1.02361	0.429581	0.405443					GO:0007389	pattern specification			0	1	0	0	0
		GO:0006836	neurotransmitter transport							0	0	0	2	1	0	0	1	0	0	1	0		5		0.508475	0.557365	0.579627	6.74521	0.44432	0.36093	0.435215	0.992452	0.50803	0.34707	1.42253	0.33787					GO:0006836	neurotransmitter transport			0	0	0	0	0
		GO:0006939	smooth muscle contraction							0	0	0	1	0	0	1	2	1	0	0	0		5		0.508475	0.557365	0.579627	0.931158	0.602988	0.36093	0.976251	7.01995	0.693527	0.34707	0.357984	0.33787					GO:0006939	smooth muscle contraction			0	0	0	0	0
		GO:0007272	ionic insulation of neurons by glial cells							0	1	0	1	0	0	0	2	0	1	0	0		5		0.508475	0.55087	0.579627	0.931158	0.602988	0.36093	0.435215	7.01995	0.50803	1.50339	0.357984	0.33787					GO:0007272	ionic insulation of neurons by glial cells			0	0	0	0	0
		GO:0007530	sex determination							4	1	0	0	0	0	0	0	0	0	0	0		5		29.887	0.55087	0.579627	0.445189	0.602988	0.36093	0.435215	0.431755	0.50803	0.34707	0.357984	0.33787					GO:0007530	sex determination			2	2	0	0	0
		GO:0030097	hemopoiesis							0	0	1	1	0	0	0	1	0	1	0	1		5		0.508475	0.557365	0.496208	0.931158	0.602988	0.36093	0.435215	0.992452	0.50803	1.50339	0.357984	1.57596					GO:0030097	hemopoiesis			0	0	0	1	0
		GO:0006956	complement activation							0	0	1	2	1	0	0	0	0	0	0	0		4		0.40678	0.445892	0.917391	9.32022	0.844354	0.288744	0.348172	0.345404	0.406424	0.277656	0.286387	0.270296					GO:0006956	complement activation			0	0	0	0	1
		GO:0007498	mesoderm development							0	1	0	0	0	2	0	0	0	1	0	0		4		0.40678	0.99351	0.463702	0.356151	0.482391	11.9253	0.348172	0.345404	0.406424	2.25776	0.286387	0.270296					GO:0007498	mesoderm development			1	0	0	0	0
		GO:0007507	heart development							0	1	0	0	0	0	1	0	1	0	1	0		4		0.40678	0.99351	0.463702	0.356151	0.482391	0.288744	1.56799	0.345404	1.1891	0.277656	2.15287	0.270296					GO:0007507	heart development			0	0	1	0	0
		GO:0008366	nerve ensheathment							0	0	1	0	2	0	0	0	1	0	0	0		4		0.40678	0.445892	0.917391	0.356151	6.41263	0.288744	0.348172	0.345404	1.1891	0.277656	0.286387	0.270296					GO:0008366	nerve ensheathment			0	0	0	0	0
		GO:0001502	cartilage condensation							0	0	0	1	0	0	0	0	0	0	2	0		3		0.305085	0.334419	0.347776	2.52911	0.361793	0.216558	0.261129	0.259053	0.304818	0.208242	17.3133	0.202722					GO:0001502	cartilage condensation			0	0	0	0	0
		GO:0007131	meiotic recombination							0	0	0	0	0	0	2	0	0	0	0	1		3		0.305085	0.334419	0.347776	0.267113	0.361793	0.216558	14.0138	0.259053	0.304818	0.208242	0.21479	3.68964					GO:0007131	meiotic recombination			0	0	0	0	1
		GO:0007411	axon guidance							0	0	0	1	0	0	1	0	0	0	1	0		3		0.305085	0.334419	0.347776	2.52911	0.361793	0.216558	2.61225	0.259053	0.304818	0.208242	3.41783	0.202722					GO:0007411	axon guidance			0	0	0	0	0
		GO:0007519	myogenesis							0	0	0	1	0	0	0	0	0	0	1	1		3		0.305085	0.334419	0.347776	2.52911	0.361793	0.216558	0.261129	0.259053	0.304818	0.208242	3.41783	3.68964					GO:0007519	myogenesis			0	0	0	0	0
		GO:0007548	sex differentiation							0	0	0	0	0	0	0	0	0	0	2	1		3		0.305085	0.334419	0.347776	0.267113	0.361793	0.216558	0.261129	0.259053	0.304818	0.208242	17.3133	3.68964					GO:0007548	sex differentiation			0	0	0	0	0
		GO:0007565	pregnancy							0	0	0	1	1	0	0	1	0	0	0	0		3		0.305085	0.334419	0.347776	2.52911	1.59148	0.216558	0.261129	2.64202	0.304818	0.208242	0.21479	0.202722					GO:0007565	pregnancy			0	0	0	0	0
		GO:0007602	phototransduction							0	0	0	0	1	0	1	0	1	0	0	0		3		0.305085	0.334419	0.347776	0.267113	1.59148	0.216558	2.61225	0.259053	2.08279	0.208242	0.21479	0.202722					GO:0007602	phototransduction			0	0	0	0	0
		GO:0007626	locomotory behavior							0	0	0	0	2	0	0	0	1	0	0	0		3		0.305085	0.334419	0.347776	0.267113	9.76291	0.216558	0.261129	0.259053	2.08279	0.208242	0.21479	0.202722					GO:0007626	locomotory behavior			0	0	0	0	0
		GO:0008099	synaptic vesicle endocytosis							0	0	0	0	1	1	0	0	0	1	0	0		3		0.305085	0.334419	0.347776	0.267113	1.59148	3.38062	0.261129	0.259053	0.304818	3.56133	0.21479	0.202722					GO:0008099	synaptic vesicle endocytosis			0	0	0	0	0
		GO:0008286	insulin receptor signaling pathway							0	0	0	0	1	0	0	0	0	0	0	2		3		0.305085	0.334419	0.347776	0.267113	1.59148	0.216558	0.261129	0.259053	0.304818	0.208242	0.21479	18.4207					GO:0008286	insulin receptor signaling pathway			0	0	0	0	0
		GO:0001525	angiogenesis							0	0	0	0	0	0	0	1	1	0	0	0		2		0.20339	0.222946	0.231851	0.178076	0.241195	0.144372	0.174086	4.8335	3.97177	0.138828	0.143194	0.135148					GO:0001525	angiogenesis			0	0	0	0	0
		GO:0006941	striated muscle contraction							0	0	0	0	0	0	1	0	0	1	0	0		2		0.20339	0.222946	0.231851	0.178076	0.241195	0.144372	4.7878	0.172702	0.203212	6.23787	0.143194	0.135148					GO:0006941	striated muscle contraction			0	0	0	0	0
		GO:0007276	gametogenesis							0	0	1	0	0	1	0	0	0	0	0	0		2		0.20339	0.222946	3.37108	0.178076	0.241195	5.96264	0.174086	0.172702	0.203212	0.138828	0.143194	0.135148					GO:0007276	gametogenesis			1	0	0	0	1
		GO:0007409	axonogenesis							0	1	0	0	0	0	0	0	0	1	0	0		2		0.20339	3.54113	0.231851	0.178076	0.241195	0.144372	0.174086	0.172702	0.203212	6.23787	0.143194	0.135148					GO:0007409	axonogenesis			0	0	1	0	0
		GO:0007492	endoderm development							0	0	2	0	0	0	0	0	0	0	0	0		2		0.20339	0.222946	17.2525	0.178076	0.241195	0.144372	0.174086	0.172702	0.203212	0.138828	0.143194	0.135148					GO:0007492	endoderm development			0	0	0	0	0
		GO:0007516	hemocyte development							0	0	0	1	1	0	0	0	0	0	0	0		2		0.20339	0.222946	0.231851	4.66011	3.20632	0.144372	0.174086	0.172702	0.203212	0.138828	0.143194	0.135148					GO:0007516	hemocyte development			0	0	0	0	0
		GO:0007588	excretion							0	0	1	0	0	1	0	0	0	0	0	0		2		0.20339	0.222946	3.37108	0.178076	0.241195	5.96264	0.174086	0.172702	0.203212	0.138828	0.143194	0.135148					GO:0007588	excretion			1	0	0	0	1
		GO:0007600	sensory perception							0	0	0	0	0	0	0	0	2	0	0	0		2		0.20339	0.222946	0.231851	0.178076	0.241195	0.144372	0.174086	0.172702	19.6839	0.138828	0.143194	0.135148					GO:0007600	sensory perception			0	0	0	0	0
		GO:0008015	circulation							0	1	0	0	0	1	0	0	0	0	0	0		2		0.20339	3.54113	0.231851	0.178076	0.241195	5.96264	0.174086	0.172702	0.203212	0.138828	0.143194	0.135148					GO:0008015	circulation			0	1	0	0	0
		GO:0016056	rhodopsin mediated signaling							0	0	0	0	1	0	0	0	1	0	0	0		2		0.20339	0.222946	0.231851	0.178076	3.20632	0.144372	0.174086	0.172702	3.97177	0.138828	0.143194	0.135148					GO:0016056	rhodopsin mediated signaling			0	0	0	0	0
		GO:0030168	platelet activation							0	2	0	0	0	0	0	0	0	0	0	0		2		0.20339	17.9416	0.231851	0.178076	0.241195	0.144372	0.174086	0.172702	0.203212	0.138828	0.143194	0.135148					GO:0030168	platelet activation			0	2	0	0	0
		GO:0006940	regulation of smooth muscle contraction							0	0	0	0	1	0	0	0	0	0	0	0		1		0.101695	0.111473	0.115925	0.0890378	8.29204	0.072186	0.0870431	0.086351	0.101606	0.069414	0.0715968	0.0675739					GO:0006940	regulation of smooth muscle contraction			0	0	0	0	0
		GO:0006957	complement activation, alternative pathway							0	0	0	0	0	0	0	0	0	0	0	1		1		0.101695	0.111473	0.115925	0.0890378	0.120598	0.072186	0.0870431	0.086351	0.101606	0.069414	0.0715968	14.7986					GO:0006957	complement activation, alternative pathway			0	0	0	0	0
		GO:0007398	ectoderm development							0	0	0	0	0	0	0	1	0	0	0	0		1		0.101695	0.111473	0.115925	0.0890378	0.120598	0.072186	0.0870431	11.5806	0.101606	0.069414	0.0715968	0.0675739					GO:0007398	ectoderm development			0	0	0	0	0
		GO:0007420	brain development							0	0	0	0	0	0	1	0	0	0	0	0		1		0.101695	0.111473	0.115925	0.0890378	0.120598	0.072186	11.4886	0.086351	0.101606	0.069414	0.0715968	0.0675739					GO:0007420	brain development			0	0	0	0	0
		GO:0007500	mesoderm cell fate determination							0	1	0	0	0	0	0	0	0	0	0	0		1		0.101695	8.97078	0.115925	0.0890378	0.120598	0.072186	0.0870431	0.086351	0.101606	0.069414	0.0715968	0.0675739					GO:0007500	mesoderm cell fate determination			0	0	0	0	0
		GO:0007622	rhythmic behavior							0	0	0	0	1	0	0	0	0	0	0	0		1		0.101695	0.111473	0.115925	0.0890378	8.29204	0.072186	0.0870431	0.086351	0.101606	0.069414	0.0715968	0.0675739					GO:0007622	rhythmic behavior			1	0	0	0	0
		GO:0008090	retrograde axon cargo transport							0	0	0	0	0	0	0	0	1	0	0	0		1		0.101695	0.111473	0.115925	0.0890378	0.120598	0.072186	0.0870431	0.086351	9.84194	0.069414	0.0715968	0.0675739					GO:0008090	retrograde axon cargo transport			0	0	0	0	0
		GO:0008585	female gonad development							0	0	0	0	1	0	0	0	0	0	0	0		1		0.101695	0.111473	0.115925	0.0890378	8.29204	0.072186	0.0870431	0.086351	0.101606	0.069414	0.0715968	0.0675739					GO:0008585	female gonad development			0	0	0	0	0
		GO:0016060	metarhodopsin inactivation							0	0	0	0	1	0	0	0	0	0	0	0		1		0.101695	0.111473	0.115925	0.0890378	8.29204	0.072186	0.0870431	0.086351	0.101606	0.069414	0.0715968	0.0675739					GO:0016060	metarhodopsin inactivation			0	0	0	0	0
		GO:0016061	regulation of light-activated channel activity							0	0	0	0	1	0	0	0	0	0	0	0		1		0.101695	0.111473	0.115925	0.0890378	8.29204	0.072186	0.0870431	0.086351	0.101606	0.069414	0.0715968	0.0675739					GO:0016061	regulation of light-activated channel activity			0	0	0	0	0
		GO:0016080	synaptic vesicle targeting							0	1	0	0	0	0	0	0	0	0	0	0		1		0.101695	8.97078	0.115925	0.0890378	0.120598	0.072186	0.0870431	0.086351	0.101606	0.069414	0.0715968	0.0675739					GO:0016080	synaptic vesicle targeting			0	1	0	0	0
		GO:0016081	synaptic vesicle docking during exocytosis							0	1	0	0	0	0	0	0	0	0	0	0		1		0.101695	8.97078	0.115925	0.0890378	0.120598	0.072186	0.0870431	0.086351	0.101606	0.069414	0.0715968	0.0675739					GO:0016081	synaptic vesicle docking during exocytosis			0	1	0	0	0
		GO:0030282	bone mineralization							0	0	0	0	0	0	0	0	0	0	1	0		1		0.101695	0.111473	0.115925	0.0890378	0.120598	0.072186	0.0870431	0.086351	0.101606	0.069414	13.9671	0.0675739					GO:0030282	bone mineralization			0	0	0	0	0
										66	75	81	102	78	44	60	81	91	74	67	49		868		2.7426	1.85523	1.04072	14.7796	2.84993	3.82508	1.41259	2.26927	1.64698	5.91945	1.49875	0.685954									25	46	36	45	36
[truncated: 36 more columns]
