# Supplementary material for: Empirical Multiscale Networks of Cellular Regulation
Source: PLoS Comput Biol. 2007 Oct 19;3(10):e207. doi: 10.1371/journal.pcbi.0030207 (PMC2041980; doi:10.1371/journal.pcbi.0030207)
Supplement: Table S5 — (1.1 MB XLS) [file pcbi.0030207.st005.xls]

## Sheet: Sheet1
Supplementary Table 5 - Effective regulatory interactions between gene groups at various time intervals
n=12														n=20															n=42															n=72
		0.5		1h		1.5h		2h		3h		3.5h				0.5		1h		1.5h		2h		3h		3.5h					0.5		1h		1.5h		2h		3h		3.5h					0.5		1h
Group	Target Group	Influence		Influence		Influence		Influence		Influence		Influence		Group	Target Group	Influence		Influence		Influence		Influence		Influence		Influence			Group	Target Group	Influence		Influence		Influence		Influence		Influence		Influence			Group	Target Group	Influence		Influence
0	0	-0.417734		-2.78596		3.2467		-0.633077		-2.10812		0.8214		0	0	-2.76288		-1.38145		-2.0413		1.42387		-0.362111		1.04562			0	1	1.19866		-0.809936		0.441719		0.0129199		1.03964		-0.396167			0	0	0.811779		0.972832
0	1	-0.0243934		-2.24166		3.31177		0.0756305		-0.882941		1.21106		0	1	-2.86115		-2.49911		-2.26629		1.05791		-0.685729		2.58241			0	2	-0.581085		-0.431999		0.651301		0.332766		0.762698		-0.544019			0	1	2.0179		2.4993
0	2	-0.498345		-2.09444		2.1472		-0.0206926		-1.71857		-0.00960426		0	2	-3.00201		-2.005		-2.25531		0.532375		-0.608746		2.73458			0	3	0.148146		-1.43469		0.345405		0.370857		0.863858		0.190784			0	2	0.714223		1.16689
0	3	-2.44417		-0.20383		2.32997		-0.330573		-1.01059		-0.584882		0	3	-2.82442		-1.25285		-1.9559		0.994873		-0.575919		2.46246			0	4	0.00297866		-1.82364		-0.0614241		0.652537		0.289403		-0.391196			0	3	0.540801		0.609724
0	4	-1.57031		0.277643		2.94688		-0.598714		-0.628281		0.132427		0	4	-2.44421		-0.655528		-0.281389		0.507268		-1.48738		2.42656			0	5	-0.327068		-1.18915		0.10078		0.0971158		0.139409		-0.101459			0	4	-0.337555		0.65389
0	5	-1.53087		-0.068074		3.4176		-0.624936		-0.690962		0.632747		0	5	-3.01564		-1.92756		-2.61525		1.37751		-0.277065		0.666632			0	6	-0.728523		-1.39306		-0.334667		0.18897		-0.14027		-1.13496			0	5	0.101088		0.71988
0	6	-0.344506		-0.936862		3.00132		-0.162258		-0.579266		2.08458		0	6	-3.31026		-2.19085		-3.36363		0.305098		-1.01677		0.075482			0	7	-0.151467		-0.300385		0.77013		-0.378486		0.939154		0.43958			0	6	-0.19621		0.585026
0	7	-0.32313		-0.0393639		3.02356		0.325084		-0.603945		1.43082		0	7	-3.73205		-1.24545		-1.94914		0.0067234		-0.652999		-1.4332			0	8	-0.446229		-0.455996		0.778407		-0.577055		0.723018		-0.041979			0	7	-0.834666		-0.206997
0	8	-0.495896		-1.87835		3.2623		-0.777596		-1.45871		1.86341		0	8	-4.07546		-0.935645		-2.05613		-0.585098		-0.962881		-1.07652			0	9	-0.321766		-1.29929		0.346121		-0.174801		0.248075		-0.412476			0	8	-1.44601		0.0488598
0	9	0.353797		-1.71552		4.79127		-0.740159		-1.04218		3.76508		0	9	-3.72621		-1.60503		-1.54207		-0.466412		-0.92061		-0.355812			0	10	-0.273873		-0.768723		0.420132		-0.46471		0.319612		0.0827839			0	9	1.30427		0.1234
0	10	-1.72861		-0.661739		4.7531		-0.989546		-1.0342		2.12315		0	10	-3.15513		-1.31511		-3.19339		1.55805		-0.359412		-0.723268			0	11	-0.468349		-0.843491		0.318626		-0.0824397		0.185951		-0.424059			0	10	-0.391641		0.26578
0	11	-1.106		-0.813461		3.92338		-0.66776		-0.785011		1.64241		0	11	-4.27531		-1.9715		-3.67551		0.0736747		-0.442545		-2.53811			0	12	-0.734255		-0.762622		0.338746		-0.242714		0.231018		-0.543631			0	11	-0.392053		0.593521
1	0	-3.21191		-3.30355		2.59175		-3.17697		-0.922188		0.0925129		0	12	-3.88088		-1.26856		-2.92961		0.0257645		-0.679576		-1.92669			0	13	-0.0796233		-1.07087		0.151512		-0.273324		0.308073		-0.986251			0	12	-0.500484		0.138488
1	1	-3.60714		-3.6742		1.81773		-4.05031		-0.649479		-1.09074		0	13	-4.10736		-1.66292		-2.81688		-0.725944		-0.988662		-1.55606			0	14	-0.102495		-0.305553		1.39634		-0.346092		0.450404		0.0735739			0	13	-0.146824		0.149375
1	2	-3.24475		-3.96598		0.5613		-3.37585		-1.29642		-1.64258		0	14	-4.11629		-1.53647		-1.69696		-0.748235		-1.11761		-0.848171			0	15	-0.00422409		-0.0167729		1.15211		-0.79292		0.609042		0.0068322			0	14	-0.93039		0.320847
1	3	-1.12686		-2.46709		3.57832		-4.12523		0.349943		1.37558		0	15	-4.68346		-2.44288		-5.51358		0.938062		-0.259976		-4.62305			0	16	-0.373163		-1.04864		0.894515		-0.47263		0.33161		0.235776			0	15	-0.254204		0.459686
1	4	-0.112049		-1.93749		4.51462		-4.72103		0.67081		2.06509		0	16	-4.19923		-2.08669		-3.97399		0.021061		-0.972908		-2.71519			0	17	-0.574403		-1.09553		1.1363		-0.504511		0.239126		0.161827			0	16	-0.663985		-0.223986
1	5	-0.584866		-1.78292		5.15733		-4.42674		0.729869		2.42349		0	17	-4.14387		-1.34445		-3.34958		-0.481842		-0.91266		-3.37025			0	18	-0.172637		-0.438234		0.60414		-0.309113		0.381057		-0.340914			0	17	-0.664219		-0.178717
1	6	-2.95211		-2.84212		2.16355		-2.87382		0.277636		0.942654		0	18	-4.79498		-1.30609		-3.75363		-1.06439		-1.12157		-1.3327			0	19	-0.173235		-0.933442		0.32071		-0.13356		0.352645		-0.442347			0	18	0.361879		-0.661445
1	7	-2.40124		-2.7153		1.67385		-2.97378		0.010952		0.404788		0	19	-3.66195		-1.52153		-1.92197		-1.09959		-1.4057		0.822194			0	20	-0.555447		-0.886748		0.199937		-0.534185		0.400221		-0.935839			0	19	0.0213345		0.396007
1	8	-2.80626		-2.59282		2.82309		-2.52991		-0.172137		1.23361		1	0	0.802643		2.01945		1.20259		0.814373		-0.0415377		-1.64533			0	21	-0.657856		-0.425227		1.04687		-0.429751		0.953476		0.36227			0	20	-0.519816		0.649393
1	9	-2.36275		-1.94203		5.25277		-2.83904		0.688643		3.48813		1	1	1.07025		2.99178		2.02608		1.64667		1.04866		-1.0036			0	22	-0.245088		0.110101		0.631603		-0.425417		0.934366		0.99502			0	21	-0.718944		0.0921773
1	10	-1.83572		-2.13139		5.90663		-2.96763		0.42187		3.58295		1	2	0.998599		2.08179		1.98838		1.76751		1.03977		-0.379037			0	23	-0.00315444		0.307713		0.914401		-0.402102		0.954957		0.261664			0	22	-0.945586		-0.4043
1	11	-1.1938		-1.95118		5.37996		-3.73364		0.489864		2.69226		1	3	1.40103		2.79866		1.88887		2.02425		0.902573		-0.414214			0	24	-0.344673		-0.571258		0.889457		-0.305359		0.669183		0.399397			0	23	-0.237064		-0.114225
2	0	1.57427		-1.73181		1.45853		-1.87049		-1.05497		0.812354		1	4	0.00942983		2.78344		1.22128		0.954876		0.0282091		-1.05023			0	25	-0.553144		-0.518449		0.607293		-0.325995		0.974076		-0.213113			0	24	-0.773952		0.488575
2	1	1.46118		-1.58938		1.38168		-1.67499		-0.515491		1.10864		1	5	0.404247		2.55081		1.31837		1.12496		0.61235		-1.89813			0	26	0.0706974		-1.26265		0.451553		0.0538432		0.823473		-0.496868			0	25	-0.92116		-0.0933529
2	2	1.55862		-1.11585		0.994546		-1.29775		0.250848		1.70624		1	6	1.21921		2.07426		1.58603		0.876659		0.177233		-1.11179			0	27	0.131368		-1.19365		-0.0846811		-0.250887		1.15935		-0.476917			0	26	-0.723598		-0.146574
2	3	2.06752		-0.136795		1.24187		-0.414583		0.890379		2.88324		1	7	1.0454		0.694907		0.889099		0.0854547		-1.82672		-2.02071			0	28	-0.257942		0.347794		1.74916		0.0752435		1.3308		0.682551			0	27	-0.278754		0.498447
2	4	1.25538		-0.819221		0.54414		-0.972459		0.461338		2.18175		1	8	1.72927		1.06823		1.59111		1.09484		-0.77612		-0.802447			0	29	-0.208094		-0.303874		1.0122		-0.247385		1.30363		1.06558			0	28	-0.41068		0.6238
2	5	1.02435		-1.12878		0.644989		-1.30594		-0.389186		1.61157		1	9	2.03078		1.50338		1.77397		1.21577		-0.132794		0.0579554			0	30	0.116907		-0.361115		1.16033		-0.0794811		1.23724		-0.0902498			0	29	-0.578487		0.524115
2	6	0.577381		-1.45381		-0.0339379		-0.92542		-0.519653		1.19306		1	10	0.233225		1.36864		1.20004		0.901399		-0.760563		-2.36331			0	31	0.44415		-0.802315		0.191602		-0.138062		1.31299		0.277266			0	30	-0.595799		0.537076
2	7	0.673636		-1.05628		-0.00235034		-0.422506		0.440221		1.5427		1	11	0.356637		0.298201		0.69548		-0.0258175		-1.40817		-2.13217			0	32	0.304713		-1.00309		-0.0732382		-0.274226		1.14534		-0.217047			0	31	-0.700367		0.435897
2	8	1.03231		-1.5628		0.554883		-1.1299		-0.86639		0.756969		1	12	1.80676		0.447946		1.69798		1.34742		-0.601665		-0.687196			0	33	-0.382346		-0.385478		0.62877		-0.547012		0.707633		-0.162499			0	32	-0.143894		-0.188903
2	9	0.258453		-1.90138		0.405284		-1.2505		-1.71203		-0.0972533		1	13	2.74482		0.560335		2.27921		1.75254		-0.606699		-0.124484			0	34	-0.330856		-0.896731		-0.117627		0.244764		0.930328		-0.554631			0	33	-0.927443		0.27443
2	10	0.680194		-2.14113		0.438309		-1.48355		-1.56153		0.763037		1	14	2.52514		0.927662		1.94762		1.48105		-0.0810334		-0.23246			0	35	-0.0989894		-0.59788		1.69811		-0.4311		2.11235		1.71255			0	34	-0.816275		0.0825976
2	11	0.821469		-1.49272		0.778394		-1.22265		-0.725205		1.20112		1	15	-0.184528		-0.252842		0.105872		-0.746114		-2.76697		-3.61939			0	36	-0.114884		-0.108967		1.4823		-0.18468		1.58011		0.823225			0	35	-1.07695		0.242855
3	0	1.77554		-0.871041		2.15726		-0.429709		-0.698364		2.06395		1	16	1.47696		-0.157651		1.51753		0.75585		-1.33936		-1.66509			0	37	0.522319		-0.159948		0.733665		0.442788		1.43513		0.558967			0	36	-0.221289		0.677408
3	1	2.17643		-0.300306		1.98077		-0.509675		-0.482619		1.82332		1	17	3.65117		-0.119323		2.42069		2.12614		-1.0008		-0.0939229			0	38	0.424823		-0.582501		0.317688		0.0869467		1.91691		0.733141			0	37	-0.467911		1.18837
3	2	2.16937		0.655437		1.68636		-0.157251		0.0572004		1.73476		1	18	3.85917		0.140386		3.05621		2.31524		-1.02501		-0.165185			0	39	-0.0506149		-1.00132		0.370721		-0.0897339		0.942492		-0.369284			0	38	-0.0440293		0.701724
3	3	2.82866		-0.498759		1.21684		-0.69034		-0.514748		2.18334		1	19	3.28703		1.44274		3.39733		2.27502		-0.0853385		0.780903			0	40	-0.198725		-1.54747		0.0793611		-0.435025		1.44489		0.25628			0	39	-0.153396		0.263112
3	4	2.72129		-1.19204		1.63004		-0.903983		-1.04937		1.93533		2	0	1.56726		2.47278		0.740218		0.663501		2.13091		-1.33969			0	41	0.0169985		-1.2207		0.495992		-0.490716		0.984005		-0.0473636			0	40	-0.51854		0.639916
3	5	2.78986		-1.68151		2.02139		-0.803849		-1.12315		1.99077		2	1	-0.323253		2.5781		-0.967703		0.0738799		1.60965		-1.15946			1	0	-5.8786		-0.780256		0.294776		0.872991		-1.91169		-0.101166			0	41	-0.530005		1.08987
3	6	1.45697		-0.837171		1.08082		-0.029816		-1.46885		1.37897		2	2	-0.152991		3.15091		0.449368		0.51408		1.79141		-1.48432			1	1	-2.57674		-1.70645		1.00259		0.581247		0.244617		1.22776			0	42	-0.251513		0.319922
3	7	1.55462		-0.417162		0.933159		0.309659		-1.08015		0.868369		2	3	0.598129		3.40184		-0.0529249		1.1116		2.06788		-1.16944			1	2	-5.10063		-5.85604		1.21451		2.18249		0.073419		-0.139991			0	43	0.169796		1.15191
3	8	1.14321		-1.38275		1.48048		-0.228466		-1.63866		1.58976		2	4	1.51615		2.35479		1.51276		-0.0971981		1.76918		-0.820023			1	3	-4.24176		-2.23905		1.24005		1.59997		0.816745		2.05837			0	44	-0.439873		0.494768
3	9	0.837419		-2.67287		2.04058		-0.101211		-2.69609		1.22298		2	5	-0.174737		3.10694		-0.613163		1.06012		2.35219		-1.55675			1	4	-5.26499		-0.268082		0.476875		0.839526		0.229093		0.0925623			0	45	-0.130236		0.836131
3	10	1.87257		-2.27957		2.11446		-0.344284		-2.11358		2.02361		2	6	-1.89896		3.23298		0.393026		1.03202		2.77014		-2.58524			1	5	-3.17645		-3.59434		0.610976		-0.0309433		-0.913908		0.265984			0	46	-0.219019		1.40443
3	11	2.07598		-2.11363		2.11476		-0.813796		-1.43237		1.71915		2	7	1.49637		2.56535		1.43298		1.26314		3.03624		0.0123191			1	6	-3.07116		-2.40029		-0.676611		0.227175		-0.593246		0.241535			0	47	0.300916		1.04559
4	0	-2.46994		1.17629		2.41584		-2.87072		1.05523		1.8641		2	8	1.26318		2.67614		2.27217		1.4737		2.86109		-0.981429			1	7	-3.47427		-4.3841		-0.579302		-0.472674		0.68612		2.58792			0	48	-0.17365		0.0894303
4	1	-2.01304		1.41385		3.20178		-3.26507		0.966939		2.0347		2	9	1.12887		2.92227		0.57267		0.550993		2.24894		-1.68406			1	8	-2.24371		-1.97708		-0.158316		0.152765		-0.303265		-0.0447091			0	49	0.151482		0.19759
4	2	-2.37602		2.3046		3.57841		-3.76579		0.734397		2.19924		2	10	0.0857104		2.90036		-0.845227		1.56661		2.86749		-2.04216			1	9	-1.39397		-2.49749		0.578032		-0.487146		-0.442241		1.19484			0	50	-0.134813		0.294992
4	3	-3.43606		3.7167		3.73137		-6.50756		-0.615457		-1.57295		2	11	0.255622		3.18614		1.03524		1.68641		3.25925		-0.798836			1	10	-1.75796		-2.21212		0.305582		-0.221933		-0.850545		1.61022			0	51	-0.45735		0.705078
4	4	-3.7053		3.622		4.23353		-6.66733		-1.20075		-1.77839		2	12	0.402196		3.51129		1.35184		0.861439		2.7217		-0.903153			1	11	-0.871477		-3.07239		0.205542		-0.424929		-1.16898		1.22681			0	52	-0.311139		1.5652
4	5	-2.90398		2.88144		3.50269		-6.18204		-1.09584		-1.46155		2	13	-0.714552		3.40812		0.310184		0.810901		3.09248		-1.86445			1	12	-1.42343		-1.04387		0.372773		-0.375482		-0.703195		0.917938			0	53	0.092835		0.389359
4	6	-2.97938		1.9608		3.21304		-4.75683		-1.25349		-0.670872		2	14	0.316595		3.03347		1.77355		1.12842		2.54172		-1.01866			1	13	-2.24232		-2.75018		0.320309		-0.243488		-1.1511		0.54815			0	54	-0.470448		1.42483
4	7	-3.50807		2.67431		3.96211		-5.77368		-1.56974		-0.756448		2	15	0.142513		3.87702		-0.220603		2.46913		4.11107		-1.33056			1	14	-1.02967		-3.89056		0.82628		0.00396962		-0.376379		2.13491			0	55	0.0757806		1.09253
4	8	-2.93521		1.32705		2.23922		-3.86914		-0.157877		0.146173		2	16	-0.748174		3.92178		0.608962		2.13098		4.12633		-1.04926			1	15	-0.522741		-1.75555		0.594981		-0.229873		-0.38964		1.70539			0	56	-0.414745		1.72015
4	9	-3.53848		1.08081		2.10017		-5.13305		-1.38275		-1.78912		2	17	-0.696363		4.00088		2.70916		1.40462		3.4978		-2.81365			1	16	-0.269997		-2.29331		0.480927		0.106486		-0.191263		2.10017			0	57	0.0357235		0.401114
4	10	-3.06959		1.54178		2.53077		-5.84332		-1.55834		-1.97771		2	18	-1.10458		3.39086		2.47461		1.10793		3.77538		-3.84206			1	17	-1.23367		-2.78365		0.61039		-0.195063		-0.531516		1.6968			0	58	-0.645978		1.13762
4	11	-3.78919		2.14979		2.66441		-6.11418		-1.32781		-1.64189		2	19	-0.834423		2.32079		2.85333		1.21846		2.6836		-2.41911			1	18	-1.10395		-2.58008		0.029299		-0.402217		-0.574825		1.65605			0	59	-0.0929269		0.614781
5	0	0.906158		5.15043		-2.53262		0.0641663		1.56751		-0.648911		3	0	-1.07344		-2.22736		3.75175		-2.19806		0.402909		1.32086			1	19	-1.86816		-2.26337		0.746693		-0.707308		-0.662858		1.67499			0	60	-0.106218		0.566761
5	1	1.04282		4.98085		-1.96719		-0.0312031		0.556821		-0.411003		3	1	-1.58316		-2.26444		2.5718		-2.35638		0.0790232		0.436155			1	20	-2.8022		-2.58989		0.536634		-0.678096		-0.346823		1.50192			0	61	-0.567732		0.251117
5	2	1.46215		5.18417		-0.345967		-0.594043		1.29609		0.110832		3	2	-1.235		-3.47047		2.99176		-1.84376		-1.14101		0.0916858			1	21	-1.884		-2.25205		0.517599		0.657356		-0.232825		2.4779			0	62	-0.713287		0.525369
5	3	2.93816		2.23889		-0.0529975		0.436091		0.168741		-0.0501659		3	3	-1.82192		-2.09796		2.30309		-1.21789		0.0917053		-0.417531			1	22	-1.01086		-1.28676		1.21781		0.249171		-0.246579		3.5158			0	63	-0.0637408		0.959829
5	4	2.79907		1.16039		-0.860457		1.00239		-0.317825		-0.95425		3	4	-3.63031		-3.7222		1.78592		0.245475		-0.00854002		-1.66725			1	23	-0.592882		-2.37837		1.11519		0.516101		-0.129461		2.12936			0	64	0.0757985		1.71458
5	5	2.8352		1.32523		-1.69091		0.888785		-0.295256		-1.18376		3	5	-0.868997		-1.59238		3.55744		-2.49438		0.419712		1.82523			1	24	-1.2461		-2.67865		0.811739		0.394096		-0.0146306		1.93329			0	65	-0.154143		1.80675
5	6	1.91565		3.17325		-1.16701		-0.091982		-0.0964268		-2.07875		3	6	-1.84178		-2.27932		3.82808		-2.43586		0.0340889		1.4877			1	25	-2.01065		-2.65689		1.4485		0.15204		-0.106768		1.47046			0	66	-0.299924		0.554403
5	7	2.31236		2.70949		-0.433851		-0.807457		-0.276635		-1.71759		3	7	-3.55075		-4.03285		3.47695		-1.15942		1.11877		1.45821			1	26	-2.99204		-2.34591		0.82112		0.009508		0.0506688		1.02186			0	67	-0.47546		0.231516
5	8	1.04724		3.84274		-2.35308		-0.235518		0.698514		-1.93536		3	8	-3.75325		-4.54686		2.68239		-1.36416		-0.069868		0.854325			1	27	-3.22531		-0.174488		0.514672		-1.55991		-0.126658		0.60061			0	68	-0.324347		0.0761337
5	9	0.868474		3.00227		-3.99138		-0.25942		-0.393697		-3.54501		3	9	-4.31744		-4.41085		3.57723		-0.885359		0.551628		0.431529			1	28	-0.790911		-2.08953		1.62104		0.618843		0.154619		2.47773			0	69	-0.580666		0.375443
5	10	1.88516		1.85312		-3.13161		0.0372839		-0.00443496		-2.41132		3	10	-1.44343		-2.57739		4.17717		-3.33128		0.607083		2.94596			1	29	-1.70063		-1.60467		1.07718		0.519041		0.881148		2.54935			0	70	-0.0865948		-0.227792
5	11	1.97837		1.92222		-2.55881		0.521517		-0.135061		-1.93464		3	11	-2.95061		-3.11823		3.45064		-2.45019		0.673663		2.45761			1	30	-0.789876		-2.14637		2.41368		-0.596593		-0.275141		2.48173			0	71	-0.854646		-0.441111
6	0	-0.498763		1.9566		-2.59085		-0.822957		-0.31762		-1.69277		3	12	-3.29576		-2.98126		3.18853		-2.47849		0.892288		1.76829			1	31	-1.03385		-2.17753		1.87922		-0.159332		0.466008		3.27413			1	0	-3.47772		-4.22611
6	1	-0.152617		1.85949		-1.81333		-0.0846641		-0.42117		-0.946384		3	13	-4.21048		-3.47367		3.14561		-2.14959		-0.502317		0.754685			1	32	-2.59905		-2.55682		1.55356		-1.66335		0.0935595		2.37248			1	1	-1.02719		-0.333036
6	2	0.482375		1.56861		-1.04659		-1.02712		-0.809897		-0.924466		3	14	-3.86289		-4.99663		2.5534		-1.83323		-0.513012		-0.0244055			1	33	-1.35009		-2.54194		1.34357		-0.859478		0.097419		0.933036			1	2	0.699125		-1.09469
6	3	0.194457		0.451612		-1.25333		-0.310888		-1.26313		-1.07451		3	15	-1.3471		-2.19683		6.45439		-3.44287		0.674084		6.16803			1	34	-2.62543		-3.01358		0.283619		-0.623029		-0.240135		0.337194			1	3	-1.38722		-1.28469
6	4	0.563016		0.451332		-1.70102		0.113652		-1.04142		-1.63474		3	16	-2.87373		-2.35624		3.96972		-3.92205		0.632569		2.96511			1	35	-1.00281		-1.85703		1.76946		0.782189		0.00876964		1.86899			1	4	-1.90903		-1.28322
6	5	0.288691		0.818089		-2.14013		0.132717		-0.916919		-1.54605		3	17	-4.69024		-3.7406		3.35152		-2.44926		0.209707		1.73911			1	36	-1.43958		-0.189128		1.68109		0.795759		0.766694		1.80656			1	5	-3.1588		0.228066
6	6	1.26052		1.85622		-1.00862		0.00223689		-0.00602307		-1.26269		3	18	-4.54247		-4.35292		2.50301		-2.82467		-0.555144		1.25082			1	37	-2.11304		-0.246403		2.08304		-0.683522		0.223566		1.53622			1	6	-2.53061		-0.570349
6	7	1.9151		1.78492		-0.225987		-0.243331		-0.321065		-0.865548		3	19	-4.85166		-4.51863		-0.473459		-1.68585		-0.0374722		-1.71124			1	38	-1.76081		0.0851752		1.33042		-0.866386		0.216461		0.342663			1	7	-1.82102		-0.99184
6	8	0.3054		2.11162		-1.84547		-0.596706		-0.00257011		-1.73734		4	0	1.31059		0.126483		0.550703		-0.0475537		1.31833		0.945691			1	39	-1.22094		-0.549208		1.66392		-1.36623		0.667919		2.39779			1	8	-1.44276		-0.240078
6	9	0.393482		2.30839		-2.77423		-0.254175		0.241943		-1.82927		4	1	1.13874		-0.363668		0.2895		0.0815744		1.60492		0.937779			1	40	-2.01665		-2.19528		2.17381		-2.8604		-1.36443		1.97045			1	9	-0.203781		-1.46448
6	10	-0.507901		1.36615		-2.53981		-0.542164		-0.2882		-1.95932		4	2	1.37944		-0.275173		0.514327		0.32671		1.51165		1.4683			1	41	-4.64544		-3.19746		0.734939		-1.04673		-0.334892		0.528522			1	10	-0.92759		-1.38705
6	11	0.0965305		1.23001		-2.45464		0.139497		-0.555591		-1.6334		4	3	1.88265		-0.0700127		0.291488		0.381485		1.36164		1.42943			2	0	3.51594		3.58811		-1.49779		-3.63034		-0.978405		1.97447			1	11	-0.545187		0.136565
7	0	1.16911		-0.4893		-1.54426		-0.811027		0.0182341		-0.598467		4	4	1.91685		0.241564		0.103245		0.605284		1.57317		1.39006			2	1	4.71349		5.05713		-1.90352		-3.40861		-0.762601		1.62269			1	12	-0.568221		-0.102419
7	1	1.32786		-0.786216		-1.44778		-0.980133		-0.512584		-0.629088		4	5	0.946412		-0.283009		0.449908		0.337972		1.06824		0.991037			2	2	2.65259		3.30405		-0.902873		-2.49105		-0.317336		1.7292			1	13	-0.880084		0.719105
7	2	1.25324		-0.995115		-1.49646		-1.33508		-0.463162		-0.984864		4	6	1.74144		-0.552884		0.460234		0.295494		1.04649		1.62777			2	3	3.56765		4.52852		-0.84687		-3.78352		-0.431862		3.53977			1	14	-2.00278		0.239941
7	3	1.23742		-2.48778		-2.28069		-1.80613		-1.55822		-1.2829		4	7	1.84437		-0.0330844		0.383643		0.206979		0.549413		2.03387			2	4	2.60203		3.25321		-0.296177		-3.24111		-1.1179		2.78383			1	15	-1.75168		-0.576219
7	4	1.5015		-2.12999		-2.03171		-1.77789		-1.30084		-1.05304		4	8	2.37697		-0.696881		0.239354		0.143118		0.289702		1.85015			2	5	2.08349		4.17743		-0.74953		-2.38904		-0.419841		1.48938			1	16	-1.14017		1.04583
7	5	1.51014		-1.75608		-2.04289		-1.27793		-1.05909		-0.641024		4	9	2.34758		-0.555		0.49868		0.324456		0.278898		1.99512			2	6	1.79309		4.13492		-1.28679		-2.24941		-0.788859		0.84616			1	17	-1.39994		0.666971
7	6	1.54587		-0.60871		-1.13018		-0.994704		-0.424853		-0.671681		4	10	1.09196		-0.58878		0.255461		0.0739045		0.732103		0.922546			2	7	2.35895		2.4463		-1.69306		-2.3871		-0.231248		1.38527			1	18	-0.443534		0.107124
7	7	1.39568		-1.23619		-1.33532		-1.40943		-0.858182		-0.99959		4	11	1.77543		-0.868176		0.571078		-0.214892		0.302839		1.5386			2	8	2.56702		2.60797		-1.05272		-2.15343		0.0904082		0.465582			1	19	-0.954146		0.789421
7	8	1.27426		-0.421751		-1.36404		-0.674117		-0.0315638		-0.816951		4	12	2.12739		-1.05955		0.77579		-0.510975		0.057932		1.85082			2	9	2.49691		3.57548		-0.604428		-1.58324		-0.0538897		1.26502			1	20	-0.467594		-1.35998
7	9	1.32593		-0.498783		-1.9353		-0.356665		-0.0484491		-0.53243		4	13	2.30048		-1.26033		0.722924		0.0291716		0.105548		2.14992			2	10	2.28987		2.87072		-0.941067		-1.60079		-0.238768		0.664732			1	21	-0.323942		1.50462
7	10	2.1913		-1.11555		-1.71038		-0.564149		-0.249703		-0.302197		4	14	2.36873		-0.661855		0.489351		0.328509		0.144117		2.03635			2	11	1.62364		3.2526		-1.18386		-2.13955		-0.0436088		1.65534			1	22	-1.1071		0.726137
7	11	1.54037		-1.4928		-2.06456		-0.962015		-0.867836		-0.670391		4	15	1.4984		-0.559308		0.621458		-0.324303		0.343732		1.4492			2	12	1.3774		2.4486		-0.970802		-2.20666		0.164533		1.05919			1	23	-1.36029		0.810588
8	0	-0.378838		1.04581		-1.91167		3.07854		2.41477		-0.548225		4	16	1.75422		-1.38424		0.79209		-0.231167		0.107037		1.99053			2	13	2.0124		2.28972		-0.981689		-1.9618		0.0651033		1.98959			1	24	-0.560776		0.102002
8	1	-0.630611		0.770533		-1.94014		2.61933		1.84695		-0.676253		4	17	2.57685		-1.31324		1.02438		-0.135796		-0.284508		2.37415			2	14	2.11713		2.28716		-0.536475		-1.17106		-0.574556		0.748965			1	25	-0.63326		0.725291
8	2	-0.575106		0.448589		-1.19415		3.15808		2.21179		0.299525		4	18	2.68329		-2.17273		0.757748		-0.333441		-0.048641		2.69214			2	15	2.30695		2.97984		-1.02608		-1.77218		-0.605227		1.05643			1	26	-1.14772		-0.663187
8	3	-1.40279		0.312001		-3.24045		1.94445		1.403		-1.8464		4	19	2.80986		-1.54685		0.765212		-0.108673		0.172904		2.57145			2	16	1.95173		3.18465		-0.77241		-1.28998		-0.628931		1.5701			1	27	-1.15346		1.23799
8	4	-2.61019		0.66838		-3.86589		1.83877		1.23108		-1.87936		5	0	0.125321		0.275573		0.656638		-0.918573		-1.29357		0.269411			2	17	2.49351		3.43566		-0.862314		-1.23588		-0.328365		1.10096			1	28	-0.0880624		1.05015
8	5	-2.45407		0.876853		-4.10667		1.90116		1.51431		-2.19387		5	1	0.114943		-2.37694		0.3411		-1.08604		-2.63169		1.10126			2	18	2.2914		3.74332		-0.551387		-1.51941		-0.367518		1.65176			1	29	-0.560785		0.98218
8	6	-1.18357		0.360984		-2.21359		1.48785		1.48118		-1.5758		5	2	-0.310018		0.25537		0.230558		-0.879814		-1.51092		0.811021			2	19	2.26266		2.7592		-0.794257		-1.94894		-0.247744		1.72241			1	30	-0.204758		0.505174
8	7	-1.72908		-0.330526		-2.61081		1.49695		1.49704		-0.875789		5	3	-0.286435		0.198162		0.847242		-0.915287		-1.72589		0.826611			2	20	1.83147		2.44299		-1.5654		-2.5355		-0.292629		2.0752			1	31	-0.443837		0.600624
8	8	-0.432921		0.657569		-2.17813		2.45471		2.06031		-1.34894		5	4	-0.0345784		-0.313392		0.609462		-1.29865		-0.723588		0.0980421			2	21	2.59997		2.67272		-0.47047		-1.61988		0.0669612		1.16144			1	32	-0.0515093		1.08907
8	9	-1.27096		0.918154		-3.92397		1.87657		2.18375		-3.12932		5	5	0.342968		-0.268324		0.611355		-0.513945		-1.32803		0.543081			2	22	2.17066		2.38073		-0.959973		-1.80765		-0.52204		1.72917			1	33	-0.170769		1.91756
8	10	-0.604807		1.32831		-4.70821		2.27426		2.20712		-2.97432		5	6	-0.741889		-1.19524		-0.325812		-0.83718		-1.1876		-0.556142			2	23	1.88389		1.92318		-0.887881		-1.85174		-0.49876		2.77352			1	34	-1.00906		0.17251
8	11	-1.65125		1.27595		-4.13835		1.90188		1.64132		-2.39876		5	7	-0.948008		1.26163		-0.315685		-0.517235		0.111992		-1.37448			2	24	1.76393		2.65617		-0.877275		-1.97937		-0.220151		2.82277			1	35	-1.06924		0.199577
9	0	0.766637		-0.103707		-0.413998		1.9177		0.253322		0.0845481		5	8	-1.34171		0.54372		-0.0965038		-0.770274		0.0238735		-0.699825			2	25	1.65128		2.23368		-1.71421		-1.42526		-0.245885		1.80988			1	36	-0.818564		1.00526
9	1	0.280884		-0.281134		-0.557533		2.00716		0.164172		0.233889		5	9	-0.639686		0.761184		0.250061		-0.432961		-0.436758		-0.300426			2	26	1.5005		2.8662		-2.08469		-2.70544		-0.771593		1.67443			1	37	-0.101934		1.89313
9	2	-0.380659		-0.535107		-0.779175		1.75788		0.759525		0.723093		5	10	0.010699		1.0317		-0.0593945		0.194528		-1.36143		-0.15048			2	27	2.16001		1.77365		-1.87955		-2.17155		-0.562498		2.31272			1	38	-0.324201		0.890957
9	3	-2.8881		-0.803347		-3.14095		1.11874		-0.474495		-1.72776		5	11	-0.851155		1.19111		-0.586006		-0.214795		0.0144918		-1.65829			2	28	2.72555		2.18046		-0.968961		-2.0972		-0.844201		2.11219			1	39	-0.508107		1.81248
9	4	-3.27462		-0.837465		-3.49529		1.57025		-0.372173		-1.68915		5	12	-1.33122		1.04876		-0.9938		0.191673		-0.130406		-0.580476			2	29	2.18322		2.1309		-1.09175		-1.77409		-0.702689		2.07537			1	40	-0.576554		0.183042
9	5	-2.99398		-0.694011		-3.4001		1.3949		-0.725382		-1.87267		5	13	-1.23797		0.410048		-1.01265		-0.573171		-0.0371304		-1.07913			2	30	1.11626		2.02844		-1.24267		-2.58444		-0.932041		3.0361			1	41	-0.260201		0.482234
9	6	-0.668981		-0.359415		-1.3894		1.00713		0.0815327		-0.170097		5	14	-0.756155		1.12242		-0.761794		-0.511159		-0.18603		-0.841376			2	31	2.35591		1.9329		-2.55545		-2.35639		-0.851371		1.88827			1	42	-0.587041		-0.0844879
9	7	-1.74022		-0.749229		-2.01034		0.875058		0.465205		-0.0101327		5	15	-0.468333		0.0979163		-0.0281093		-0.105514		-0.182478		-1.14364			2	32	1.88074		2.19111		-3.10803		-2.33249		-0.624624		2.7306			1	43	-0.744852		0.385805
9	8	0.545813		-0.0239432		-0.798683		1.7367		0.632953		0.146188		5	16	-0.819498		0.171071		-1.04569		-0.081001		-0.168482		-1.85745			2	33	1.495		1.64852		-2.11412		-2.80378		-0.533587		2.17802			1	44	-1.0997		-0.895287
9	9	0.381133		0.274023		-1.49528		1.77637		0.333183		-0.769647		5	17	-0.921119		0.557011		-0.661088		-0.32128		0.209525		-1.3312			2	34	0.793363		3.04449		-2.76537		-3.00598		-0.265005		1.98423			1	45	-0.282431		1.81506
9	10	-1.09445		-0.327533		-2.91295		1.15307		-0.398947		-1.78488		5	18	-1.56218		0.287041		-1.52119		0.0243438		0.430235		-0.746695			2	35	3.1828		2.7092		-1.76519		-2.23399		-0.981163		1.80077			1	46	-0.691755		0.460826
9	11	-1.83805		-0.522437		-2.96982		1.30693		-0.519304		-1.61673		5	19	-0.597248		0.497547		-0.412169		-0.760244		-0.58913		-0.359788			2	36	1.02745		2.03556		-0.995061		-2.53003		-1.08749		1.9835			1	47	-0.731568		0.273243
10	0	-0.903932		0.2818		-1.79047		2.99868		0.243221		-1.02104		6	0	3.24901		0.786749		-2.10149		0.918905		-0.203139		1.55733			2	37	1.05007		1.74951		-2.09637		-2.09932		-0.910506		3.6177			1	48	-0.832734		0.598693
10	1	-1.04444		0.0100908		-2.22479		2.69934		-0.391289		-1.7946		6	1	3.44568		0.559495		-1.75671		0.906872		0.416883		0.759678			2	38	1.0355		0.839909		-2.48177		-2.31371		-1.35808		2.88542			1	49	-1.78343		1.07506
10	2	-1.0211		-0.595221		-2.16528		2.6803		0.0174228		-2.35762		6	2	5.04164		-0.256333		-1.67097		0.710991		-0.956611		1.60261			2	39	1.45562		3.62859		-2.58387		-2.80174		-1.16371		2.07715			1	50	-1.2917		0.687883
10	3	-1.00286		-3.31215		-1.66439		2.29753		-0.991732		-1.80386		6	3	4.3557		0.450879		-2.81647		0.24691		-0.39374		0.332784			2	40	1.45131		1.80909		-2.32068		-3.60144		-0.951073		1.07965			1	51	-0.720759		-1.28412
10	4	0.484093		-3.29846		-1.02955		2.97487		-0.652652		-1.00716		6	4	6.13492		2.00898		-3.41922		0.719836		-1.00149		1.75173			2	41	1.81149		2.7938		-3.03393		-3.37283		-0.653597		2.29572			1	52	-0.901755		-0.157619
10	5	0.0598801		-2.63108		-0.78053		2.98968		-0.337902		-0.446797		6	5	3.80342		1.32616		-1.20358		0.74764		-0.152063		1.60263			3	0	-0.468121		0.664851		-1.90986		-0.751375		-0.84857		-2.08778			1	53	-1.27756		-0.66568
10	6	-0.049468		-0.988659		-0.778867		1.55641		0.0710591		-0.69544		6	6	5.22508		1.67354		-0.185346		1.39794		0.414512		3.14862			3	1	0.593025		0.735114		-1.21006		-0.935608		-0.563235		-2.81625			1	54	0.352149		1.25078
10	7	-0.148991		-1.89096		-1.57037		1.14477		-0.46666		-1.23034		6	7	7.36053		2.85667		-1.44114		1.32692		-0.721383		4.0677			3	2	-0.961859		-1.29616		0.212736		1.49905		-0.067223		-2.49558			1	55	-0.855926		1.78535
10	8	-0.388444		-0.370653		-1.06824		2.14159		0.369963		-0.205902		6	8	6.5283		3.7989		-2.53232		1.0137		-1.01198		4.45016			3	3	-0.162292		0.0629884		-0.139727		-0.392372		-0.199795		-1.24633			1	56	-1.10166		0.935084
10	9	0.844532		-0.695674		-0.568574		2.20682		0.372748		1.72966		6	9	6.00621		3.24788		-2.50575		1.05764		-0.762972		3.25214			3	4	-1.07028		0.144299		0.897193		-1.44219		-0.631247		-2.2756			1	57	-1.3965		0.345455
10	10	0.281583		-1.14773		-0.0131588		2.78446		0.554605		1.15004		6	10	4.88952		0.984736		-1.02882		0.785516		0.28028		2.5286			3	5	-0.650922		-0.174436		0.446525		-0.784023		-1.18696		-1.54107			1	58	-1.11377		-0.0698188
10	11	0.582865		-2.12857		-0.669206		2.7016		-0.148752		0.10174		6	11	8.28475		2.21572		0.458899		1.4578		-0.237028		5.26819			3	6	-0.646535		-0.861305		0.493239		-1.10653		-0.625714		-1.39034			1	59	-1.22296		-0.734287
11	0	1.49496		-0.160885		-0.318934		2.45376		-0.361602		-1.15386		6	12	7.06178		3.01821		-0.475309		0.764932		-0.274033		4.52626			3	7	-1.14053		-0.215931		-0.287199		-0.266501		-0.143706		-1.70929			1	60	-1.30387		-2.41628
11	1	0.928816		-0.0942437		-0.984955		3.0212		0.445783		-0.929431		6	13	7.49847		3.91041		-1.28725		1.01091		-1.51777		4.57849			3	8	-0.503478		-0.899806		-0.268859		-0.195668		-0.460034		-1.31331			1	61	-1.8257		0.728429
11	2	0.983732		-0.849077		-1.32626		3.79371		-0.957562		-0.930197		6	14	7.30627		4.65241		-2.11544		0.987872		-0.489063		3.94985			3	9	-0.338991		-0.435404		-0.438303		-0.300653		-0.160771		-1.08309			1	62	-1.0621		-0.884451
11	3	2.88532		3.09794		-0.148203		7.98877		3.99945		3.36641		6	15	6.40486		3.18467		-0.162889		1.22523		0.419651		4.82725			3	10	-0.563572		-0.552666		-0.38554		-0.229458		-0.481042		-0.776652			1	63	-0.189107		2.5853
11	4	2.00856		3.99523		-0.572638		7.74768		4.65283		3.54949		6	16	7.14289		3.09915		-0.596338		1.56776		-0.59336		4.89782			3	11	-0.423507		-0.458092		0.26492		-0.535057		-0.336117		-1.12008			1	64	-0.520896		1.93232
11	5	1.93837		3.86367		-0.17897		7.00258		4.84817		2.67303		6	17	7.9488		4.31582		-2.02365		0.985071		-1.09213		6.23578			3	12	-0.760056		-0.852202		-0.0901018		-0.45782		-1.0292		-0.729467			1	65	-1.00642		0.0626726
11	6	1.36299		0.714613		-1.24186		5.7199		2.8517		1.50364		6	18	8.98055		3.34012		-1.755		0.498972		-1.28041		8.60256			3	13	-0.370187		-0.602487		0.486989		-0.945263		-0.530901		-1.31166			1	66	-0.748597		0.528306
11	7	1.93668		1.26455		-1.0196		7.3715		3.17098		2.08153		6	19	6.32331		3.87355		-3.4376		0.23377		-1.0844		3.79768			3	14	-0.55981		0.179316		-1.42357		-0.413578		-0.156762		-1.79261			1	67	-1.43332		0.321583
11	8	1.57895		0.409655		-0.116462		3.7081		0.852039		0.385611		7	0	0.995926		-0.774007		0.102216		-0.959487		-2.03606		-1.49544			3	15	-0.74333		-0.487189		-0.161698		-0.386699		0.0500266		-1.9325			1	68	-0.823332		0.213249
11	9	1.85405		2.01417		0.789524		5.08931		3.93496		1.65235		7	1	0.148124		-0.158332		0.00827432		-0.434619		-2.23521		-1.00865			3	16	-0.497818		-0.669063		-0.406829		0.0725052		0.298736		-1.34784			1	69	-1.33063		-0.211134
11	10	1.76352		3.82159		-0.143384		6.40494		4.54044		1.88718		7	2	-0.193955		-0.730553		-0.10436		-0.406444		-2.82803		-0.880003			3	17	-0.862247		0.0101283		-1.14258		-0.638557		0.321258		-1.84916			1	70	-2.12929		-0.54055
11	11	2.44085		4.03741		0.479124		6.76373		4.82102		2.58525		7	3	-0.00274431		-1.05375		0.195844		-0.988702		-2.71817		-0.773093			3	18	-0.660418		-0.943136		0.285319		-0.487061		-0.00567645		-1.71356			1	71	-1.82427		-1.40033
														7	4	0.467392		-1.65636		0.578354		-1.33414		-2.25447		-0.906018			3	19	-1.05723		-1.59009		0.350163		-0.108381		-0.503799		-1.51367			2	0	-2.865		-0.770973
														7	5	0.316055		-0.587046		-0.559261		-0.896796		-2.24557		-1.10027			3	20	-0.430311		-1.10831		-0.083444		-0.529927		-0.439167		-1.62081			2	1	-2.89585		-0.538593
														7	6	-0.0960329		-0.270689		-0.607803		-0.365689		-1.75069		-1.78168			3	21	-0.532421		-0.849406		-0.144539		-0.326043		0.00412839		-2.61491			2	2	-1.84289		-0.0659891
														7	7	0.610105		-0.576665		-0.231631		-0.732654		-0.837998		-1.42473			3	22	-0.799901		-0.875502		-0.681051		-0.378316		-0.184162		-2.05229			2	3	-2.9546		-0.357805
														7	8	0.106218		-1.65089		-1.22268		-0.828232		-1.33332		-1.79765			3	23	-0.69507		-1.3169		-0.600248		-0.888426		-0.708016		-2.38936			2	4	-3.97239		0.060529
														7	9	-0.24646		-0.87841		-0.136136		-0.871411		-1.48739		-1.18609			3	24	-0.509957		-0.897891		-0.331889		-0.530017		-0.361797		-2.48233			2	5	-4.64673		0.128871
														7	10	0.0505987		-0.0570204		-0.983074		-0.703519		-1.33487		-1.6513			3	25	-0.643429		-1.46082		-0.890959		-0.954899		-0.62527		-2.12772			2	6	-3.49284		0.350128
														7	11	0.0369079		0.0403787		-0.830264		-0.0971164		-0.740717		-1.71796			3	26	-0.277831		-1.27375		-0.355659		-0.90493		-0.402234		-1.99133			2	7	-2.09243		0.969486
														7	12	-0.642437		-0.404402		-1.04206		-0.982646		-1.13614		-1.66552			3	27	-0.0365335		-1.38301		0.620618		-1.208		-0.555541		-1.24909			2	8	-0.054572		1.54437
														7	13	-0.865401		-0.949056		-1.05749		-0.138411		-1.23871		-1.65139			3	28	-0.698622		-1.28762		-1.54449		-0.253398		0.393077		-2.38296			2	9	-0.975013		0.126091
														7	14	-0.33374		-1.20288		-0.573268		-0.500766		-1.63681		-1.0844			3	29	-0.425316		-0.598463		-0.55206		-0.0800622		0.217215		-2.47509			2	10	-1.19362		0.646793
														7	15	0.319748		-0.548899		-2.07387		-0.429283		-0.683045		-2.39454			3	30	-0.135772		-1.37498		-0.809527		0.210119		0.0895008		-2.23822			2	11	-0.921177		-0.00847
														7	16	-0.595401		-0.190362		-1.86265		-0.222979		-1.00521		-1.95377			3	31	0.307512		-0.974915		0.161068		-1.11482		-0.0289794		-1.72419			2	12	-0.511532		0.453782
														7	17	-0.897879		-1.12921		-1.55207		-0.328		-1.11837		-1.91037			3	32	0.530421		-1.49668		-0.663324		-1.36361		-0.0566896		-1.8747			2	13	-1.34508		0.605648
														7	18	-1.50137		-0.925048		-1.29811		-0.196301		-1.01549		-1.48916			3	33	-0.193877		-2.24494		0.424437		-1.12413		-0.820601		-1.17679			2	14	-1.58502		1.12963
														7	19	-0.774705		-1.0059		-0.0339891		-0.532669		-1.693		-1.20577			3	34	0.0448064		-2.79872		-0.228592		-1.47283		-1.07949		-1.25742			2	15	-1.96121		0.944361
														8	0	0.422802		1.53622		1.15759		0.0840319		0.489848		0.943109			3	35	-0.742365		-0.639003		-1.01767		0.247907		-0.357492		-2.77072			2	16	-1.06336		0.320858
														8	1	0.818695		0.705487		1.36182		-0.0288472		0.978854		0.585965			3	36	-0.357708		-0.953502		-1.19292		-0.343851		0.0876747		-2.92216			2	17	-0.79303		1.14608
														8	2	0.686967		1.09764		1.41748		-0.0353375		1.47435		0.185231			3	37	0.00544342		-1.16207		-0.629359		-1.29509		0.162836		-2.31999			2	18	-0.715503		1.23775
														8	3	0.480466		1.82121		1.0556		0.192141		1.08318		0.604971			3	38	-0.423226		-1.59592		-0.132697		-1.33784		-0.952724		-1.57451			2	19	-0.829202		0.960746
														8	4	-0.802626		3.04667		0.838708		-1.00317		0.332272		0.957756			3	39	-0.361133		-2.09054		-0.0283273		-1.62548		-1.06329		-1.17399			2	20	-0.216452		2.15673
														8	5	1.20883		0.00779819		1.08648		-0.136183		0.237622		0.70295			3	40	-0.0666983		-2.63982		0.64888		-1.02098		-0.433734		-0.169014			2	21	-0.559086		1.22454
														8	6	0.695617		0.0949715		2.06055		0.050059		0.351197		1.37838			3	41	-0.613611		-2.23279		0.933733		-0.941062		-0.380252		-1.44918			2	22	-0.461118		2.0639
														8	7	-0.148861		2.78465		2.47796		0.0010393		0.0821034		3.0049			4	0	1.11737		0.347492		-0.773282		0.0456812		0.295065		0.557522			2	23	-1.03468		1.23444
														8	8	-0.455045		1.89668		2.31839		0.3581		0.468814		2.48569			4	1	0.758269		0.264305		-0.809221		-0.149795		0.584453		0.51087			2	24	-0.795982		1.58379
														8	9	-0.622201		1.20001		1.93668		0.337034		0.787327		1.82752			4	2	0.0441604		-0.540481		-0.56409		0.129518		0.395132		0.459355			2	25	-0.994677		1.55667
														8	10	0.631997		-0.0285583		1.67695		0.1794		-0.212177		1.17559			4	3	0.677499		-0.376259		-0.90604		0.262981		0.575468		1.05303			2	26	-0.518811		1.61512
														8	11	-0.074433		0.881684		2.76177		-0.129691		-0.88242		2.75242			4	4	0.945368		-0.120086		-0.722419		0.428884		0.730599		0.823446			2	27	-0.231479		1.44163
														8	12	-0.369124		0.440754		1.86558		0.167438		0.00398598		2.40795			4	5	0.42832		-0.821203		-0.906369		-0.247464		-0.228657		0.205979			2	28	-0.18206		1.49433
														8	13	-0.959963		0.318374		2.24973		-0.130523		0.0895985		1.47332			4	6	-0.351821		-1.27818		-1.50596		-0.187667		0.334887		-0.348323			2	29	-0.655013		1.8292
														8	14	-2.16661		0.542211		2.16207		0.269027		0.304296		1.44421			4	7	0.350952		-0.540038		-0.497235		-0.229686		0.558489		-0.0279247			2	30	-0.542655		0.977985
														8	15	-0.0179935		-0.242784		2.96368		0.00133956		-1.03771		3.08715			4	8	-0.0808508		-0.782749		-0.360014		-0.442109		0.237623		0.0871254			2	31	-0.894789		0.982133
														8	16	-0.477891		-0.371105		2.38409		-0.0224278		-0.115214		3.0149			4	9	0.0995646		-0.676214		-0.547839		-0.382586		-0.101376		-0.128806			2	32	-0.520724		1.73929
														8	17	-1.75095		0.639848		2.08877		-0.000788792		-0.228089		1.38391			4	10	-0.0840701		-0.779641		-0.639379		-0.344012		-0.0511221		-0.0155367			2	33	-0.467837		1.04938
														8	18	-2.75241		-0.0846298		1.84452		-0.31971		0.0396334		0.811346			4	11	0.041894		-0.571425		-0.530725		-0.351239		0.215938		0.00469809			2	34	-0.951835		0.447991
														8	19	-2.10097		0.869107		1.3864		0.0216295		0.511126		0.713114			4	12	0.121634		-0.913049		-0.556969		-0.305643		-0.216787		-0.372045			2	35	-2.06757		0.328515
														9	0	0.104351		0.950145		-0.866742		0.490324		-0.621958		-0.292549			4	13	-0.0072263		-0.862218		-0.749237		-0.136188		-0.174072		-0.194331			2	36	-0.912278		1.75321
														9	1	0.168222		1.15489		-0.991772		1.18501		-0.672465		-0.148035			4	14	-0.139102		-0.462356		-0.266244		-0.418623		0.343496		-0.20086			2	37	-0.00866711		1.3403
														9	2	0.403019		1.44023		-0.961592		0.847579		-0.474856		-1.13304			4	15	-0.230719		-0.44824		-0.0961571		-0.265968		-0.00711448		-0.137621			2	38	-0.697872		2.104
														9	3	0.609701		1.24705		-1.81238		0.800568		-0.691681		-1.46022			4	16	-0.163996		-0.370006		-0.385929		-0.442321		0.139124		-0.247216			2	39	-0.561013		1.42943
														9	4	-0.00700784		0.47647		-1.92979		-0.345745		-0.975448		-2.05333			4	17	0.134045		-0.20684		-0.291346		0.136357		0.0634022		0.00376717			2	40	-1.70469		1.17319
														9	5	0.00702929		1.49048		-0.333935		1.02306		-0.654173		0.182961			4	18	0.135864		-0.676028		-0.0381741		-0.401082		0.097426		0.0854829			2	41	-1.38165		0.276794
														9	6	-0.00312291		0.866508		-0.870753		0.864012		-0.65833		0.22479			4	19	-0.119591		-0.516015		-0.769674		-0.409591		0.00163129		-0.0181503			2	42	-1.30073		0.52665
														9	7	0.465452		0.188965		-1.67788		-0.763754		-0.540779		0.0042109			4	20	0.0693982		-0.316875		-0.32959		-0.00186361		0.0663251		0.388645			2	43	-2.01044		-0.983802
														9	8	0.428236		0.72475		-2.38219		-0.929711		-0.729046		-1.08528			4	21	-0.0619288		-0.530357		-0.33352		-0.048876		0.541451		-0.00017971			2	44	-1.67993		0.16524
														9	9	0.519306		0.888732		-2.4412		-0.284598		-0.408539		-1.08773			4	22	-0.126654		-0.207477		-0.0233807		-0.198298		0.103562		0.0936863			2	45	-0.108483		0.954148
														9	10	-0.146413		1.11267		-0.393034		0.24808		-0.609289		0.808464			4	23	0.0608399		0.00399532		0.110693		-0.272334		0.0341066		0.584115			2	46	-0.931566		0.983261
														9	11	0.977314		0.52732		-1.17888		-0.205147		-0.891679		1.05688			4	24	0.177487		-0.346706		0.254902		-0.466493		-0.192669		0.323415			2	47	-0.991045		1.73527
														9	12	0.64573		1.04119		-1.55196		0.37348		-1.17876		0.577369			4	25	0.269252		-0.3664		-0.0706476		-0.617961		-0.274789		0.587765			2	48	-1.24207		0.213001
														9	13	0.430982		1.13433		-2.86798		-0.281822		-0.80384		-0.498235			4	26	0.199587		-0.154024		-0.407735		-0.657102		0.114521		0.488185			2	49	-1.66278		0.291636
														9	14	-0.208771		0.508122		-2.94486		-0.656823		-1.34172		-1.40067			4	27	0.246785		-0.418523		-0.326107		-0.424218		-0.144787		0.407545			2	50	-1.61658		0.293058
														9	15	0.802805		1.54924		-0.141307		0.221955		-0.626589		2.64078			4	28	0.036685		-0.486325		0.0142271		0.27434		0.242606		0.403105			2	51	-2.67647		-0.414508
														9	16	1.16806		1.39955		-1.16765		-0.0841768		-0.900878		1.3843			4	29	0.159388		0.19046		0.23547		-0.129719		0.267521		0.332248			2	52	-1.7119		-0.999348
														9	17	0.308505		0.662164		-2.10509		-0.366226		-0.549027		0.340759			4	30	0.27512		0.256824		-0.0310163		-0.51067		-0.0109409		1.12268			2	53	-1.6644		-1.55332
														9	18	0.990389		0.788485		-2.89138		-0.0635517		-0.94657		0.0254936			4	31	0.339022		0.0591173		-0.32548		-0.437544		0.298803		0.384486			2	54	-0.898988		0.0932759
														9	19	-0.0375507		1.18291		-4.16914		-0.0781154		-1.10005		-2.91034			4	32	0.337034		-0.115532		-0.256587		-0.592077		-0.0341641		0.633261			2	55	-0.866188		0.451311
														10	0	-0.179807		-2.26874		0.401305		-1.71353		0.232843		0.230749			4	33	0.335458		0.0911716		-0.281982		-0.899771		-0.0936692		0.212573			2	56	-1.26675		-0.221073
														10	1	-0.90992		-1.87022		-0.346416		-1.66496		0.107442		0.131515			4	34	0.0446056		-0.260839		-0.467412		-0.605165		-0.0537063		0.258764			2	57	-2.00605		0.160434
														10	2	-0.940623		-2.49805		-0.101516		-1.48336		0.717996		-0.269685			4	35	0.246355		-0.294136		0.141792		0.173176		0.405337		0.489613			2	58	-1.97676		-0.119135
														10	3	-0.807635		-2.3114		-0.405285		-1.84028		0.957117		0.146181			4	36	0.218558		-0.292943		0.745251		-0.243349		0.232389		0.512831			2	59	-2.05159		-0.757402
														10	4	-0.964975		-2.01241		-0.54078		-2.09261		1.60098		0.0414172			4	37	0.207804		-0.454196		0.906571		-0.735173		-0.0815175		0.837845			2	60	-1.8958		-1.67695
														10	5	-0.564893		-2.56209		-0.04669		-1.22236		0.139277		0.0431871			4	38	0.218955		-0.169572		0.0631447		-0.334504		-0.424099		0.672184			2	61	-2.53255		-2.10526
														10	6	-1.54769		-2.66188		-0.172088		-1.44317		-0.653787		-0.591898			4	39	-0.093006		-0.155603		0.600517		-1.03444		-0.337636		0.32313			2	62	-2.67809		-1.15249
														10	7	-0.932199		-2.95467		-0.850825		-2.22874		0.124333		-0.245707			4	40	-0.377948		0.538817		-0.836278		-0.86438		-0.343856		-0.0723948			2	63	-1.23921		-0.454899
														10	8	-1.01805		-2.39804		-0.46715		-2.01906		0.48719		-0.221273			4	41	0.11403		-0.37172		-1.23354		-0.981215		0.000467538		0.0721891			2	64	-1.34239		-0.284081
														10	9	-1.244		-2.89193		-0.811816		-2.01606		0.669715		-0.148554			5	0	0.713651		0.642486		-1.05067		0.221127		1.41491		-1.3314			2	65	-1.18215		0.140734
														10	10	-0.260394		-2.26372		0.477712		-1.21934		-0.199929		0.287482			5	1	0.00389804		1.0902		-2.03528		0.171084		1.3279		-0.551731			2	66	-1.66365		-0.10738
														10	11	-0.746424		-2.98727		-0.250543		-1.62228		-0.873454		-0.0938752			5	2	-0.581658		0.601712		-1.43437		1.24544		1.41205		-0.792726			2	67	-1.61536		-1.37506
														10	12	-1.743		-3.27633		-0.300613		-1.61796		-0.645106		-0.784652			5	3	0.382643		0.678165		-1.39776		0.831787		2.13472		-0.0488746			2	68	-2.25412		-1.00617
														10	13	-1.42675		-2.95454		-0.526615		-2.04064		0.42308		0.251918			5	4	-0.112715		-0.179106		0.367974		-0.357842		2.06372		-0.975591			2	69	-2.96882		-1.34192
														10	14	-1.43349		-3.07281		-0.360778		-2.30935		0.633557		0.269474			5	5	0.399778		0.909021		-0.674285		0.511055		1.81877		0.420519			2	70	-3.243		-1.79406
														10	15	-1.07647		-3.9968		-1.15418		-1.69302		-2.13213		-0.533271			5	6	-1.41412		1.4798		-1.8141		0.188825		1.43137		-1.20608			2	71	-2.63726		-2.54777
														10	16	-1.53196		-3.25387		-0.629566		-1.68279		-1.04569		-0.199789			5	7	-0.0516227		1.67695		-1.52974		0.490623		0.950085		0.0815743			3	0	1.00148		1.68918
														10	17	-1.73795		-3.51214		-0.360455		-2.37432		-0.227728		-0.461039			5	8	-0.663165		2.97406		-1.84566		0.918462		1.33225		-0.886269			3	1	0.675874		1.8662
														10	18	-1.83939		-2.53982		0.008163		-1.90798		0.389783		-0.601755			5	9	-0.0800551		2.79595		-1.64403		0.764021		1.19864		-0.616847			3	2	1.03941		1.09777
														10	19	-1.37546		-2.5088		0.0495608		-2.17794		1.63314		0.283172			5	10	0.280468		1.5436		-1.09988		0.414135		0.793759		0.127198			3	3	0.366789		1.39952
														11	0	-3.2752		-0.754408		-1.75833		-1.40297		0.524263		-0.632158			5	11	-0.19323		1.77894		-1.50271		0.629384		0.863754		-0.315097			3	4	-2.9043		2.79988
														11	1	-2.41582		-0.150767		-1.35205		-1.8336		0.252743		-0.0470748			5	12	-0.858995		1.94894		-2.0188		-0.530315		0.859867		1.19712			3	5	-1.35958		2.14211
														11	2	-2.32998		-0.635826		-1.83115		-1.72032		-0.229619		-0.055676			5	13	0.256108		2.9543		-2.28655		0.862155		1.80209		0.72964			3	6	-1.08686		1.6227
														11	3	-2.4493		-1.04837		-1.44082		-1.29798		-0.384903		-0.0974585			5	14	-0.955226		2.87257		-1.84306		0.553552		1.568		-0.289677			3	7	-0.712979		0.810474
														11	4	-3.4921		-1.54503		-0.882134		0.505442		-0.568111		-1.45247			5	15	-1.13096		2.35585		-2.48957		1.45576		1.37466		-0.55605			3	8	-0.680775		0.0988206
														11	5	-2.50359		-0.0065429		-1.6352		-1.76398		0.868164		-0.465818			5	16	-1.61528		2.77697		-2.22911		1.82042		1.29643		-0.104945			3	9	0.254649		0.855883
														11	6	-2.65916		0.485665		-1.82953		-1.62477		0.9964		-0.701589			5	17	-0.673841		3.04805		-2.26063		1.33348		1.23931		-0.328133			3	10	-0.461755		0.569073
														11	7	-3.04122		-0.977606		-1.47194		0.827368		1.90947		-1.48595			5	18	-1.076		2.4297		-1.9225		1.38075		1.0892		-0.260981			3	11	-0.395589		0.491451
														11	8	-2.41853		-1.3801		-1.29166		-0.0187636		1.46152		-1.71804			5	19	-0.858483		1.34134		-1.76619		1.27218		1.57953		-0.0923501			3	12	0.292972		0.457442
														11	9	-2.26533		-1.16078		-1.21059		-0.325062		0.708693		-0.716995			5	20	-0.386743		2.3391		-1.90601		1.33754		1.41219		0.323875			3	13	0.130396		1.81885
														11	10	-2.41536		-0.370104		-1.87197		-1.61427		1.28373		-0.651864			5	21	-1.48831		2.37999		-2.19494		1.41579		1.55292		-1.56001			3	14	-0.455498		1.69633
														11	11	-2.30673		-0.0842179		-1.50365		-0.484209		2.20484		-1.44678			5	22	-1.49393		2.84491		-3.02957		1.85344		1.12004		-1.10053			3	15	-0.842003		1.06507
														11	12	-1.68643		-0.143352		-1.70663		-0.459077		1.91614		-0.468435			5	23	-1.2134		2.32586		-3.66946		2.01458		1.54225		-1.69408			3	16	-0.367723		0.314637
														11	13	-1.77459		-0.287909		-1.33143		-0.837681		1.80454		-0.383274			5	24	-0.75033		1.70532		-2.62119		1.43427		1.51774		-1.56148			3	17	-0.385642		-0.0709956
														11	14	-1.75165		-1.06078		-1.20127		-0.304777		1.27833		-0.0963874			5	25	-0.666075		1.75613		-2.71651		1.32454		1.30904		-0.662799			3	18	-0.959526		1.0752
														11	15	-3.45511		-0.770902		-1.6444		-1.17113		2.77247		-1.93301			5	26	-0.972616		1.9136		-2.42976		2.1438		1.34544		-0.976347			3	19	-1.1136		1.07299
														11	16	-2.26303		0.473191		-1.97609		-1.14379		2.52538		-1.04937			5	27	-0.482539		0.990656		-2.45354		1.19787		1.4185		-0.589558			3	20	-0.919278		0.593964
														11	17	-2.26966		-1.03599		-1.52934		-1.09291		2.03344		-0.592537			5	28	-1.01632		2.72153		-2.86282		1.16714		1.5727		-1.51726			3	21	-1.27336		0.427674
														11	18	-0.695089		-0.0870842		-1.0317		-1.55416		1.78152		-0.32201			5	29	-1.21628		2.38973		-2.89285		1.68915		1.68933		-1.67841			3	22	-0.646218		1.04825
														11	19	-1.11515		-0.849047		-0.0963623		-1.25624		0.738566		0.251964			5	30	-0.866971		1.82837		-2.64664		1.93628		1.0021		-1.99502			3	23	-1.09288		0.779358
														12	0	0.0645899		-0.515534		1.69817		1.81212		-0.728962		-1.74077			5	31	-0.565034		1.3144		-2.76064		1.26792		1.67412		-1.97087			3	24	-0.871216		0.326276
														12	1	-0.444107		-0.5771		0.923622		1.34642		-0.736382		-1.94616			5	32	-0.716158		0.551529		-2.11255		2.34405		1.28017		-1.49651			3	25	-0.231763		0.611407
														12	2	-0.150682		-0.792087		1.26992		1.31913		-0.716968		-1.64159			5	33	-0.973833		1.6673		-2.41573		1.90205		1.64097		-1.57643			3	26	-0.95181		0.590936
														12	3	0.27241		-0.381904		1.92487		1.67413		-0.482199		-1.19042			5	34	-0.377034		1.47098		-1.81406		2.2012		2.09447		-0.591427			3	27	-0.821821		1.28971
														12	4	0.48354		-0.546911		2.14969		1.82101		0.237757		-0.461429			5	35	-1.36989		1.92127		-3.42355		0.923355		2.01583		-2.9601			3	28	-1.05998		0.559862
														12	5	0.0069102		-0.860875		1.25472		1.60234		-0.932518		-2.68921			5	36	-0.395721		1.07944		-3.78502		1.98952		0.960276		-2.98196			3	29	-0.766357		0.360289
														12	6	-0.160923		-0.473315		0.984734		2.17874		-0.715576		-2.96929			5	37	-0.948388		0.895945		-4.11465		3.20663		1.60363		-2.52231			3	30	-1.3661		0.209946
														12	7	0.123141		-0.0781267		1.39246		3.40598		0.0643605		-1.89386			5	38	0.17804		0.510647		-3.50596		2.29919		1.25988		-3.34639			3	31	-1.04453		0.800621
														12	8	-0.0323706		-0.202926		1.42299		2.77691		-0.214035		-2.65664			5	39	-0.749053		-0.406034		-3.50258		2.51058		1.92056		-3.09144			3	32	-1.03826		0.795895
														12	9	-0.0312154		-0.35674		1.39654		2.16246		-0.366348		-2.05796			5	40	-0.89863		-0.18731		-2.9682		2.12352		0.739058		-1.50206			3	33	-0.601616		0.381695
														12	10	-0.134703		-0.671419		1.17838		1.46457		-0.886883		-2.76535			5	41	-0.743464		0.57931		-2.33086		3.16235		1.04284		-1.30656			3	34	-1.08384		1.27811
														12	11	0.209644		0.189312		1.59228		3.05703		-0.854409		-3.46894			6	0	1.16817		0.19829		-0.176108		-0.86362		-1.85145		1.51896			3	35	-0.618749		0.600205
														12	12	-0.51697		0.379112		1.35937		3.5952		0.0846038		-3.62818			6	1	1.65204		-0.0830485		0.360238		-0.544219		-1.14511		1.99969			3	36	-1.01815		0.517905
														12	13	-1.26307		-0.0394373		1.18401		2.87322		-0.415279		-4.13112			6	2	1.46335		-1.25337		0.0869398		-0.145838		-0.554074		1.56654			3	37	-1.22635		0.154831
														12	14	-0.856338		0.0304477		1.3367		2.93838		-0.321086		-3.07954			6	3	1.43329		-0.458985		0.145632		-0.0965813		-1.02297		2.45736			3	38	-0.906351		-0.17574
														12	15	-0.203914		-0.126171		0.949549		3.36642		-0.421985		-4.05573			6	4	2.03483		0.230505		-0.0220535		-0.15861		-0.653617		1.90246			3	39	-0.270843		0.216875
														12	16	-1.08648		0.182937		0.70829		4.00605		-0.270405		-4.6377			6	5	2.9782		-0.616919		1.2586		-0.0822047		-1.09457		3.14117			3	40	-0.508047		0.417321
														12	17	-2.77991		0.2872		0.946543		4.27946		0.260736		-4.50282			6	6	2.68224		0.730367		1.06643		0.275475		0.5243		3.06709			3	41	-0.456756		0.382171
														12	18	-2.6699		0.730596		1.25647		4.2268		-0.3373		-5.50563			6	7	1.07463		-0.227137		-0.0206032		0.0412285		-0.783701		1.46758			3	42	-0.177628		0.377056
														12	19	-1.53483		-0.0893707		0.978756		3.25305		-0.109658		-3.56179			6	8	1.57445		-0.216896		0.311529		-0.144768		-0.510767		2.16518			3	43	0.0589503		-0.138242
														13	0	-0.596024		-1.36079		0.921061		1.98096		0.31809		2.39615			6	9	1.2202		0.217925		0.766461		0.182631		-0.235603		1.79635			3	44	-0.544992		0.0261238
														13	1	-0.204594		-1.7806		-0.0436036		1.96018		0.740884		3.70271			6	10	1.04728		-0.362521		0.220023		0.252799		-0.443288		1.92491			3	45	-1.23394		0.38897
														13	2	-0.693167		-1.5859		-0.77493		2.20149		1.50014		3.57614			6	11	2.14959		-0.47873		1.33654		0.286077		-0.59855		2.69448			3	46	-1.09544		0.195599
														13	3	-1.14312		-1.51422		0.289355		2.05023		1.59925		3.74567			6	12	2.52059		0.123878		0.19559		0.321865		0.0183246		2.94612			3	47	-0.740722		0.418026
														13	4	-0.698796		-0.240935		1.85502		2.22307		0.561873		2.46917			6	13	2.63969		0.264267		0.069508		-0.464895		1.41171		3.40075			3	48	-0.644427		-0.00153086
														13	5	-0.286697		-2.18397		-0.190107		1.91376		0.444964		2.70883			6	14	1.10526		-0.274624		0.768185		-0.109827		-0.376288		1.26531			3	49	-0.729996		0.711979
														13	6	-1.09774		-1.84692		-0.75434		2.47068		0.714132		1.75762			6	15	1.56484		-0.0273231		0.491009		-0.077955		-0.778359		1.2275			3	50	-0.871145		0.536014
														13	7	-0.737801		-0.759157		1.42139		2.3819		0.00390355		0.104126			6	16	1.56234		-0.322438		0.574546		-0.38344		-0.132896		0.483878			3	51	0.95347		0.503514
														13	8	0.224867		-0.695498		1.21496		2.68269		0.237098		-0.351374			6	17	1.23945		-1.26849		0.0654534		-0.262593		-0.497113		1.58658			3	52	-0.0278404		1.07412
														13	9	-0.623166		-0.501086		1.89643		3.27173		1.01614		1.63049			6	18	1.71559		-1.12794		0.175703		-0.65001		-0.658903		2.19549			3	53	0.0831474		0.7339
														13	10	-0.346371		-2.05265		0.368829		2.31318		-0.0342746		2.26164			6	19	2.14777		-0.790513		-0.0663471		-0.110986		-0.353933		2.36532			3	54	-0.464505		0.562721
														13	11	-0.274685		-0.860625		0.0937427		2.39202		0.0799184		2.0336			6	20	1.86842		-0.0378082		0.388702		-0.442207		-1.1824		1.59808			3	55	-0.947585		0.00785081
														13	12	-0.658448		-0.660009		0.0739428		1.53983		0.535691		1.00811			6	21	1.53365		-0.610957		-0.0187427		-0.399969		-0.960466		1.91167			3	56	-0.81929		0.937626
														13	13	0.169345		-0.0966033		0.566907		3.46895		1.13466		2.10478			6	22	0.799835		-0.941292		-0.408824		-0.795198		-1.09328		0.663989			3	57	-1.1353		0.834107
														13	14	-1.81238		-0.948351		1.15479		4.2659		0.00310263		2.14318			6	23	1.46457		-0.911565		0.11333		-0.429943		-1.44949		0.581612			3	58	-0.240487		0.7832
														13	15	0.0563268		-2.70441		-0.651196		2.18951		-1.6		0.776658			6	24	0.744024		-0.787682		-0.459728		-0.912025		-1.24069		0.811129			3	59	-0.225611		0.878702
														13	16	0.237611		-1.39895		-1.06121		2.28682		-0.255533		1.87089			6	25	0.56293		-0.900269		-0.551455		-0.795765		-1.55194		0.952855			3	60	0.214604		0.995983
														13	17	-0.0790152		-0.0205862		1.15852		4.83727		1.06661		2.90725			6	26	1.44544		-0.95551		-0.441113		-1.17976		-1.36998		1.08563			3	61	0.364065		0.772433
														13	18	1.65735		2.49739		0.193115		3.89991		0.7384		-0.17317			6	27	1.54964		-1.25362		-0.0147757		-0.540645		-1.50695		1.32644			3	62	-0.263645		0.614081
														13	19	0.105002		-0.10631		-0.949607		3.57319		2.45979		2.86675			6	28	0.367033		-0.828836		-0.729334		-0.604042		-2.12355		0.603957			3	63	-1.99351		0.964896
														14	0	0.107212		0.85118		-2.00655		-0.614671		0.244487		-1.66889			6	29	0.794706		-2.07339		-0.456562		-0.928847		-2.36565		0.631667			3	64	-0.935952		0.780538
														14	1	-0.572729		0.517086		-2.01925		-0.914401		-0.0436543		-2.06051			6	30	1.61059		-1.18778		-1.25155		-0.974194		-1.85451		0.36518			3	65	-0.949695		0.235835
														14	2	-0.835165		1.08465		-1.92471		-1.12349		-0.220543		-1.40135			6	31	0.469278		-1.29929		-0.772445		-1.15642		-2.06009		0.88075			3	66	-0.353347		0.525164
														14	3	0.00374353		0.890844		-1.34004		-0.560681		0.708237		-0.66249			6	32	0.453489		-1.23756		-0.170435		-1.16785		-2.13993		0.980005			3	67	-0.248184		1.14582
														14	4	1.39019		0.827447		-1.42895		0.578762		1.3584		0.46294			6	33	0.22504		-0.915091		-1.5623		-0.648672		-1.88549		1.56492			3	68	0.431158		0.745067
														14	5	-1.08827		0.798139		-2.29533		-1.02447		0.174579		-2.17228			6	34	1.05235		-0.524822		-0.869078		-0.577673		-1.38644		1.45326			3	69	-0.928085		0.990605
														14	6	-0.295306		1.47319		-2.61402		-1.31409		0.399581		-2.27544			6	35	0.711491		-1.14317		-0.179512		-0.791059		-2.48131		1.63234			3	70	0.194713		0.614846
														14	7	1.23536		1.17116		-2.40908		-0.115499		1.57338		-0.790183			6	36	0.545871		-2.27457		-0.638759		-1.73679		-2.35459		0.741287			3	71	-0.263038		0.760158
														14	8	2.06294		1.73632		-2.6945		-0.53192		1.71779		-0.945413			6	37	0.428917		-1.7296		-1.29778		-1.00197		-2.11069		-0.0594533			4	0	1.62364		-0.688333
														14	9	1.86089		1.47101		-1.10136		-1.04639		1.8465		-0.174185			6	38	0.551973		-1.92219		0.091285		-1.18909		-1.87401		0.782203			4	1	1.49283		-0.964579
														14	10	-0.0240716		1.035		-2.79528		-0.881335		0.46349		-2.49095			6	39	0.382176		-1.2347		-1.10095		-1.0777		-2.11782		0.594953			4	2	2.21247		-1.04493
														14	11	0.49668		1.57997		-2.92261		-0.80232		1.05058		-2.23958			6	40	-0.93013		-1.75277		-1.14123		-1.16796		-1.1311		0.383658			4	3	3.63404		-2.52809
														14	12	1.46824		1.95384		-1.92377		-1.5308		1.27222		-1.77964			6	41	0.919174		-0.857891		-2.07709		-1.1236		-0.91838		1.35487			4	4	1.53499		-0.0344636
														14	13	1.77476		2.9823		-1.94448		-3.02641		1.50869		-0.812939			7	0	1.22798		4.39637		2.58552		0.22443		-2.16987		-0.544932			4	5	-1.03357		2.77664
														14	14	2.95753		2.73213		-1.04444		-0.775149		2.54262		0.585588			7	1	2.65076		3.38685		2.81199		0.162936		-2.70902		-2.36596			4	6	-0.0207692		0.251604
														14	15	-0.0314561		1.67699		-3.03215		-1.13188		0.719415		-3.19033			7	2	0.373776		2.02177		2.83826		1.13708		-2.45415		-2.03307			4	7	0.701571		-0.978308
														14	16	0.555075		1.72025		-2.25853		-1.49411		1.02248		-2.33694			7	3	1.52854		2.63911		2.25869		0.294286		-2.49173		-1.34562			4	8	0.487706		-1.33589
														14	17	2.99354		2.4382		-3.28997		-2.65087		1.1209		-1.00886			7	4	1.42404		2.92666		2.12118		0.246514		-3.1644		-0.804912			4	9	0.74315		-1.60987
														14	18	3.90605		3.86998		-1.31583		-2.67159		1.69697		0.108675			7	5	1.55732		3.01327		2.08374		-0.119552		-2.29863		-2.3415			4	10	0.787668		-0.675784
														14	19	3.76965		2.63358		-0.738919		-1.65005		2.50687		2.31906			7	6	0.829371		1.33865		1.48215		0.273286		-2.95144		-2.4724			4	11	1.1032		-1.53379
														15	0	1.17095		2.85182		1.44481		-0.0188965		0.296607		-0.530262			7	7	1.55002		2.41568		2.86833		1.17293		-1.83306		-0.966575			4	12	1.57927		-1.54941
														15	1	0.685256		3.01427		0.914934		0.00481198		0.317111		-0.967456			7	8	2.4021		3.84179		3.06875		1.22963		-1.85466		-2.93971			4	13	1.02497		-2.98849
														15	2	0.322861		2.74033		0.834818		-0.0553975		0.0296742		-1.31544			7	9	1.33072		3.17217		3.14524		1.02864		-1.84815		-1.57674			4	14	-0.347404		0.821651
														15	3	0.281009		2.17552		0.915539		0.0939761		-0.0410936		-0.83574			7	10	0.897748		0.866283		2.48128		1.62065		-2.97949		-2.86317			4	15	0.82389		-1.51294
														15	4	-0.0963515		1.88344		0.715289		0.0821992		-0.0130513		-0.438952			7	11	1.30454		2.10191		2.47021		0.96968		-3.54975		-2.6119			4	16	0.545421		-1.08528
														15	5	1.07494		3.03877		1.14155		0.238181		0.212099		-0.395352			7	12	0.802864		1.83371		1.88219		0.732651		-2.97114		-1.39302			4	17	0.825565		-0.306034
														15	6	0.16065		2.68943		0.935362		-0.0791928		-0.151353		-0.655725			7	13	1.43118		2.09143		1.91425		0.876184		-3.09985		-3.14684			4	18	-0.126663		-0.593599
														15	7	-0.402977		2.00003		0.282903		-0.0163613		-0.252345		0.330708			7	14	2.62651		2.75801		3.21667		3.09604		-3.09335		-0.0504854			4	19	0.821527		-1.49658
														15	8	-0.764897		1.62328		0.102858		-0.119303		-0.488805		-0.587433			7	15	0.540905		1.82695		3.32407		1.29501		-2.10618		-0.855445			4	20	-0.224112		-1.67395
														15	9	-0.649586		2.42471		0.157404		-0.0400297		-0.573955		-0.641945			7	16	0.602218		2.44995		3.21057		1.04446		-2.34758		-0.958495			4	21	0.226521		-1.7998
														15	10	1.08042		3.2483		1.01256		0.72448		0.479659		0.184742			7	17	1.54024		1.99354		3.05225		1.68311		-2.07485		-2.18723			4	22	0.342865		-1.36876
														15	11	-0.49109		1.97272		0.622084		0.0476159		-0.594368		0.0407667			7	18	1.0047		2.01558		2.52348		1.58387		-1.87197		-2.05478			4	23	0.371193		-2.59217
														15	12	-0.476973		2.18293		0.586312		-0.337994		-0.342132		-0.267285			7	19	0.793525		3.04088		2.07204		0.855904		-2.47017		-2.65032			4	24	0.0620753		-0.637125
														15	13	-0.745225		2.20912		0.481617		-0.037467		-0.437386		-0.862798			7	20	0.835663		3.35396		1.68449		0.523034		-2.81186		-2.36089			4	25	-0.279113		-1.96158
														15	14	-0.539252		2.06192		0.272615		0.00574258		-0.779018		-0.593557			7	21	1.19575		1.90428		3.1205		2.01884		-1.46817		-1.33157			4	26	0.3704		-2.16632
														15	15	0.937738		3.23387		1.45382		0.64554		0.449494		0.931775			7	22	0.412716		4.33766		3.41504		1.99424		-1.12086		-0.344831			4	27	-0.412186		-2.01992
														15	16	-0.348964		2.98916		-0.0122174		0.254966		-0.432682		-1.10629			7	23	1.06081		2.52464		3.21608		1.17269		-1.69355		-1.07307			4	28	-0.20204		-2.22596
														15	17	-1.2254		1.6357		0.386605		0.0395433		-0.358421		-0.192097			7	24	0.975274		3.67642		2.42499		0.365271		-1.36997		-1.42921			4	29	-0.416283		-2.9141
														15	18	-0.99122		1.36885		-0.0510992		-0.0833905		-0.293397		-1.07392			7	25	0.756453		4.06526		3.0356		-0.366155		-2.46369		-1.87857			4	30	0.302601		-2.51798
														15	19	-1.64554		2.30003		0.0204534		0.177933		-0.742653		-1.93074			7	26	0.625289		3.89441		1.91033		0.0941317		-2.33383		-2.11345			4	31	-0.168888		-0.360663
														16	0	-1.56633		-2.12451		-0.197227		-0.637946		-0.123639		-0.0810699			7	27	0.810256		2.43383		1.78035		-0.10682		-3.12813		-2.83287			4	32	-0.671997		-1.14062
														16	1	-1.3355		-1.96235		0.171923		-0.395952		-0.241596		-0.527353			7	28	0.838719		3.90045		3.64973		1.38235		-1.22815		0.256433			4	33	-0.482659		-2.21778
														16	2	-0.659228		-2.60345		0.300827		-0.618897		-0.708724		-0.95482			7	29	0.63361		3.16951		3.33181		0.745784		-1.65291		0.434173			4	34	0.643985		-1.15021
														16	3	-1.47303		-2.29219		-0.502804		-1.01566		-0.833263		-1.51656			7	30	1.05927		3.8372		2.27063		0.766936		-1.44425		-1.43052			4	35	1.65273		-1.8838
														16	4	-1.74952		-2.60357		-2.18402		-0.858793		-0.716157		-2.34419			7	31	1.52689		4.81255		2.33704		0.284774		-2.14041		-0.785477			4	36	-0.327525		-1.35557
														16	5	-1.12671		-1.71911		0.805496		-0.519723		0.192219		0.307498			7	32	-0.251209		4.3917		2.07046		0.548101		-2.95162		-1.20909			4	37	-0.0213894		-1.48981
														16	6	-0.842474		-1.7093		1.56988		-0.760682		-0.0404251		0.522564			7	33	1.08222		3.59905		1.41323		-0.265292		-2.48756		-2.00505			4	38	-0.536053		-1.33791
														16	7	-0.488678		-1.95538		0.208785		-1.21856		-0.505897		0.316441			7	34	0.349357		3.48093		1.01901		-0.310696		-3.29446		-3.61819			4	39	-0.330687		-0.639404
														16	8	-0.329908		-2.28452		-0.00402315		-1.24695		-0.686221		-0.154562			7	35	0.309225		3.87151		3.81203		0.619854		-1.65274		-1.85181			4	40	0.286389		-0.914453
														16	9	-0.903897		-2.91152		-0.275004		-1.2618		-0.741561		-0.887608			7	36	0.396729		5.2907		3.48251		0.966117		-1.87257		-1.02564			4	41	0.442918		-0.850957
														16	10	-1.07281		-1.5465		1.19381		-0.780673		0.6111		1.49448			7	37	-0.110256		4.0151		2.25548		0.36898		-1.60851		-0.874792			4	42	0.190279		-0.695402
														16	11	0.73996		-1.58997		1.72857		-0.981372		0.073974		1.93739			7	38	1.21632		4.41105		2.24603		0.000187095		-2.75867		-2.31496			4	43	2.04489		-0.662643
														16	12	0.454798		-2.20439		1.39668		-1.95913		-0.423535		1.07492			7	39	0.616238		4.64149		1.54818		-0.00751435		-2.45085		-3.07262			4	44	0.61575		-1.14305
														16	13	-0.0689402		-2.64226		0.903574		-1.64363		-1.03648		0.369046			7	40	-0.241478		5.49898		1.54808		0.645089		-2.94676		-3.16793			4	45	-0.125153		-1.47903
														16	14	-0.519384		-2.90774		-0.419366		-1.50676		-0.86295		-0.814765			7	41	0.372028		5.33906		1.49697		0.139094		-3.76687		-3.68862			4	46	0.724194		-1.78291
														16	15	0.186556		-2.3366		2.86765		-1.3298		0.96917		3.86671			8	0	-2.79078		-1.59126		-0.408503		-0.110705		-1.41705		1.45209			4	47	0.0316812		-0.964339
														16	16	0.836837		-1.10548		3.1482		-0.89093		0.493771		2.87407			8	1	-2.2303		-2.10321		0.404717		-0.203956		-1.73999		2.1677			4	48	0.61562		-1.11668
														16	17	0.690195		-2.15757		1.49198		-1.50011		0.132163		1.711			8	2	-3.85675		-3.10311		0.237065		1.29627		-1.97259		1.36185			4	49	0.791246		-1.53017
														16	18	0.772136		-1.74686		1.53579		-1.46253		-0.951852		0.563849			8	3	-4.02816		-1.58274		1.11047		-0.0158427		-1.75347		1.10961			4	50	0.330319		-0.28646
														16	19	-0.493528		-3.33293		-0.567803		-1.67149		-1.72075		-1.21488			8	4	-3.34491		-1.4563		-0.893444		0.587472		-1.51618		0.971969			4	51	2.0079		-0.111199
														17	0	1.23352		0.922564		0.237537		0.557283		0.269319		-0.595546			8	5	-3.34286		-2.19673		-0.831462		0.193292		-2.91774		1.79149			4	52	0.0874201		-0.855358
														17	1	1.20401		1.11823		0.644048		0.851166		0.422875		-0.753906			8	6	-3.22935		-1.8575		-0.0657635		-0.259436		-2.44114		0.809064			4	53	0.876759		-1.98885
														17	2	0.940205		1.26383		0.489361		0.756816		0.31492		-1.14343			8	7	-3.33955		-5.01889		-1.02301		-1.16074		-1.56924		4.02611			4	54	-0.564292		-1.55743
														17	3	1.20305		0.772115		0.527548		0.691157		0.245583		-0.999448			8	8	-1.74823		-2.6391		0.813964		0.621465		-2.1403		3.4327			4	55	0.236697		-0.755853
														17	4	1.82189		0.467235		0.447099		-0.0575195		0.0814619		-0.721703			8	9	-1.54861		-2.84057		1.13607		0.00535953		-2.07777		3.01935			4	56	0.345175		-0.468689
														17	5	1.07628		0.924427		0.315756		0.722877		0.303134		-0.601841			8	10	-1.67497		-3.48131		-0.121046		0.866024		-3.5124		2.42948			4	57	0.44061		-1.22091
														17	6	0.95066		0.705444		0.353132		0.768761		-0.0204754		-0.639356			8	11	-2.6552		-3.23601		0.412932		0.0358761		-3.30961		2.84329			4	58	0.541178		-0.256712
														17	7	1.50831		0.534256		0.467656		-0.493549		-0.581272		-1.14354			8	12	-2.31483		-2.82007		0.339294		0.0769946		-3.3189		2.18351			4	59	1.17172		-0.850207
														17	8	1.25134		0.447221		0.309636		-0.29259		-0.658118		-1.16232			8	13	-2.71898		-2.52596		-0.870479		0.355866		-2.19399		1.78213			4	60	1.62495		0.297397
														17	9	1.33053		0.743685		0.648478		-0.136755		-0.374407		-1.27642			8	14	-1.05895		-3.20846		-0.679842		1.0941		-3.13359		3.80366			4	61	1.18355		-0.356586
														17	10	1.06023		1.2476		0.545442		0.68258		-0.00450641		-0.833437			8	15	-2.83278		-2.71065		0.177361		0.201299		-2.43267		3.7177			4	62	1.28248		-1.36878
														17	11	0.871355		0.556251		-0.0190449		0.136812		-0.464748		-0.908684			8	16	-0.821451		-3.54395		0.69956		0.648469		-3.68146		3.62279			4	63	0.248664		-2.07626
														17	12	1.42398		0.478765		-0.451705		0.195		-0.714888		-0.306549			8	17	-1.32722		-3.38868		0.863539		-0.633762		-3.13229		3.16524			4	64	1.18311		-1.39994
														17	13	1.47067		0.890601		0.0140645		-0.501874		-0.875975		-1.47306			8	18	-1.51604		-0.897894		-0.563921		-0.148186		-1.9687		2.68835			4	65	0.971267		-0.539032
														17	14	1.76796		0.643875		0.135418		-0.59721		-0.612527		-1.41747			8	19	-3.45405		-2.2402		-0.118287		0.681793		-1.48872		2.952			4	66	-0.292166		-1.44465
														17	15	0.944445		1.31647		0.140246		0.0829261		-0.28758		-0.812537			8	20	-3.40731		-2.3781		-0.562948		0.726319		-2.0715		1.89985			4	67	1.08958		-1.28394
														17	16	0.985931		0.90379		-0.0921308		0.284704		-0.830807		-0.94127			8	21	-1.72562		-0.0739718		1.51891		1.14933		-2.03061		5.57148			4	68	0.76047		-0.268279
														17	17	1.95607		0.87467		0.467857		0.182745		-0.718955		-1.19437			8	22	-1.17676		-3.07606		1.79586		0.015658		-2.4236		4.71155			4	69	1.51232		-0.573413
														17	18	1.7146		0.495828		-0.543585		-0.133079		-1.21422		-1.7235			8	23	-2.80889		-1.60281		0.370524		1.09343		-1.8486		3.67594			4	70	1.8791		0.0735424
														17	19	1.7035		0.0533215		0.345383		-0.108854		-0.898661		-1.9441			8	24	-1.95276		-2.78694		-0.293826		0.676877		-1.38689		2.96613			4	71	2.39583		-0.100386
														18	0	-0.364555		-0.62337		-1.17356		-0.750834		0.425113		1.73982			8	25	-2.5799		-2.42515		-0.271134		0.915965		-2.60872		2.39854			5	0	1.15234		-1.98034
														18	1	0.3041		-0.684138		-1.033		-0.725832		0.600387		1.79773			8	26	-3.38512		-0.376252		-0.295176		0.296662		-1.62385		2.23385			5	1	2.03731		-2.00632
														18	2	0.485759		-0.633579		-0.614059		-0.698579		0.431113		2.14738			8	27	-3.33348		-0.215264		-0.421786		1.79477		-1.54024		2.0001			5	2	1.33185		-1.55196
														18	3	0.208613		-0.654963		-0.583809		-0.905562		0.526383		1.88741			8	28	-1.41419		-3.74712		1.39315		-0.66346		-2.06153		5.23228			5	3	0.891097		-2.05524
														18	4	-0.454588		-0.650106		-0.4609		-1.36147		0.15622		1.71871			8	29	-1.99147		-3.19086		-0.00533352		0.951279		-2.33208		4.19577			5	4	1.23421		-2.46467
														18	5	0.239393		-0.646538		-1.0814		-0.792157		0.548729		1.76378			8	30	-1.77971		-1.7065		0.766529		-0.115786		-1.73348		3.27728			5	5	1.39689		-1.38013
														18	6	0.392875		-1.22633		-0.935235		-0.910184		0.589397		2.29189			8	31	-2.8366		-1.20067		-1.60532		0.378063		-1.50261		3.46715			5	6	-0.310791		-1.44804
														18	7	-1.01535		-1.44846		-0.992781		-1.27416		0.0576942		1.85379			8	32	-3.44011		-1.21021		-1.16898		0.793256		-2.11287		3.71003			5	7	0.0463476		-1.85042
														18	8	-0.932388		-1.56347		-0.499563		-1.2904		0.217824		2.47446			8	33	-2.05571		-0.487273		-0.646933		1.29127		-1.57557		2.80254			5	8	0.233787		-1.33721
														18	9	-0.487031		-1.39827		-0.823433		-1.0011		0.0844445		2.49688			8	34	-3.78489		-0.206144		-1.84849		1.64745		-1.40446		1.3291			5	9	0.890789		-2.05189
														18	10	-0.326872		-0.874439		-1.31429		-0.640945		0.596586		1.57006			8	35	-1.38724		-2.56439		0.733199		0.257353		-1.02044		5.62587			5	10	0.121877		-1.3577
														18	11	-0.475614		-1.63674		-1.02398		-1.04007		0.412963		1.32077			8	36	-1.79788		-2.29839		-0.464657		-0.814328		-1.60211		4.09452			5	11	0.399883		-1.24756
														18	12	-0.492597		-1.79261		-0.468655		-1.15312		0.456302		2.49168			8	37	-1.77252		-1.4772		-1.23945		-1.69393		-1.77868		3.48969			5	12	0.727408		-1.08151
														18	13	-0.497552		-2.21507		-0.547957		-1.08499		0.340632		2.46557			8	38	-3.88047		-2.13468		-0.948116		1.12589		-1.13569		4.06966			5	13	0.695084		-1.29299
														18	14	-0.526283		-2.14367		-0.417574		-0.822417		0.169223		2.50594			8	39	-4.58209		-0.107562		-0.782942		2.06168		-1.70156		3.15199			5	14	-0.474077		-1.40783
														18	15	-0.98428		-1.48727		-1.65143		-0.970054		0.567878		1.15251			8	40	-3.90569		0.164045		-0.885725		1.83481		-0.970708		3.56427			5	15	-0.0898281		-1.58914
														18	16	-0.893477		-1.83045		-1.18444		-0.938428		0.556362		1.41076			8	41	-4.58042		0.195175		-1.84369		1.60926		-0.09915		0.638114			5	16	0.276951		-1.24349
														18	17	-1.31259		-2.77739		-0.356262		-0.864442		0.744405		2.91519			9	0	-2.87883		-1.91887		-1.13583		0.861218		0.959552		-0.125158			5	17	-0.376827		-1.18829
														18	18	-0.472509		-2.69596		0.232823		-0.566841		0.993664		3.23183			9	1	-1.86628		-2.26326		-1.22758		0.604709		0.651533		-0.364482			5	18	-0.0937365		-1.39563
														18	19	-0.307324		-1.92914		-0.114612		-1.18228		0.851901		3.61105			9	2	-1.87739		-2.10656		-1.1849		-0.0630909		0.650546		-0.379984			5	19	-0.128225		-0.939415
														19	0	-0.480067		0.322353		0.828513		-0.790669		-1.20878		-1.0661			9	3	-2.41928		-1.50006		-1.10197		0.305645		0.775498		-0.409504			5	20	-0.699519		-1.37852
														19	1	-0.290777		0.537296		1.33612		-0.788106		-1.109		-1.14016			9	4	-2.88048		-1.46143		-1.30403		0.498607		1.324		-0.155752			5	21	-0.808371		-1.81148
														19	2	-0.203965		0.322771		1.24641		-0.60487		-1.27217		-1.18762			9	5	-2.19639		-1.89208		-1.50513		0.304411		0.600318		-0.110565			5	22	-0.265281		-1.43468
														19	3	-0.149163		0.519485		0.926629		-0.461639		-1.11662		-1.0324			9	6	-1.89951		-2.33654		-1.34661		0.146304		0.338169		-0.274775			5	23	-0.0477287		-1.39423
														19	4	-0.966439		0.3376		0.317106		-0.550168		-0.924246		-0.657866			9	7	-1.47884		-2.39624		-1.22176		0.554986		0.472679		-0.372455			5	24	0.207689		-1.28677
														19	5	-0.166462		0.652791		1.35016		-0.695348		-1.16292		-0.974381			9	8	-0.948577		-2.22263		-1.21513		0.547445		0.713369		-0.575808			5	25	0.151918		-0.973975
														19	6	-0.341681		0.456413		1.20707		-0.731451		-1.34712		-1.14594			9	9	-0.756062		-2.88817		-1.40408		0.440233		0.500663		-0.154275			5	26	-0.413465		-1.17741
														19	7	-1.03487		0.504602		0.411808		-0.689058		-1.03489		-1.01714			9	10	-1.15703		-3.3214		-1.21571		0.360951		0.0611333		-0.733309			5	27	0.174205		-1.20495
														19	8	-1.24178		0.295088		0.571167		-0.512752		-1.17568		-0.818097			9	11	-1.22553		-2.95932		-1.48934		0.180574		0.286234		-0.548878			5	28	0.0332068		-1.31925
														19	9	-1.02394		0.4627		0.946878		-0.586005		-1.20631		-0.811773			9	12	-1.33706		-2.86283		-1.61449		0.198733		0.285899		-0.692096			5	29	-0.0544528		-1.50073
														19	10	-0.252004		0.492386		1.22428		-0.914886		-1.2544		-1.02054			9	13	-1.22216		-3.0419		-1.94401		0.154806		0.706713		-0.680607			5	30	-0.0812941		-1.01799
														19	11	-1.28485		0.433248		0.703632		-0.716179		-0.947765		-1.23106			9	14	-0.985329		-3.01715		-1.10719		0.561906		-0.0277221		-0.90493			5	31	-0.669179		-1.23943
														19	12	-0.9802		0.629357		0.831187		-0.350592		-1.09176		-1.15524			9	15	-0.661045		-3.50361		-1.271		-0.0344785		0.259005		-0.554126			5	32	0.196854		-1.13372
														19	13	-1.16063		0.69245		1.32179		-0.364333		-1.09323		-1.34562			9	16	-0.765904		-3.51778		-1.37861		-0.0878645		0.403811		-1.01017			5	33	0.596381		-1.23525
														19	14	-1.21652		0.316018		1.20092		-0.104659		-1.27754		-1.01402			9	17	-0.886626		-3.2835		-1.57149		-0.216809		0.890785		-0.923401			5	34	0.57802		-1.21916
														19	15	-0.731159		0.554203		1.08536		-1.01158		-1.10068		-1.32543			9	18	-1.13509		-3.05993		-1.08744		-0.0701114		0.633486		-0.449733			5	35	0.587883		-1.09021
														19	16	-0.981652		0.575067		1.2683		-0.51043		-1.03226		-1.34625			9	19	-1.17857		-3.11177		-1.49199		-0.125408		0.591809		-0.42734			5	36	-0.017848		-1.37102
														19	17	-1.45023		0.425854		0.932893		-0.0863753		-0.925388		-1.66159			9	20	-1.56629		-2.86969		-1.34125		-0.249058		0.37108		0.0233107			5	37	-0.150803		-0.980136
														19	18	-1.49376		1.27892		1.44038		0.252331		-0.83368		-1.51502			9	21	-0.401248		-2.16742		-1.02211		0.292851		0.379285		-0.21693			5	38	-0.267825		-0.952164
														19	19	-0.467844		1.38276		1.88185		0.550883		-0.441182		-0.649405			9	22	-0.548527		-3.18308		-1.21511		-0.136082		0.528693		-0.880205			5	39	-0.351483		-0.782195
																													9	23	-0.973983		-2.7667		-1.24226		-0.483514		0.836406		0.043683			5	40	0.0212233		-1.37668
																													9	24	-1.34895		-2.66897		-1.15016		-0.427645		0.770284		0.0166684			5	41	0.142542		-1.09699
																													9	25	-1.51933		-3.10448		-1.68332		-0.640483		0.754812		-0.134934			5	42	0.770847		-1.23368
																													9	26	-2.21624		-2.47418		-1.13222		-0.372791		0.705943		0.172544			5	43	0.429682		-1.14807
																													9	27	-2.29902		-3.24175		-1.29455		-0.065262		0.273382		0.0367118			5	44	0.922003		-0.92241
																													9	28	-1.04784		-3.10813		-1.07659		-0.188366		0.609111		0.304089			5	45	-0.00232184		-1.14397
																													9	29	-0.651341		-3.3055		-1.11509		-0.172159		0.584482		-0.193075			5	46	-0.0164613		-1.35538
																													9	30	-1.7321		-2.51303		-0.908912		-0.726496		0.679269		-0.125926			5	47	0.21075		-1.33188
																													9	31	-2.98851		-1.7339		-1.04614		-0.501428		0.851361		0.0590202			5	48	0.215817		-0.566019
																													9	32	-2.78674		-2.11772		-0.976475		-0.630485		0.964578		0.0294138			5	49	0.548337		-1.37566
																													9	33	-2.34883		-2.11612		-1.33191		-0.762816		0.432823		0.187023			5	50	0.70704		-1.11892
																													9	34	-2.35509		-2.62201		-1.04377		-0.523187		0.496236		0.152172			5	51	0.564614		-0.928859
																													9	35	-1.72709		-3.11126		-1.16084		-0.49285		0.4624		0.153943			5	52	0.562511		-0.941983
																													9	36	-1.59937		-2.275		-0.848212		-0.0453089		0.182191		0.139853			5	53	0.61484		-1.48648
																													9	37	-1.78564		-1.58307		-1.01432		-0.565221		0.490609		0.0525609			5	54	0.197383		-1.20992
																													9	38	-2.51978		-2.51124		-0.895785		-1.27145		0.823886		0.483649			5	55	0.630214		-0.939184
																													9	39	-3.04892		-1.93026		-0.985671		-0.611731		0.954574		0.176183			5	56	0.150656		-0.818298
																													9	40	-2.51186		-3.09842		-1.25433		-0.782503		0.41964		0.168181			5	57	0.481342		-0.948663
																													9	41	-2.63463		-3.23508		-1.25091		-0.781468		0.127438		0.448474			5	58	0.508666		-1.01922
																													10	0	-0.103525		0.447246		-1.1523		-2.29972		-1.96137		-1.36229			5	59	0.319709		-1.24885
																													10	1	0.692027		0.460021		-0.233193		-1.59752		-0.378411		-1.28801			5	60	0.300403		-2.00935
																													10	2	0.0732235		1.56922		0.491385		-0.819669		-0.237248		-1.18214			5	61	1.31525		-0.832368
																													10	3	0.916003		0.73141		1.78461		-1.04915		0.00396481		0.955527			5	62	1.69563		-0.209485
																													10	4	1.72448		2.76885		0.759534		-2.35208		-1.78607		0.803835			5	63	0.645938		-1.50983
																													10	5	0.55131		2.16036		1.64441		-1.29166		0.701595		1.2045			5	64	0.791287		-1.02582
																													10	6	2.10526		3.44594		2.40995		-0.677728		1.47627		2.10383			5	65	0.716404		-1.50886
																													10	7	-0.609575		1.63948		-1.37522		-1.22587		0.721782		-0.324588			5	66	0.323405		-1.14821
																													10	8	-0.289798		2.69915		-0.0931627		-1.24199		1.48444		-1.94921			5	67	-0.121472		-1.12416
																													10	9	-0.448384		3.68484		0.967681		-0.880052		1.15837		0.23933			5	68	0.241086		-0.367031
																													10	10	-0.633668		2.31885		0.68603		-0.362399		2.40795		0.200793			5	69	0.68295		-1.31006
																													10	11	-0.487445		2.7576		1.16106		-1.52816		2.17622		0.0679268			5	70	1.27863		-0.741174
																													10	12	-1.22416		2.62601		-0.614257		-2.28341		1.28024		1.50613			5	71	0.400112		-0.240666
																													10	13	0.462913		1.18784		0.629183		-0.979569		2.34982		1.93673			6	0	1.77277		-0.140461
																													10	14	-0.789569		0.906222		-1.20202		0.0339059		1.32839		-0.367088			6	1	2.19677		-0.61028
																													10	15	-4.26254		-1.67904		-1.66281		-2.03222		0.752997		-0.687187			6	2	2.48576		-0.0946195
																													10	16	-1.26069		1.02151		-0.866049		-1.35299		0.996393		0.424913			6	3	1.67412		-0.549878
																													10	17	-0.43495		1.00294		-0.189868		-1.11752		1.73153		0.122491			6	4	1.31418		-0.806678
																													10	18	-0.186834		-2.0993		-0.364053		-1.29719		2.23956		1.09768			6	5	2.15457		0.362327
																													10	19	1.65286		1.55039		0.514579		-1.46386		0.0974122		0.690474			6	6	2.2848		-0.646637
																													10	20	1.36744		1.31099		1.47049		-2.31602		-0.203534		1.47547			6	7	0.532092		-1.30545
																													10	21	-2.06005		3.01566		0.244241		-2.0512		-0.152491		-1.89678			6	8	1.09511		-1.2356
																													10	22	-0.952162		-1.53123		-1.22452		-2.19082		-1.16805		-1.1749			6	9	1.38221		-0.390246
																													10	23	-0.514956		-0.0154985		-0.0529039		-3.30413		-0.897994		-0.589919			6	10	1.88678		-0.582992
																													10	24	0.274329		-1.99732		0.576461		-1.6582		0.133837		0.773153			6	11	1.80924		-0.274658
																													10	25	0.555208		-0.359077		1.23629		-2.20406		-1.72491		0.333209			6	12	1.84164		-0.598324
																													10	26	1.40672		-0.402318		2.14795		-2.58034		-1.12156		0.619196			6	13	1.53957		-0.425442
																													10	27	2.61744		-2.17221		1.5034		-2.41105		-1.35851		1.45149			6	14	1.20377		-0.0956601
																													10	28	-1.51094		-1.98604		-0.953062		-2.2903		-1.87006		-3.36869			6	15	1.34146		-0.857611
																													10	29	-0.750589		-1.80726		-0.983398		-3.30417		-1.91349		-2.01495			6	16	1.6543		-1.06257
																													10	30	-0.303274		-0.558196		0.5796		-2.55058		-2.32824		-1.89515			6	17	1.10206		-0.866396
																													10	31	1.1718		-0.322423		0.579146		-2.41426		-1.22926		-0.492371			6	18	1.26852		0.102697
																													10	32	3.04835		-1.9294		1.89671		-1.7447		-2.00563		1.14995			6	19	1.41821		-0.424985
																													10	33	4.27185		-3.06798		2.39056		-2.89093		-2.38235		0.838241			6	20	1.5715		-0.259735
																													10	34	4.16461		-0.813606		3.0459		-3.47006		-2.57962		1.75835			6	21	1.10423		-1.08455
																													10	35	-1.33132		-2.59796		-0.943818		-3.31188		-4.2798		-3.59057			6	22	1.41881		0.367198
																													10	36	-0.291972		-3.27546		-0.474533		-1.88239		-4.05287		-2.09797			6	23	1.03178		-0.667669
																													10	37	2.61103		-1.03013		1.49707		-2.44127		-2.22027		-1.02428			6	24	1.51414		-0.768904
																													10	38	2.54236		-5.10021		1.56378		-2.67656		-3.45882		-0.0378506			6	25	1.22623		-0.182452
																													10	39	2.82417		-3.22885		1.67119		-2.38633		-3.07193		1.27545			6	26	1.15878		-0.723919
																													10	40	3.99426		-1.98452		3.00452		-2.38193		-2.52653		2.36625			6	27	1.38379		0.606486
																													10	41	5.74513		-1.17396		4.75997		-1.86481		-2.82361		3.38332			6	28	1.07067		-0.0919257
																													11	0	-1.1032		-0.436825		-0.015855		1.17514		-0.627849		-1.10385			6	29	0.765324		-0.652682
																													11	1	-0.667408		-0.313024		-0.618174		1.11978		0.0304615		-1.02998			6	30	0.805509		-0.280617
																													11	2	-1.81515		-0.230961		-0.197789		0.885093		-0.166346		-0.841526			6	31	1.22972		-0.363001
																													11	3	-0.992503		-0.638723		0.27952		1.18045		-0.0929628		-0.651641			6	32	0.733202		-0.761361
																													11	4	-2.33104		-0.632113		-0.0150242		1.29802		-0.196164		-1.76017			6	33	0.10981		-0.399646
																													11	5	-1.36425		-0.24724		-0.0065644		0.561014		0.306182		-0.783721			6	34	1.01109		-0.374003
																													11	6	-1.2253		0.00694362		0.0565465		0.422741		0.501874		-1.09407			6	35	0.773215		-0.406138
																													11	7	-1.61786		0.15402		-1.04627		0.728287		0.68029		-0.0634582			6	36	1.03538		0.4163
																													11	8	-1.24981		0.443189		-0.361284		0.677255		1.45087		-1.10144			6	37	0.913426		-0.272998
																													11	9	-1.05831		-0.918715		-0.102592		0.442847		0.765166		-0.0722465			6	38	0.467796		-0.501837
																													11	10	-1.26776		-0.354811		-0.56267		1.23723		0.448545		-0.393792			6	39	0.915781		0.309946
																													11	11	-0.769319		0.463491		-0.0250918		1.37583		1.51668		0.111638			6	40	1.05941		0.211037
																													11	12	-1.95864		0.267789		-1.95427		0.405925		0.381716		-0.826727			6	41	0.679092		-0.0305738
																													11	13	-1.53963		0.315174		-0.763207		0.807659		0.989723		-0.0244347			6	42	0.508097		-0.165389
																													11	14	-0.821833		0.934302		-0.884988		0.975265		1.15093		-0.0821372			6	43	0.668181		-0.834016
																													11	15	-1.16836		0.242751		-0.948789		0.989659		0.77031		-0.0391913			6	44	0.359804		-1.00506
																													11	16	-1.4992		-0.240846		-1.38544		0.717217		1.10858		-0.00868677			6	45	1.05006		0.294384
																													11	17	-1.6677		-0.988544		-0.354913		0.666086		1.47068		-0.212735			6	46	0.896146		0.105177
																													11	18	-1.17821		-1.06501		-0.896146		1.23931		0.772435		-0.0264256			6	47	0.488097		0.465049
																													11	19	-1.15493		-0.883648		-0.617178		0.586424		0.483782		-0.731863			6	48	0.592033		-0.42023
																													11	20	-1.036		-1.52009		-0.806552		1.02869		0.397123		-0.101673			6	49	0.442855		-0.43871
																													11	21	-1.42483		-1.07811		-0.752604		0.975814		0.824415		-0.624916			6	50	0.111845		-0.193857
																													11	22	-0.842887		-0.911751		-0.30586		0.425094		0.423889		-0.295459			6	51	0.550828		-0.572438
																													11	23	-1.13859		-1.25742		-0.565367		1.28307		0.464875		0.685268			6	52	0.465899		-0.785465
																													11	24	-1.0334		-1.05694		-0.0319124		1.27939		0.431132		-0.290573			6	53	0.249803		-1.27288
																													11	25	-0.633146		-1.88114		-1.16585		1.14537		0.0601412		-0.672516			6	54	2.11654		-0.055061
																													11	26	-1.32948		-1.46392		-0.862632		0.691686		-0.339394		-1.20897			6	55	0.484865		0.21532
																													11	27	-2.29789		-1.62679		-0.87932		0.528771		-0.698144		-1.32133			6	56	0.684487		0.592432
																													11	28	-1.51881		-0.365222		-1.51983		1.81729		0.797161		-1.70472			6	57	0.778363		0.00128256
																													11	29	-1.27638		-1.14048		-0.789025		1.12269		0.157467		0.465516			6	58	0.32526		-0.173585
																													11	30	-0.262706		-1.2125		-0.451997		1.37251		0.0619428		-1.1265			6	59	0.310574		-0.123031
																													11	31	-1.24351		-1.70334		-0.0445409		1.05951		0.0636911		-1.40654			6	60	0.249529		-0.410868
																													11	32	-1.70222		-1.95064		-0.556455		0.593033		-0.341114		-1.59171			6	61	-0.150607		-1.38326
																													11	33	-1.67047		-2.01956		-0.540571		1.02261		-0.718273		-1.01044			6	62	-0.491446		-0.487673
																													11	34	-1.13215		-2.13081		0.0724819		0.970004		-0.743117		-1.12845			6	63	0.76229		0.154828
																													11	35	-2.16764		-0.205412		-1.41833		1.25978		0.434838		-1.45313			6	64	0.767951		0.323092
																													11	36	-1.78144		-1.81915		-0.248848		0.462575		-0.0996543		-1.56514			6	65	0.290308		-0.365141
																													11	37	-1.09394		-1.89528		-0.504378		0.501254		-0.402245		-1.04782			6	66	0.620922		-0.418361
																													11	38	-2.21066		-1.98465		-0.724315		0.667189		0.300195		-1.86764			6	67	0.0647321		-0.478228
																													11	39	-1.24627		-2.90767		-0.565195		0.588553		-0.656765		-1.42022			6	68	0.410521		-0.853338
																													11	40	-2.21207		-3.21744		0.628314		0.127271		-0.723756		-2.41262			6	69	0.395926		-1.20521
																													11	41	-1.81076		-2.91215		0.804367		0.525003		-1.07148		-0.786616			6	70	-1.15038		-1.3522
																													12	0	-0.859095		-1.52315		3.73073		-1.25863		3.03781		-1.27372			6	71	-0.486393		-1.79389
																													12	1	2.89759		-0.330815		2.97962		0.101983		2.08377		-1.31543			7	0	1.86325		-0.0344812
																													12	2	0.89907		-0.850318		2.71599		0.686031		1.90175		-0.803677			7	1	2.26685		0.0669097
																													12	3	1.62909		0.185557		3.30291		-0.425073		1.95712		-0.672339			7	2	1.83612		0.0692763
																													12	4	3.24089		0.780994		3.80573		-0.704511		2.03052		-1.65842			7	3	2.07406		0.0137111
																													12	5	0.955482		-0.0305756		4.65817		0.894639		2.16448		-1.10759			7	4	1.86359		0.0992258
																													12	6	-0.292043		0.1086		3.02611		0.225274		2.62256		-0.63259			7	5	1.86757		-0.312358
																													12	7	0.582758		-1.13676		0.685235		1.04406		2.6384		-0.701897			7	6	1.61511		0.626849
																													12	8	1.09678		0.0818572		1.65549		1.49489		3.1931		-1.48608			7	7	2.10353		0.609494
																													12	9	0.913215		-0.0315382		2.61723		1.26332		2.40606		-0.524881			7	8	1.0404		-0.405276
																													12	10	2.88372		-3.01475		2.59224		3.05688		1.86668		-1.35461			7	9	1.48136		-0.335761
																													12	11	2.33841		-0.992507		3.92554		2.01455		2.12337		0.646233			7	10	1.08961		-0.923973
																													12	12	1.45431		0.161544		2.97245		2.05976		2.64069		-0.0967653			7	11	1.34606		-0.0817183
																													12	13	2.9699		-0.257142		2.44216		1.2393		3.97356		0.702813			7	12	1.96249		-0.846907
																													12	14	0.264722		-1.95852		0.701271		1.72559		2.12386		-0.754905			7	13	1.87842		-0.0844515
																													12	15	0.358233		-1.18496		0.430554		1.90505		2.83551		-1.60714			7	14	1.46227		0.483981
																													12	16	0.357633		-0.385118		0.949066		1.26361		1.60494		-1.18888			7	15	1.65978		0.0227305
																													12	17	0.21293		-0.91136		0.809705		1.34518		3.03639		-0.81417			7	16	1.97153		0.00223872
																													12	18	0.227004		-0.137712		1.388		2.35732		2.54211		-0.0222866			7	17	1.34613		-0.6518
																													12	19	1.56169		-0.409584		2.79845		1.20324		3.06869		-0.173869			7	18	0.936744		-0.0597299
																													12	20	0.296622		0.887384		3.49363		2.03982		3.10712		0.162563			7	19	0.775781		0.023492
																													12	21	0.83918		-0.252815		1.42369		0.671675		2.48659		-0.793898			7	20	0.866283		0.15884
																													12	22	-0.137146		0.00615931		0.855845		1.95506		1.98775		-0.337821			7	21	1.0075		0.156129
																													12	23	1.0045		-1.10692		1.21814		1.68032		3.32542		-0.254023			7	22	1.34411		-0.0212727
																													12	24	0.884616		0.277399		2.06936		1.28561		2.0288		-0.872766			7	23	1.25426		0.291026
																													12	25	-1.0633		0.392465		2.54083		0.630368		2.78472		-0.888071			7	24	1.29015		-0.0108216
																													12	26	1.61854		-0.552634		3.69578		1.02897		2.21709		0.201065			7	25	1.18011		0.321415
																													12	27	1.79306		0.382545		3.67636		1.75354		2.35784		-0.664326			7	26	1.10215		-0.079945
																													12	28	0.744522		-1.08336		1.88164		0.620377		3.95504		-2.3129			7	27	0.64943		-0.101823
																													12	29	-0.161727		-0.6407		0.0299764		0.922888		2.94103		-1.80054			7	28	0.72173		-0.838451
																													12	30	-0.554548		-1.05209		2.70402		1.82241		3.7502		-2.14738			7	29	0.802348		-0.0663491
																													12	31	-0.0437209		-0.282699		2.37546		1.87943		2.32378		-2.30206			7	30	0.395522		0.331026
																													12	32	-0.155152		-0.081612		2.95071		0.844539		2.3717		-0.837577			7	31	0.862237		0.123831
																													12	33	0.743082		1.56927		3.9131		1.366		3.35476		-0.115268			7	32	0.43408		0.74865
																													12	34	1.08777		1.0095		3.72956		1.3442		2.85059		0.385546			7	33	0.864349		0.027953
																													12	35	0.0395597		-0.650977		0.961795		0.295928		1.6968		-3.44367			7	34	1.13835		-0.345085
																													12	36	0.082265		-2.39852		1.6012		-0.513636		2.38295		-1.03006			7	35	0.943297		0.120645
																													12	37	-1.21		-0.120353		1.28232		-0.614764		1.52312		-1.4504			7	36	0.476023		-0.548091
																													12	38	0.099388		0.830141		2.69533		2.13993		3.45899		-2.09621			7	37	0.473212		-0.424139
																													12	39	1.31947		1.40265		3.61473		2.70374		3.86516		-2.3883			7	38	0.543337		0.093813
																													12	40	0.876381		1.17832		3.86026		1.23133		3.13934		-0.937483			7	39	0.745387		-0.173712
																													12	41	1.65051		0.895654		5.20712		0.623475		3.5608		-0.522998			7	40	0.567776		0.611667
																													13	0	-2.15961		-1.40468		1.96975		1.53253		-1.98335		-1.02023			7	41	0.856252		-0.210299
																													13	1	-3.13486		-2.27097		1.80726		0.678733		-1.01772		-1.20379			7	42	0.448979		0.29664
																													13	2	-2.23639		-1.19227		2.8626		0.971919		-0.821635		-0.506125			7	43	0.202382		-0.557956
																													13	3	-4.42724		-2.61426		1.18637		1.34483		-1.55661		-2.01219			7	44	0.742065		-1.3496
																													13	4	-4.1084		-1.84236		3.12523		2.84773		-0.418472		-1.6799			7	45	0.45764		-0.344813
																													13	5	-3.39182		-2.19381		3.87643		1.61902		-2.6893		-2.5057			7	46	0.491914		-0.139679
																													13	6	-5.67756		-3.47266		2.93886		2.81175		-2.85543		-4.27626			7	47	0.461021		-0.572724
																													13	7	-1.88477		0.0216678		1.88114		-0.451283		-2.15635		-0.851092			7	48	0.723021		0.509671
																													13	8	-1.5972		-0.421016		1.87423		-0.785448		-2.16943		-1.71748			7	49	0.545813		0.369843
																													13	9	-1.54965		-0.898457		4.07668		-0.547339		-2.48317		-0.519583			7	50	0.133845		-0.0640111
																													13	10	-2.13059		-0.472108		2.24907		-0.694688		-3.03508		0.447491			7	51	-0.344872		-0.389178
																													13	11	-3.15268		-0.674829		2.35404		-0.714472		-2.66832		-2.0856			7	52	0.429771		-0.505279
																													13	12	-3.28259		-0.583003		0.845137		-0.234398		-3.68399		-1.42718			7	53	0.261253		-0.166137
																													13	13	-2.36374		-0.73109		2.81449		1.06935		-2.1309		-1.27576			7	54	0.622593		-0.795376
																													13	14	-0.784262		-0.671399		1.15724		-1.71578		-2.9951		-0.745235			7	55	0.365269		-0.116225
																													13	15	-1.55302		-0.768656		3.32342		-0.997041		-2.49403		-0.326063			7	56	0.163665		-1.0465
																													13	16	-1.46027		0.0675062		1.08966		-0.752828		-2.73422		-1.17961			7	57	0.13859		-0.13405
																													13	17	-3.00814		-1.77387		2.35218		-1.18977		-3.61824		-0.831783			7	58	0.102309		-0.104645
																													13	18	-2.79699		-1.54742		0.749913		0.767157		-2.31405		-2.56647			7	59	-0.272053		-0.812817
																													13	19	-3.18703		0.0465523		2.41908		-0.464153		-2.09066		-3.60725			7	60	-0.136835		0.606988
																													13	20	-3.34131		-0.370755		3.60928		0.822828		-2.19133		-1.00688			7	61	-0.309271		0.0103383
																													13	21	-2.15156		-0.900236		2.66443		-2.22043		-2.31545		-0.847973			7	62	-0.859805		0.202928
																													13	22	-2.29855		-0.194635		1.80318		-1.21114		-2.13715		-1.4513			7	63	0.0871947		-0.433929
																													13	23	-3.81014		-0.581538		2.18159		-0.958666		-1.9113		-2.12392			7	64	-0.0562848		-0.698133
																													13	24	-3.34195		0.272844		1.28039		0.537329		-1.54531		-1.57085			7	65	0.151344		-0.208942
																													13	25	-1.65839		-0.285319		1.19827		0.142828		-1.21835		-2.59708			7	66	-0.0470568		-0.352466
																													13	26	-4.04101		-0.244379		3.13765		1.91061		-1.08531		-2.03884			7	67	-0.61593		0.43403
																													13	27	-3.46471		-0.806353		4.16451		2.32283		0.153323		-1.61922			7	68	-1.02748		-0.694201
																													13	28	-1.68448		0.194594		1.70792		-1.48598		-3.26899		-1.05882			7	69	-0.778295		0.428267
																													13	29	-3.74729		-0.0169782		0.0892139		-2.09024		-1.82178		-2.95328			7	70	-0.924633		-0.273987
																													13	30	-3.87529		-0.327524		0.38343		-0.258741		-0.00737868		-2.22561			7	71	-0.65496		0.265438
																													13	31	-4.65454		-1.72219		1.47144		0.163666		0.283815		-2.58727			8	0	1.52747		-0.0547858
																													13	32	-5.55237		-0.487159		0.468427		0.389817		-0.237051		-3.44423			8	1	1.4646		0.0724603
																													13	33	-3.12391		0.224888		1.84574		0.774208		0.214414		-2.62656			8	2	1.60047		-0.0137156
																													13	34	-3.95196		1.00715		2.27454		2.57865		0.23621		-2.55624			8	3	1.63107		-0.0489073
																													13	35	-2.60379		-0.246948		1.77781		-0.811154		-1.61338		-2.65711			8	4	1.49967		-0.144438
																													13	36	-3.94355		-0.999017		0.470615		-2.11718		-1.39526		-2.25856			8	5	1.94743		-0.143785
																													13	37	-3.50587		-1.34356		0.800994		-0.29187		-0.330365		-1.90035			8	6	1.43318		0.0331259
																													13	38	-4.78531		-0.395562		1.44511		0.381961		-0.864883		-2.65394			8	7	1.44844		0.259508
																													13	39	-4.86398		-0.639221		1.7232		0.782483		-0.63349		-3.07967			8	8	2.40751		0.757093
																													13	40	-3.4173		-0.97121		2.22212		1.60438		-0.453346		-3.89568			8	9	1.36773		0.325949
																													13	41	-4.12727		-0.245556		0.400794		1.55573		-0.0508944		-2.65644			8	10	1.18547		0.345398
																													14	0	-2.82076		-0.06074		1.31658		-1.19102		0.497326		-2.64026			8	11	1.18672		0.511576
																													14	1	-2.61036		-0.105465		1.51054		-1.35766		0.371276		-2.59971			8	12	1.37302		0.403572
																													14	2	-1.47044		0.335175		1.22602		-1.67034		0.402809		-2.10824			8	13	1.50721		0.297351
																													14	3	-2.79312		-0.304475		1.48239		-2.23637		-0.18637		-2.80132			8	14	1.61613		0.384255
																													14	4	-2.59431		-0.635755		1.16566		-1.65514		-0.198987		-2.29732			8	15	1.688		0.375849
																													14	5	-2.26182		-0.421445		1.77681		-1.99512		0.900403		-1.51702			8	16	2.24969		0.626077
																													14	6	-2.04164		0.312897		2.35017		-1.05196		0.68186		-0.06958			8	17	2.69381		1.44462
																													14	7	-2.53468		0.473873		0.68241		-1.88467		2.25684		-2.70528			8	18	1.25252		0.653582
																													14	8	-1.77071		1.04378		0.980514		-2.17738		1.41044		-2.44805			8	19	1.23284		0.649977
																													14	9	-2.47301		1.21188		1.78771		-1.62487		0.358464		-1.73386			8	20	1.26137		0.640608
																													14	10	-1.11676		0.00641044		1.77042		-1.49965		0.852257		-1.08746			8	21	1.44752		0.512252
																													14	11	-2.0754		-0.059979		1.27909		-1.80689		1.48997		-0.278119			8	22	1.46263		0.798684
																													14	12	-2.27438		0.163849		1.87032		-2.30981		1.51191		-1.40529			8	23	1.63943		0.669274
																													14	13	-1.56646		-0.115805		1.56529		-1.74899		0.779762		-0.489172			8	24	1.42522		0.520742
																													14	14	-1.49822		0.638288		1.79362		-1.42054		1.04201		-1.65612			8	25	1.62077		0.667547
																													14	15	-2.97958		0.0838201		1.78073		-1.62882		1.19287		-2.4848			8	26	2.58743		0.879233
																													14	16	-1.62652		0.372838		1.3814		-1.23761		0.904732		-1.63099			8	27	1.11069		0.869719
																													14	17	-2.64653		0.289878		1.62324		-2.03979		0.26947		-2.08033			8	28	1.17988		0.89609
																													14	18	-2.14152		-0.661497		1.30874		-2.46179		0.278253		-1.73279			8	29	1.31771		0.775869
																													14	19	-1.95299		0.0406616		1.58179		-2.38706		0.156372		-1.67819			8	30	1.30452		0.802038
																													14	20	-1.85048		-0.154338		1.8953		-2.67027		-0.705032		-1.96009			8	31	1.22053		0.612025
																													14	21	-2.12647		1.48003		1.37289		-1.5264		0.585566		-3.48741			8	32	1.48635		0.751095
																													14	22	-1.39823		-0.410588		0.894248		-2.01084		-0.0422964		-3.81925			8	33	1.47965		0.994607
																													14	23	-1.86548		-1.16809		1.35001		-2.42912		-0.244581		-3.11633			8	34	1.42387		0.782678
																													14	24	-1.22429		-2.15753		1.68906		-2.22079		-0.0642412		-3.15557			8	35	1.36018		0.584311
																													14	25	-2.00284		-1.71903		1.37177		-2.99969		-0.48546		-2.38889			8	36	1.20942		0.766607
																													14	26	-2.05272		-1.3581		1.86964		-3.13587		-0.48053		-2.20223			8	37	1.1466		0.574243
																													14	27	-1.58762		-1.03122		1.82061		-3.15827		-1.36477		-2.80687			8	38	1.32611		0.850867
																													14	28	-1.63728		-0.500107		1.21945		-2.50584		0.101476		-3.42612			8	39	1.55905		1.23161
																													14	29	-1.22044		-1.24352		0.878968		-2.47004		-1.30093		-4.89862			8	40	1.20927		0.642135
																													14	30	-1.47484		-1.08441		1.65722		-2.57196		-0.971182		-3.32751			8	41	1.3572		0.562489
																													14	31	-2.30284		-2.2338		2.44048		-3.3534		-0.94334		-2.8141			8	42	1.40235		0.500452
																													14	32	-1.53838		-1.98006		2.09494		-3.70347		-1.15383		-2.75595			8	43	1.26051		0.622772
																													14	33	-2.04058		-1.25817		2.3463		-3.63604		-0.897657		-2.66129			8	44	1.44628		0.267991
																													14	34	-1.04138		-1.86183		2.48833		-3.26753		-1.45365		-3.41318			8	45	1.28153		0.629262
																													14	35	-2.36241		-1.35628		0.805846		-2.39765		-1.25101		-5.14247			8	46	1.31196		0.626995
																													14	36	-1.54581		-2.48738		1.80357		-2.78952		-0.966995		-5.25612			8	47	1.16371		0.810427
																													14	37	-1.8697		-0.419314		2.16111		-2.89001		-1.99738		-4.69639			8	48	1.30777		1.02814
																													14	38	-1.27947		-1.58822		2.04624		-3.99167		-1.81362		-3.82703			8	49	1.4565		0.463308
																													14	39	-0.581146		-2.77777		2.10877		-3.8547		-1.39976		-3.48613			8	50	1.33017		0.352205
																													14	40	-0.925758		-4.45586		2.25502		-4.47253		-2.27527		-2.77515			8	51	1.60411		0.605942
																													14	41	-0.040001		-2.93164		2.18484		-4.43447		-1.5073		-2.43425			8	52	1.3761		0.732271
																													15	0	5.15844		1.19882		-0.366861		-2.14493		-2.22353		0.301394			8	53	1.45661		0.596668
																													15	1	3.56272		1.64216		-0.204157		-1.21486		-2.04366		-0.0900704			8	54	1.06611		0.834442
																													15	2	5.12062		1.06565		0.990982		-2.0347		-1.77476		-0.325395			8	55	0.773032		0.559644
																													15	3	5.25548		1.54902		-0.111292		-3.14227		-1.64302		0.00545792			8	56	0.588741		1.02597
																													15	4	5.19189		1.02347		-0.0297192		-2.72427		-1.68122		-0.434748			8	57	0.685516		0.63339
																													15	5	5.0889		1.9296		0.561653		-2.16214		-0.715599		-0.0750007			8	58	1.91575		0.37613
																													15	6	5.16845		2.62699		0.915122		-1.81032		0.0906283		1.51499			8	59	1.19953		0.265904
																													15	7	3.6124		0.465288		-0.732502		-1.15487		-1.27122		-0.802214			8	60	1.27095		0.450038
																													15	8	3.71474		3.50471		-0.207106		-0.385228		0.149581		-0.566553			8	61	1.35684		0.772685
																													15	9	3.81229		2.42302		-0.304886		-0.994685		-0.315282		-0.356821			8	62	0.980537		0.655253
																													15	10	3.67732		2.4774		0.376659		-0.0660265		-2.1134		-0.952539			8	63	1.00144		0.725176
																													15	11	3.68688		2.22651		0.595605		-0.312254		-0.444087		-0.571843			8	64	0.615396		0.582459
																													15	12	5.18328		1.82298		-0.11264		-0.974657		-0.742806		0.0978485			8	65	0.667633		0.875849
																													15	13	4.23189		4.14166		1.09401		-0.949994		0.41278		-0.562999			8	66	0.861145		0.840188
																													15	14	5.22007		3.3883		-0.807893		1.34836		-1.76863		0.885035			8	67	0.862302		0.638975
																													15	15	4.59254		2.88214		0.90475		0.379387		-0.709438		-0.0599868			8	68	1.53133		0.840727
																													15	16	7.71632		4.39629		1.76792		0.739525		-3.06072		-1.23048			8	69	0.910572		0.811961
																													15	17	5.20008		0.470067		0.609016		-0.216063		-1.2492		0.38617			8	70	1.44919		1.49408
																													15	18	4.67929		2.96343		0.878282		-0.252552		-0.697988		0.221074			8	71	1.75269		1.46634
																													15	19	4.93071		2.21596		0.775548		-0.763216		-0.581507		0.122491			9	0	-3.76181		1.26991
																													15	20	4.72367		3.61329		0.855815		-1.18824		-0.650344		0.196716			9	1	-1.15264		2.18598
																													15	21	3.88047		4.56118		0.790226		-0.374292		-0.635263		-0.113699			9	2	-1.15827		1.2032
																													15	22	4.47454		2.47706		1.59083		-0.804045		-1.91306		-0.590981			9	3	-2.47013		0.26751
																													15	23	4.1556		1.00349		0.557787		-0.845017		-0.82657		1.0672			9	4	-1.2134		0.843418
																													15	24	4.65872		4.84657		0.673341		-0.273909		-0.856646		-0.412573			9	5	-2.12692		0.73552
																													15	25	5.71307		1.60603		0.674573		0.282545		-1.62759		0.0553451			9	6	-2.29786		0.589811
																													15	26	5.28869		3.30431		0.53584		-1.19567		-0.676208		0.036083			9	7	-2.22098		0.623201
																													15	27	4.41832		4.06692		0.0329974		-1.89646		-0.784025		1.59998			9	8	-2.28868		0.955434
																													15	28	3.57497		0.332186		0.550058		-0.177258		-0.800694		-0.56038			9	9	-1.14389		1.63806
																													15	29	3.6466		0.733134		-0.243297		-0.727218		-1.89555		0.0148731			9	10	-1.0298		0.544849
																													15	30	4.95977		2.43301		0.744762		-0.255829		-1.83729		0.254942			9	11	-1.01993		0.679253
																													15	31	5.72245		2.90356		0.858048		-0.59597		-2.32445		0.461338			9	12	-0.581075		1.39804
																													15	32	5.58505		1.84473		2.14534		-0.742392		-1.67449		0.260253			9	13	-2.66608		0.370534
																													15	33	6.55519		2.60482		0.939801		-0.459365		-0.390689		1.85506			9	14	-2.11997		0.416315
																													15	34	5.12725		2.3006		1.10925		-0.721139		-0.624417		1.34666			9	15	-2.11669		0.402209
																													15	35	5.40789		0.996758		-1.24792		0.362729		-2.069		-0.457879			9	16	-1.94408		1.56402
																													15	36	4.8124		2.2031		1.52389		0.872128		-2.44891		1.35295			9	17	-1.95787		1.95694
																													15	37	4.794		0.987649		1.07134		-1.33751		-2.60889		-1.31141			9	18	-0.374155		5.33968
																													15	38	6.11599		2.29637		0.696571		-2.18621		-1.95518		-1.63717			9	19	-3.35171		1.56082
																													15	39	5.51143		2.76413		1.49584		-0.940676		-0.182244		2.35958			9	20	-0.88039		2.33611
																													15	40	6.93089		3.08274		1.42269		-1.913		-1.4209		1.43158			9	21	-1.67043		0.314518
																													15	41	6.69698		3.10421		1.44022		0.2326		-0.197652		0.955932			9	22	-2.28347		1.50994
																													16	0	0.0313661		-0.868646		-2.40211		-0.27208		1.03257		-0.205333			9	23	-2.07835		1.72141
																													16	1	-1.72975		-0.908976		-1.61722		-0.143967		1.62485		1.58223			9	24	-2.23181		1.79504
																													16	2	-1.93373		-0.524624		-1.85458		-0.603298		1.1643		0.948544			9	25	-2.00997		1.66785
																													16	3	-1.72434		-1.29283		-2.04823		-0.353878		1.0367		0.198111			9	26	-1.88382		3.74489
																													16	4	-1.69213		-1.06331		-2.15851		-0.77584		0.976528		-0.542982			9	27	-1.22818		2.32709
																													16	5	-1.73462		-0.103112		-2.16139		0.539874		1.02531		0.753722			9	28	-1.37429		2.46928
																													16	6	-2.80438		-0.850284		-1.6479		0.340099		1.14779		0.228012			9	29	-1.07814		2.49451
																													16	7	-0.687354		-1.06925		-0.950208		-0.398953		1.84028		0.787442			9	30	-1.48584		2.45513
																													16	8	-0.569389		0.109776		-1.8772		0.260624		1.90056		-0.146062			9	31	-1.04837		2.91865
																													16	9	-1.8461		-0.488736		-1.76551		-0.146301		1.15522		0.403635			9	32	-1.97637		1.817
																													16	10	-0.233675		-1.40473		-1.57007		0.25325		0.862945		0.585916			9	33	-1.81095		2.25435
																													16	11	-0.454618		-0.777708		-1.9454		0.411727		0.927979		0.974164			9	34	-2.12204		2.30962
																													16	12	-1.39419		-0.00748721		-0.663589		0.0924381		0.472551		0.394638			9	35	-2.19715		1.06616
																													16	13	-0.452904		-0.153388		-0.96061		0.514849		1.90745		0.757023			9	36	-0.896733		3.72255
																													16	14	-1.44033		-1.2053		-1.24701		0.992653		1.759		0.613149			9	37	-1.12881		1.04359
																													16	15	-5.29336		-1.67976		-1.90395		-0.204465		3.7349		1.72466			9	38	-2.05419		1.81132
																													16	16	-0.829989		-0.403291		-0.639798		0.597742		2.25138		1.04504			9	39	-1.51042		2.40431
																													16	17	-2.8614		-2.92885		-1.05421		-0.387346		2.10691		2.22255			9	40	-1.33894		2.61318
																													16	18	-0.884722		-0.331065		-1.86964		0.809704		2.2768		1.07369			9	41	-1.72208		0.89586
																													16	19	-0.418892		-0.856491		-0.35642		0.598316		2.23271		0.520761			9	42	-2.76656		2.24193
																													16	20	-0.922807		0.0449429		-0.471575		0.445888		1.42685		1.65075			9	43	-2.40264		0.630703
																													16	21	-1.96908		-0.959819		-1.18992		0.230335		2.29468		0.871989			9	44	-2.00616		0.609925
																													16	22	-0.173156		0.338773		0.892657		-0.649179		2.90465		-1.0282			9	45	-0.960364		2.43503
																													16	23	-0.955274		-0.271775		-0.444953		0.179846		2.09744		0.782294			9	46	-1.0084		2.94027
																													16	24	0.696362		0.214192		0.130941		0.299776		1.40754		0.734741			9	47	-1.4352		2.47569
																													16	25	-1.41626		-0.161244		0.0895316		0.221669		2.76746		1.35067			9	48	-1.31852		1.88151
																													16	26	-0.242986		-0.922528		-0.567997		0.739446		2.03262		1.62269			9	49	-1.19143		0.985499
																													16	27	0.497745		-0.903086		-0.824746		0.149212		2.49788		0.70241			9	50	-2.29632		1.03783
																													16	28	-0.417537		0.921193		-1.32494		0.210828		2.13263		0.626473			9	51	-1.91358		2.56049
																													16	29	-0.176931		-0.0628654		-0.363571		0.540569		2.9751		1.1317			9	52	-2.97615		1.07013
																													16	30	1.22979		0.19881		0.824667		0.192822		2.85564		1.4374			9	53	-2.89981		1.79939
																													16	31	-0.78699		-0.391649		0.311601		1.03184		2.99494		1.18557			9	54	-0.710924		2.62488
																													16	32	1.15448		-0.51591		-0.925704		1.38105		2.30582		1.2685			9	55	-1.75193		0.977534
																													16	33	0.614873		-0.550376		0.719081		0.760676		3.19676		0.995812			9	56	-0.804258		1.01683
																													16	34	1.69813		-0.595469		0.861435		0.567215		2.52297		1.26466			9	57	-2.34097		2.58057
																													16	35	-1.4782		-0.859871		0.342486		0.792129		1.95201		0.264912			9	58	-1.63394		0.504882
																													16	36	-0.0756919		-0.373182		-0.986165		1.75961		2.93825		1.3614			9	59	-1.80569		1.74896
																													16	37	1.62692		-0.657041		0.470493		0.99298		3.22075		2.32725			9	60	-2.42643		-0.0332855
																													16	38	0.652331		-0.439924		0.349936		1.64017		2.15093		2.89944			9	61	-2.80284		-0.338303
																													16	39	1.62971		-0.188259		1.27445		0.809945		2.70586		1.49243			9	62	-2.9059		-1.21778
																													16	40	1.52392		-0.460928		-0.0218734		1.43355		3.30246		2.7205			9	63	-1.07838		2.96723
																													16	41	1.39326		-0.988463		0.478637		1.46881		2.62635		1.95612			9	64	-1.08055		1.79441
																													17	0	2.20223		3.33449		-0.637496		3.07621		2.44535		-0.571248			9	65	-0.916141		0.99901
																													17	1	1.86838		2.2298		0.346413		2.65918		2.40397		-0.379631			9	66	-0.883075		1.63713
																													17	2	3.09613		3.58123		-0.601902		2.24466		2.3727		-0.46806			9	67	-1.1194		0.753621
																													17	3	2.1228		3.42262		-0.945265		3.0387		3.06381		-0.484636			9	68	-1.43083		1.40488
																													17	4	2.97722		2.20956		-1.14973		2.82471		2.90446		-1.54542			9	69	-2.19183		2.62096
																													17	5	2.4482		2.64155		-2.20977		2.47514		2.4279		-1.2623			9	70	-1.67405		0.508384
																													17	6	2.04569		2.97708		-2.15387		1.98805		1.9337		-2.31612			9	71	-2.22959		-0.0355715
																													17	7	1.7173		2.84694		0.709508		2.23961		2.05923		-1.33794			10	0	0.0471257		1.30305
																													17	8	1.08373		3.42788		0.520712		1.15174		1.50902		-0.870971			10	1	0.912373		1.73585
																													17	9	0.737986		3.39673		-0.25061		1.26213		1.07199		-0.825088			10	2	1.17273		1.10155
																													17	10	0.847232		2.25959		0.210318		1.34796		1.32765		-2.27104			10	3	-0.0476208		0.832458
																													17	11	0.789612		3.96293		-0.683166		0.697948		0.754152		-2.26511			10	4	-0.118275		0.776619
																													17	12	1.62379		3.78487		-0.544368		1.03344		1.6423		-2.80709			10	5	-1.36722		0.735444
																													17	13	2.77618		5.02462		-1.98417		1.75321		2.19409		-2.44331			10	6	-0.641375		0.949226
																													17	14	1.62543		3.93603		1.19516		1.05919		1.67258		-1.23504			10	7	-0.608936		1.2472
																													17	15	1.26941		4.21046		0.862513		0.903135		1.96538		-1.86733			10	8	0.29781		0.867978
																													17	16	2.11595		6.531		2.09746		1.46661		0.268407		-2.84424			10	9	1.1421		1.13781
																													17	17	1.73083		5.11249		1.13966		1.64064		2.08285		-1.60303			10	10	0.50381		1.16748
																													17	18	1.61478		4.14956		-0.810016		2.44907		2.45164		-2.59731			10	11	0.915017		1.14393
																													17	19	2.73471		4.59122		0.758453		1.45667		2.87992		-1.02029			10	12	0.14264		1.07646
																													17	20	1.95687		4.07981		0.302419		2.08421		2.63979		-1.74347			10	13	-0.0867616		0.877654
																													17	21	0.88679		3.22996		1.34355		0.841331		2.16716		-0.740403			10	14	0.119204		0.996671
																													17	22	1.54472		5.38343		2.51661		1.75288		1.64959		-1.61069			10	15	0.65496		1.52236
																													17	23	1.44737		5.32872		2.38499		1.5634		3.24961		0.409473			10	16	0.298234		1.22739
																													17	24	2.58105		6.81809		1.37862		1.0873		2.49072		-0.637417			10	17	0.710954		1.12088
																													17	25	2.58331		4.78012		0.870563		1.98664		3.28243		-0.752135			10	18	0.834374		2.02118
																													17	26	2.47102		4.25323		0.837783		1.9718		3.2629		-1.18703			10	19	0.314412		2.33891
																													17	27	2.73047		4.50308		0.503764		3.0249		3.32342		-0.801979			10	20	0.476399		1.81411
																													17	28	1.41855		4.83767		1.34051		1.68972		4.14977		0.928878			10	21	0.233284		2.24876
																													17	29	1.92263		5.49376		2.7185		1.70911		3.89008		0.141904			10	22	0.294647		1.50943
																													17	30	2.88639		5.06317		1.81444		2.44444		2.6		0.80323			10	23	0.537255		1.33699
																													17	31	2.95371		4.80699		1.26589		2.43884		3.70618		0.643366			10	24	0.427069		1.56713
																													17	32	2.73864		3.85942		1.44321		2.90774		4.28752		0.341881			10	25	-0.255307		1.18831
																													17	33	2.67559		4.36604		1.18324		2.15752		3.80445		-0.632792			10	26	0.650612		1.1641
																													17	34	2.89429		4.06241		1.15002		2.75301		3.66427		-1.17773			10	27	0.569589		1.81301
																													17	35	2.11101		4.49111		2.79884		2.33742		4.68425		1.85431			10	28	0.220455		1.74429
																													17	36	2.68005		4.26888		2.40723		2.69872		4.31472		0.713633			10	29	0.0798468		1.3556
																													17	37	3.11479		4.67452		1.41117		3.92182		5.43441		1.09005			10	30	0.672889		1.87397
																													17	38	2.91382		4.86837		2.23572		3.59914		3.99352		0.302469			10	31	-0.25655		1.67615
																													17	39	4.00685		5.28963		1.55819		2.99867		4.19601		0.684541			10	32	0.202718		1.76608
																													17	40	3.67775		5.46614		2.39369		3.68769		5.218		0.543713			10	33	-0.357092		0.725511
																													17	41	2.89203		4.62805		0.0315985		2.31647		4.51713		0.485789			10	34	0.435081		0.865384
																													18	0	2.99953		2.39719		2.70163		-1.24506		0.868646		1.80792			10	35	-0.0760526		0.98143
																													18	1	1.49932		2.05285		3.02094		-2.31136		-0.105061		1.26999			10	36	0.495276		1.47078
																													18	2	2.36583		2.55955		3.00455		-1.77343		-0.539116		0.96348			10	37	0.515015		1.43183
																													18	3	2.12013		1.74704		2.62792		-1.48397		-0.23307		0.485021			10	38	0.0848803		1.49948
																													18	4	0.639576		0.702015		1.60888		-2.61465		-0.366419		0.375277			10	39	0.388841		1.80674
																													18	5	1.13637		1.11699		1.01343		-2.35502		-1.19265		-0.0950488			10	40	0.193423		1.44767
																													18	6	1.27967		0.348073		0.37849		-2.30752		-1.39882		-1.4582			10	41	-0.164759		1.25644
																													18	7	1.73116		1.932		3.34807		-1.609		0.642746		1.77321			10	42	-0.634809		0.749381
																													18	8	1.54877		2.29284		3.28882		-1.88801		-0.147604		1.00001			10	43	-0.815148		1.32907
																													18	9	1.21659		2.62108		2.97084		-1.85701		-0.201097		0.063259			10	44	-0.61617		0.556865
																													18	10	1.70398		2.31655		1.95044		-2.19209		-1.07808		0.72921			10	45	0.462705		1.919
																													18	11	1.15275		1.7773		2.89357		-1.9229		-1.94423		0.374287			10	46	0.485875		1.68578
																													18	12	0.629522		1.85301		1.51818		-2.07831		-1.90064		-0.565601			10	47	0.246858		1.21848
																													18	13	1.75049		1.305		1.09614		-2.49516		-1.06996		-1.71987			10	48	-0.160969		1.16636
																													18	14	2.01873		3.14816		3.27135		-1.77144		0.286211		3.09382			10	49	-0.447377		1.34425
																													18	15	1.36541		2.86981		3.8337		-2.23488		-0.207503		2.07987			10	50	-0.439666		1.09372
																													18	16	2.50622		2.38464		4.65078		-1.93409		-0.591345		0.909491			10	51	-1.08108		0.864778
																													18	17	0.68653		1.73485		4.0963		-2.5064		-0.680792		1.92672			10	52	-1.1991		0.415326
																													18	18	1.64687		2.79807		3.73257		-1.73889		-0.48513		0.754675			10	53	-1.22728		0.588683
																													18	19	1.19454		1.99465		2.22199		-2.39866		-0.740876		-0.0222884			10	54	0.343442		0.895455
																													18	20	-0.278156		1.63397		2.71842		-1.7119		-1.17912		0.818518			10	55	0.090334		0.571715
																													18	21	1.81165		1.80191		4.12996		-1.85476		0.459312		2.53682			10	56	-0.208972		0.940355
																													18	22	2.24914		3.16625		4.14944		-2.09118		0.397163		3.86166			10	57	-0.510108		0.768339
																													18	23	1.88678		2.12985		4.74347		-1.64197		1.00402		4.08465			10	58	-0.850236		1.14513
																													18	24	1.98283		3.28787		4.18718		-1.91987		-0.208218		2.16307			10	59	-1.23587		1.12726
																													18	25	0.549698		3.09798		4.23159		-1.72671		-0.221079		1.20395			10	60	-1.29094		0.434098
																													18	26	1.04659		2.18721		2.5296		-1.88417		-1.15775		0.113685			10	61	-1.05028		0.414216
																													18	27	1.06733		2.90273		1.60651		-2.49645		-0.572517		-0.0442993			10	62	0.0532059		0.439709
																													18	28	2.28165		4.67171		5.19172		-1.14462		0.885508		4.19765			10	63	0.221023		1.35555
																													18	29	3.29058		3.63326		4.96626		-1.62816		1.52202		3.58778			10	64	-0.712732		0.765472
																													18	30	2.25156		3.44549		4.58592		-1.60996		-0.2163		2.97903			10	65	-0.576983		0.930012
																													18	31	2.00136		3.11288		3.39514		-1.92586		-0.288564		1.98337			10	66	-0.79176		0.933229
																													18	32	1.7765		2.10312		3.08649		-1.90893		-0.859082		1.34271			10	67	-1.36715		0.977179
																													18	33	2.01058		1.89204		2.56428		-1.94946		-0.551039		-0.0825031			10	68	-1.12398		0.560229
																													18	34	0.705776		1.48324		2.11688		-2.34831		-1.24031		-0.429304			10	69	-0.99743		-0.197849
																													18	35	3.88461		3.9348		5.04798		-1.28448		2.34256		6.31969			10	70	-1.44994		0.495561
																													18	36	2.64354		3.64147		5.343		-1.1982		0.597132		5.13472			10	71	-1.38606		0.23506
																													18	37	2.36045		2.89137		3.8155		-1.67543		1.21474		4.41857			11	0	-1.08967		-1.0504
																													18	38	2.38241		3.12033		3.75516		-0.886151		0.354963		2.72422			11	1	-2.02082		0.0888718
																													18	39	1.16782		2.53166		2.06721		-2.4035		-0.86204		-0.211433			11	2	-0.900621		0.0990641
																													18	40	2.14815		2.94579		0.726716		-2.51767		-1.90697		1.42308			11	3	-1.96904		-0.708541
																													18	41	2.02496		2.43067		-0.145833		-1.36874		-1.87081		-1.62403			11	4	-1.65577		0.299807
																													19	0	-4.76355		-0.734278		-1.5212		2.19761		2.49884		0.808			11	5	-1.64195		0.19123
																													19	1	-2.22594		-0.711851		-1.96631		1.44562		0.46072		1.26764			11	6	-2.57728		0.345962
																													19	2	-3.30389		-0.670355		-0.8193		1.50258		0.418036		0.458168			11	7	-2.24702		-0.0711385
																													19	3	-3.38366		-1.80311		-2.08658		0.976063		1.41609		0.900048			11	8	-1.30738		0.741087
																													19	4	-4.41435		-0.969549		-3.18131		1.31074		0.976853		1.02888			11	9	-0.83661		0.193828
																													19	5	-3.39585		-1.21633		-1.35271		0.972302		0.886655		0.0948704			11	10	-1.34649		0.0791922
																													19	6	-3.21159		-0.431334		-3.11427		1.65235		0.86817		0.665882			11	11	-0.618801		1.21973
																													19	7	-1.45539		-2.0933		1.71087		0.931241		-0.248891		1.71854			11	12	0.261733		0.62522
																													19	8	-0.779082		-2.41202		0.699797		0.657758		-0.547632		1.6778			11	13	-1.24056		1.2205
																													19	9	-0.937844		-0.910406		2.20413		0.918686		-0.48714		2.44975			11	14	-1.57601		2.1515
																													19	10	-0.619294		-1.37327		0.253654		0.745009		-1.22844		1.61527			11	15	-1.74962		1.09599
																													19	11	-0.483283		-2.26383		0.811223		0.775178		-1.7631		0.597151			11	16	-1.39287		0.028202
																													19	12	-1.06068		-1.85189		-1.38509		0.467262		-2.63106		0.468736			11	17	-1.6471		0.656807
																													19	13	-0.774453		-1.09502		-1.40534		1.16436		0.750887		1.02264			11	18	-0.211006		1.58957
																													19	14	-1.13323		-1.69215		2.33348		1.05015		-1.46801		2.00018			11	19	-0.752836		1.77241
																													19	15	-0.627489		-2.42472		1.54485		0.979647		-1.3185		2.36151			11	20	0.728531		2.25445
																													19	16	-0.192417		-2.76608		1.56492		1.91342		-0.5192		1.85616			11	21	0.0764561		1.49772
																													19	17	-1.85872		-3.76035		2.29481		1.56085		-1.80169		1.85638			11	22	-0.39718		1.79162
																													19	18	-0.866499		-0.510558		-0.543076		1.91572		-0.24541		2.0411			11	23	-0.177028		2.15321
																													19	19	-1.57958		-0.439999		1.06246		2.11654		0.168258		1.46468			11	24	-0.171817		1.51284
																													19	20	-2.05695		-0.64485		1.04161		2.16545		-1.0299		2.01543			11	25	0.301389		1.21204
																													19	21	-0.284273		-0.924545		0.840093		1.10203		-1.59628		2.40089			11	26	-1.00097		1.72954
																													19	22	-0.784284		-1.32472		2.87925		1.28056		-1.88674		3.42806			11	27	-0.345364		2.27185
																													19	23	0.0341222		-2.74557		0.56252		2.07441		-0.552736		2.82352			11	28	0.306772		1.82835
																													19	24	-0.350493		0.0695919		2.26124		1.09755		-0.30702		1.29046			11	29	-0.382663		1.96667
																													19	25	-4.15961		0.0621203		2.48688		1.24248		-0.152714		1.66403			11	30	-0.760487		2.26781
																													19	26	-3.92205		0.823144		0.318231		4.46366		0.523754		0.0515943			11	31	-0.626672		2.84203
																													19	27	-2.25827		0.291391		0.302201		2.96275		-0.104199		1.52073			11	32	-0.739279		2.20298
																													19	28	-0.0391312		-1.26809		1.60483		2.31801		-1.68367		4.09964			11	33	-0.883578		0.954676
																													19	29	-0.451776		-1.81281		2.52668		1.71225		-1.0329		3.64572			11	34	-1.31448		-0.393448
																													19	30	-1.80577		2.05106		0.628147		1.85944		0.139785		3.23156			11	35	-1.87771		0.278586
																													19	31	-3.15535		1.31308		0.636214		2.23153		1.42873		1.57569			11	36	0.0310464		1.73427
																													19	32	-2.76485		0.879988		1.67898		2.29669		1.98926		2.92458			11	37	-0.383078		1.34149
																													19	33	-1.89733		3.15889		1.57595		2.84624		1.09488		1.30439			11	38	-0.233908		1.61042
																													19	34	-2.93927		1.6312		0.711724		3.78489		2.22036		1.69477			11	39	-1.05398		1.29326
																													19	35	-1.34176		0.58064		2.81639		2.25553		-0.780682		5.2284			11	40	-1.25927		1.4798
																													19	36	-1.07772		1.61747		0.354474		1.12516		0.254704		3.81976			11	41	-0.604493		1.33129
																													19	37	-2.99369		1.36251		1.26265		2.66191		0.127554		3.27694			11	42	-1.83631		0.632106
																													19	38	-3.55248		3.79162		1.21385		2.26934		1.07527		3.83701			11	43	-1.86108		0.621752
																													19	39	-2.68564		1.66435		1.9201		1.33779		0.570189		3.6465			11	44	-1.79632		0.53798
																													19	40	-2.01681		3.86444		-0.191451		1.96875		1.21561		1.60643			11	45	-0.757001		1.33284
																													19	41	-1.17413		1.60027		0.615209		2.26689		1.39765		1.77018			11	46	-0.205475		2.25278
																													20	0	1.57802		-1.82514		-1.42458		0.121142		1.87521		-0.675632			11	47	-0.664456		2.2546
																													20	1	0.361778		-2.24026		-0.983862		0.015339		0.570234		-1.43543			11	48	-1.22273		1.8153
																													20	2	-0.0494562		-1.34074		-1.2348		0.301077		0.365816		-0.473452			11	49	-1.4154		0.467688
																													20	3	0.931383		0.0547739		-0.948897		0.326341		0.521124		-0.659464			11	50	-1.5745		1.31619
																													20	4	1.6484		-0.516096		-1.5459		-0.0298697		1.31886		-0.954322			11	51	-2.49237		-0.143797
																													20	5	0.669493		-1.14785		-1.82243		0.541094		1.17565		-2.11588			11	52	-1.26638		0.296538
																													20	6	-0.0154682		-1.674		-3.00816		0.532841		1.65966		-4.67762			11	53	-2.39493		0.16115
																													20	7	0.0727277		-0.953111		-0.0354421		-0.215988		-0.209863		-2.08451			11	54	-0.964937		1.69949
																													20	8	-0.152217		-1.97127		-1.08041		0.103526		-0.639756		-2.91618			11	55	-0.696486		0.943953
																													20	9	-0.0899311		-0.488335		-1.16699		-0.52664		-0.540184		-2.99764			11	56	-0.544032		0.0785969
																													20	10	-0.888539		-1.03755		-2.08		0.129349		0.0401302		-3.63441			11	57	-1.9915		-0.16507
																													20	11	-1.19531		-1.18614		-1.92649		-0.0677191		0.767008		-4.64795			11	58	-2.20867		1.17664
																													20	12	-1.20905		-0.971274		-2.54028		-0.499039		0.337012		-3.73999			11	59	-1.50705		0.98456
																													20	13	0.930839		-0.416519		-3.44491		-0.577771		1.39177		-2.95166			11	60	-1.56687		-0.113222
																													20	14	-1.10853		-1.39017		-0.136759		-0.268688		-0.12693		-2.80936			11	61	-2.42684		0.0540354
																													20	15	-1.01682		-1.88777		0.0247206		-0.418422		-0.582603		-2.41018			11	62	-2.85915		1.12838
																													20	16	-0.875895		-1.0192		-1.06572		-0.368575		-0.819629		-2.79654			11	63	-0.828702		1.31151
																													20	17	-1.07292		-1.47025		-0.585854		-0.474077		-0.0800783		-2.44956			11	64	-0.672321		1.404
																													20	18	-1.48917		-1.88738		-0.999139		-0.342548		0.465291		-2.83732			11	65	-1.29475		1.05404
																													20	19	0.300495		-1.04882		-1.32243		-1.59714		0.574031		-2.74446			11	66	-1.42487		2.10569
																													20	20	-0.434541		-0.0242146		-0.631372		-0.162435		1.1675		-2.15614			11	67	-0.879283		0.207119
																													20	21	-1.14423		-1.26401		-0.47869		-0.657986		-1.45779		-1.37818			11	68	-1.12074		0.837786
																													20	22	-1.09064		-1.13724		0.650897		-0.582179		-0.511668		-1.64347			11	69	-1.57213		-0.393626
																													20	23	-1.10816		-0.597483		0.653507		-1.36934		-1.49055		-0.305597			11	70	-2.18536		-1.2481
																													20	24	-0.885921		-0.503664		1.74996		-1.22968		-0.953185		-1.42769			11	71	-1.77901		-0.434602
																													20	25	-1.37526		-0.0906434		0.560366		-0.203932		0.0694776		-0.512226			12	0	-3.73781		0.42296
																													20	26	-1.28305		0.0796148		-0.022158		-0.21392		1.3013		-1.32165			12	1	-3.44694		0.893744
																													20	27	0.663719		-0.980566		0.254253		0.159565		2.16601		-1.36377			12	2	-2.28524		1.71264
																													20	28	-0.147139		-1.89397		1.02804		-0.489719		-2.36672		1.11729			12	3	-4.01969		0.93337
																													20	29	-0.787892		-0.958503		1.78184		-0.83958		-1.11021		0.151328			12	4	-4.95887		0.686782
																													20	30	0.642973		-0.125057		1.38671		-2.34304		-1.11265		0.165134			12	5	-4.24258		0.796324
																													20	31	-0.531723		0.260013		0.260888		-0.653869		0.256356		-0.766029			12	6	-5.66269		2.34623
																													20	32	-2.21467		0.30453		-0.605826		-1.31595		0.73885		-1.00227			12	7	-4.85251		1.5011
																													20	33	-2.21403		1.56753		0.656976		-0.0228923		2.1014		-0.725087			12	8	-2.00539		1.37979
																													20	34	-1.45269		1.10732		0.711132		-0.392635		2.01288		-0.0146027			12	9	-2.73181		1.16196
																													20	35	1.29211		-1.66483		3.88228		-1.26593		-1.31891		3.43611			12	10	-3.01897		0.500575
																													20	36	-1.25516		-0.898612		2.13091		-1.14871		-1.07984		0.935821			12	11	-2.71638		0.337394
																													20	37	0.39285		-0.421472		1.65778		-1.64074		-0.278674		0.215991			12	12	-2.62582		1.6427
																													20	38	1.27184		0.0587314		0.604619		-1.47402		0.232247		1.05581			12	13	-3.83238		2.4594
																													20	39	-3.06535		0.534784		1.33231		-1.65585		0.0379491		0.62867			12	14	-3.68606		3.71098
																													20	40	-2.66636		1.54503		1.09908		-2.12328		0.984022		0.418969			12	15	-2.95447		1.38826
																													20	41	-0.668227		1.15571		-1.22231		-1.34109		2.14222		-0.275363			12	16	-2.51702		2.16765
																													21	0	-1.238		-3.012		0.0438106		-0.916539		0.240476		-0.856959			12	17	-1.35909		2.14996
																													21	1	-0.360084		-1.95849		-0.313339		-0.859164		0.0945569		0.218211			12	18	-1.41586		1.32277
																													21	2	-0.254571		-2.25442		-0.348417		-0.334279		0.010426		0.0856925			12	19	-2.20146		0.728256
																													21	3	-0.39044		-1.39095		0.016305		-1.14668		0.114543		0.0780917			12	20	-1.46699		2.14938
																													21	4	-0.410874		-1.14037		0.253512		-1.81503		0.0361368		0.0412374			12	21	-1.09866		3.27949
																													21	5	-0.323732		-1.70231		0.750095		-0.625949		1.21453		1.46274			12	22	-1.94892		2.21998
																													21	6	-0.257655		-1.45576		1.81595		-0.488771		1.46286		2.58339			12	23	-2.11338		2.03986
																													21	7	-0.0859973		-2.35166		-0.89337		-0.428122		-0.126279		-0.370702			12	24	-2.10009		2.27913
																													21	8	0.359143		-2.0815		-0.985863		-0.985624		0.653394		0.245702			12	25	-2.04842		1.72339
																													21	9	0.391201		-1.18638		-0.660794		-0.353047		0.434777		0.645783			12	26	-2.02635		1.3767
																													21	10	0.188582		-2.94784		-0.285323		-0.321546		0.195649		1.9503			12	27	-1.7518		0.928007
																													21	11	-0.370255		-1.94597		0.0503827		-0.276638		1.03186		2.16699			12	28	-1.56219		2.40515
																													21	12	-0.0390451		-1.77976		-0.144043		0.190917		1.13054		2.4461			12	29	-1.68667		1.11892
																													21	13	-0.44861		-2.72878		0.295278		-0.579492		0.995975		2.53593			12	30	-2.00634		-0.130463
																													21	14	0.541263		-3.20565		-2.02847		-0.272125		-0.000868263		0.868786			12	31	-2.30293		1.99475
																													21	15	-0.771395		-3.97612		-1.86795		-1.20663		-0.400729		-0.179036			12	32	-1.79589		0.881279
																													21	16	-0.287822		-3.31526		-1.51155		-0.812433		0.128474		0.440694			12	33	-2.0072		0.883988
																													21	17	-0.203751		-2.56887		-1.99162		-0.338599		0.348406		0.397469			12	34	-3.03272		1.17843
																													21	18	-0.19704		-2.58464		-0.986874		-1.00822		0.331844		1.09111			12	35	-2.6538		0.649278
																													21	19	-0.957724		-2.73074		-0.524481		-0.922785		0.747198		0.903835			12	36	-1.66885		0.653885
																													21	20	-0.670535		-2.46167		-0.453246		-0.451969		0.787119		1.13535			12	37	-2.00114		0.810195
																													21	21	0.639046		-2.90314		-2.21207		0.0108538		-0.4957		-0.889622			12	38	-1.75754		-0.873576
																													21	22	0.0166976		-3.65452		-2.77043		-2.55829		-1.18205		-2.37056			12	39	-2.09388		0.404534
																													21	23	-1.01244		-3.45853		-3.04637		-1.33026		-1.23236		-0.766891			12	40	-2.77476		0.120184
																													21	24	-0.863384		-3.68672		-2.31338		-0.718969		-0.259076		-1.07506			12	41	-2.86556		-0.300986
																													21	25	-1.64803		-3.13302		-1.8933		-0.307666		-0.219305		-0.664746			12	42	-3.00472		-0.109586
																													21	26	-0.338187		-3.14438		-1.14544		-0.593922		-0.276951		0.0970646			12	43	-2.97211		-0.932733
																													21	27	-0.172323		-2.90124		-0.867795		-1.0942		-0.221466		-0.0515368			12	44	-2.47716		-1.25767
																													21	28	-0.611373		-3.90426		-4.91828		-0.336882		-1.10062		-2.12724			12	45	-2.12974		0.746832
																													21	29	-0.944217		-3.66141		-3.91652		-1.2417		-1.6447		-2.84846			12	46	-1.72406		1.63327
																													21	30	-1.18992		-3.65494		-2.49702		-1.22999		-1.35155		-1.91496			12	47	-1.45845		-0.36868
																													21	31	-0.914215		-3.09149		-2.14383		-1.72352		-1.18172		-1.27105			12	48	-2.11434		0.169355
																													21	32	-0.776546		-2.79515		-1.56774		-1.58126		-0.775598		-1.10144			12	49	-2.83714		-0.358723
																													21	33	-1.78103		-3.03821		-1.44697		-1.10103		-0.56772		-0.504401			12	50	-3.37083		-0.22712
																													21	34	-1.19435		-2.21597		0.0391717		-0.778161		0.154253		0.24616			12	51	-3.85004		-0.394604
																													21	35	-1.5155		-3.5631		-4.78324		-0.779128		-2.09714		-5.12198			12	52	-3.67243		0.178697
																													21	36	-0.763827		-2.56972		-3.7475		-0.0171229		-1.86447		-3.60684			12	53	-3.64004		-1.66342
																													21	37	-1.56143		-4.07585		-3.11541		0.224349		-1.60768		-2.65618			12	54	-2.15112		1.37639
																													21	38	-0.449771		-3.14646		-2.28042		-1.60854		-0.991398		-1.82994			12	55	-1.89054		0.653965
																													21	39	-0.842699		-4.20194		-1.41627		-2.16467		-1.36986		-1.22219			12	56	-2.44299		0.319999
																													21	40	-0.551471		-3.29293		-1.9807		0.628416		-0.397636		-0.790191			12	57	-2.38697		-0.863526
																													21	41	0.0504949		-2.1591		-0.137226		-0.373373		0.120313		0.972395			12	58	-2.6547		-1.77815
																													22	0	-1.8678		0.670431		-2.03521		0.93217		0.230634		4.02157			12	59	-3.37162		0.735364
																													22	1	-1.36346		-0.0727821		-1.88767		0.622862		0.548857		3.77349			12	60	-4.13513		-0.802606
																													22	2	-1.36168		0.175601		-2.38664		-0.111908		0.238077		3.22523			12	61	-3.28001		-1.62071
																													22	3	-0.527866		-1.16066		-2.04848		1.34166		-0.0890815		3.92912			12	62	-2.31685		-1.86326
																													22	4	-1.66107		-0.582845		-0.741037		0.717023		1.22089		3.73467			12	63	-2.52439		-1.20358
																													22	5	-0.622273		-0.632157		-2.69392		0.308951		0.236497		3.87633			12	64	-2.23706		0.2544
																													22	6	-1.51119		-0.00608056		-2.11781		-0.13219		0.285079		3.99521			12	65	-2.77762		0.089223
																													22	7	-0.762764		1.02449		-1.7193		0.987598		0.0239098		3.47642			12	66	-2.22157		-1.23153
																													22	8	0.429174		0.195473		-2.42966		1.2652		1.54652		2.42944			12	67	-2.96315		-2.32286
																													22	9	0.166638		0.924108		-1.74161		1.17183		0.627487		3.80258			12	68	-3.09105		-1.77921
																													22	10	-0.429218		-0.670633		-2.06868		0.543254		-0.384946		4.15671			12	69	-3.94753		-2.16321
																													22	11	-0.205875		-0.664552		-2.36567		1.23229		0.247277		3.87482			12	70	-4.60125		-3.84963
																													22	12	-0.438507		0.530077		-2.2156		1.03559		-0.233951		3.76055			12	71	-4.94293		-2.31272
																													22	13	-0.866764		-1.16404		-2.42215		0.750855		0.130767		3.72521			13	0	0.236346		1.29759
																													22	14	-0.797439		0.191786		-2.24963		0.469056		-0.433508		3.99332			13	1	1.24627		1.838
																													22	15	-1.9492		-1.8253		-2.29705		1.9462		0.535607		4.30265			13	2	1.87682		1.48253
																													22	16	-1.10707		-0.633754		-2.90149		1.18822		-1.11026		4.24217			13	3	-0.237642		0.466357
																													22	17	-1.25987		-2.87705		-2.67875		0.686339		-0.161147		4.22237			13	4	-3.42968		2.64064
																													22	18	-1.8108		0.145403		-3.15471		1.77293		-0.701586		4.17583			13	5	-1.3613		2.92584
																													22	19	-1.71827		-0.512961		-2.95857		0.873754		-0.209184		2.96947			13	6	0.600849		0.993679
																													22	20	-1.49733		0.105789		-2.68226		1.37843		0.00230798		2.70082			13	7	1.33146		-0.594908
																													22	21	-0.816442		2.53949		-0.825981		3.82578		1.7149		5.1597			13	8	1.40625		-0.0864162
																													22	22	-0.890404		0.15505		-2.50933		2.72655		0.54476		3.56814			13	9	-1.22704		0.792525
																													22	23	-2.41428		-2.25734		-2.06462		2.21035		0.180713		4.48201			13	10	-2.04824		1.15314
																													22	24	-2.73278		0.64879		-3.27114		1.26812		-1.84935		2.38708			13	11	0.780365		-0.403347
																													22	25	-0.996696		-0.556524		-3.77293		1.31317		-0.775567		2.47598			13	12	1.47595		-0.997869
																													22	26	-3.15402		-0.840389		-3.02667		1.2884		0.882323		1.66909			13	13	0.177045		1.02388
																													22	27	-3.61606		-0.589877		-2.95103		1.95976		0.633978		1.86855			13	14	-2.97146		3.3929
																													22	28	-1.31403		0.193651		-2.5826		2.07639		1.67006		4.05992			13	15	-0.0293879		2.35583
																													22	29	-1.35594		-0.342626		-3.57469		3.73821		0.142684		3.5575			13	16	0.413713		0.4056
																													22	30	-2.82624		-0.556474		-3.75455		1.55953		0.916455		2.07115			13	17	-0.243674		-0.0403159
																													22	31	-3.04204		0.00811627		-3.04141		2.32897		2.22685		2.16987			13	18	-2.10589		0.280472
																													22	32	-3.47146		0.6584		-3.53361		3.27151		0.842061		2.85755			13	19	-0.912746		0.470043
																													22	33	-2.56311		1.01541		-4.41753		1.51384		1.0508		1.68755			13	20	0.197258		-0.151896
																													22	34	-3.45743		-0.123379		-3.68731		0.943661		-0.189182		1.21942			13	21	-0.292552		2.33373
																													22	35	-1.51733		1.71904		-4.01585		2.66611		1.26112		4.85785			13	22	0.618369		-0.312496
																													22	36	-3.37541		-0.769373		-3.35894		1.30843		1.641		1.27344			13	23	0.93851		1.6399
																													22	37	-3.4669		-0.468103		-3.3979		2.81652		2.0357		1.21157			13	24	-0.10978		-1.24992
																													22	38	-3.08359		-1.05341		-3.0812		2.77732		1.11208		2.05183			13	25	0.066058		-0.130251
																													22	39	-3.74188		-1.37669		-4.51709		3.46863		1.02669		1.55042			13	26	1.12258		2.4867
																													22	40	-4.30462		-1.11276		-4.56688		1.74547		0.189237		0.597674			13	27	-1.62661		-0.461868
																													22	41	-3.32551		-1.13855		-4.2721		0.498886		1.10023		1.45569			13	28	-2.04939		0.133626
																													23	0	1.05083		3.64115		-2.59055		2.34919		1.21376		-0.981854			13	29	-1.00155		0.143358
																													23	1	0.853297		3.32571		-2.15651		1.81985		0.149503		-1.6627			13	30	-1.48047		0.0681842
																													23	2	0.0978822		3.35618		-1.96581		1.8409		0.122254		-1.4793			13	31	-0.565741		-2.07418
																													23	3	0.0613086		2.40942		-2.2766		2.50885		0.176289		-1.89135			13	32	0.0713563		0.137626
																													23	4	0.811856		1.81091		-2.23713		3.49141		0.815553		-2.08809			13	33	-0.304703		-0.947413
																													23	5	0.788102		2.36985		-3.31075		2.64301		-1.08027		-1.98262			13	34	1.1626		-0.200516
																													23	6	0.908749		1.50575		-4.01506		1.99901		-0.945353		-1.45174			13	35	1.29726		0.415391
																													23	7	0.165695		2.61804		-2.15159		0.645652		-0.73703		-2.86947			13	36	-1.27307		-1.21731
																													23	8	-0.245241		3.28888		-1.92212		0.432565		-0.870908		-3.51451			13	37	-1.1535		-0.688765
																													23	9	0.44484		2.30454		-1.85199		0.220301		-1.58694		-3.6853			13	38	-0.627665		-1.01728
																													23	10	-0.228337		3.56214		-3.15079		1.07768		-1.42407		-4.93785			13	39	0.0530114		0.517182
																													23	11	0.0426492		2.74641		-2.56304		1.00638		-2.05917		-4.0686			13	40	0.00885731		-0.556255
																													23	12	-0.382801		3.42481		-3.10352		1.09711		-1.4142		-2.56816			13	41	-0.399862		0.10961
																													23	13	0.184504		3.25751		-2.68941		1.71432		-1.65071		-2.88965			13	42	-0.0995977		-0.993318
																													23	14	0.260791		3.14349		-2.72098		-0.416581		-0.710342		-3.77078			13	43	0.767869		0.441884
																													23	15	-0.339929		3.49558		-1.65774		0.223679		-0.860403		-4.28809			13	44	0.556271		0.351027
																													23	16	-0.301423		4.22328		-1.89342		0.605078		-1.68191		-4.8793			13	45	-1.26531		-1.52243
																													23	17	-0.276919		3.17571		-1.88799		-0.353774		-1.71792		-3.31935			13	46	-1.22403		0.112527
																													23	18	-0.179419		2.54488		-2.85004		1.77628		-1.42152		-3.82641			13	47	-1.15968		-0.339658
																													23	19	1.19689		5.07116		-1.61903		1.33739		-1.0934		-2.77022			13	48	0.00986782		-0.206487
																													23	20	1.13088		3.13656		-1.57261		2.29411		-1.4701		-2.32133			13	49	1.09803		-1.51764
																													23	21	-0.411757		3.64629		-0.818688		-0.344457		-1.26783		-3.6121			13	50	1.55789		0.303001
																													23	22	0.642256		4.96305		-0.321237		0.0429018		-0.422873		-4.44128			13	51	0.860391		-0.777283
																													23	23	1.24201		4.84735		-0.879045		0.922861		-0.0858753		-2.5865			13	52	2.5451		-0.641361
																													23	24	1.04371		5.76576		-1.64295		0.0256172		-1.57384		-2.72666			13	53	1.98579		1.28006
																													23	25	1.46947		3.81801		-0.945546		0.376296		-0.120886		-1.26372			13	54	-1.22728		-0.465387
																													23	26	1.43027		4.53099		-1.22846		1.61002		-1.07647		-1.87313			13	55	-1.10771		-1.00476
																													23	27	1.0698		5.84092		-2.1501		1.88238		-0.042231		-1.45373			13	56	0.649042		-0.776133
																													23	28	0.881368		5.86795		-2.27982		-0.0771225		0.678405		-2.65922			13	57	0.295309		0.0450397
																													23	29	2.70928		7.61844		-0.757871		1.82318		1.41921		-2.16594			13	58	0.237291		-0.412649
																													23	30	2.63021		5.6168		-0.825494		0.340455		0.191066		-1.46269			13	59	0.743076		0.432194
																													23	31	2.31229		5.17572		-1.69196		1.5324		-0.204039		0.220112			13	60	1.07596		-0.938941
																													23	32	2.25955		4.56117		-1.00791		1.78169		0.0630435		-0.0418498			13	61	2.66674		1.5557
																													23	33	1.68708		4.82783		-0.355421		1.88528		0.379134		-0.838665			13	62	1.7983		1.90735
																													23	34	2.7094		3.32258		-2.99697		1.95009		0.381457		-0.837455			13	63	-0.490089		-0.36572
																													23	35	1.75699		6.3175		-0.165659		1.02318		1.73521		-1.3291			13	64	-2.30851		0.0833363
																													23	36	2.08239		5.9291		-0.735501		1.28553		0.982671		-0.742304			13	65	-0.0807461		-1.1517
																													23	37	2.2704		5.57435		-0.817939		1.18734		-0.756977		-1.29073			13	66	0.290806		1.23444
																													23	38	3.51702		5.29988		-1.06772		0.991661		-0.292123		-0.480547			13	67	1.92838		1.12365
																													23	39	2.85306		5.56643		-1.37228		1.48799		-0.0441771		-0.360867			13	68	1.10146		0.496702
																													23	40	1.785		4.8983		-0.0438356		0.0736246		0.681911		-0.872304			13	69	2.56745		-1.54979
																													23	41	1.06017		4.42549		-0.223468		1.66634		-0.63589		-0.821576			13	70	3.00407		-0.622679
																													24	0	3.94149		-3.45147		3.18258		1.28613		3.11764		3.49631			13	71	3.43154		2.32236
																													24	1	3.01214		-2.8096		2.78487		1.5483		2.79389		1.85051			14	0	3.3247		-2.50329
																													24	2	2.20169		-3.9195		1.12663		1.33025		3.06888		1.63706			14	1	2.57063		-2.41457
																													24	3	2.44235		-3.50613		1.38121		2.60168		3.71267		2.07783			14	2	2.78437		-1.26937
																													24	4	3.47851		-2.63174		1.5765		2.56251		2.65922		3.03242			14	3	3.72382		-3.8012
																													24	5	2.48402		-3.04713		1.83952		1.80378		1.96304		1.78085			14	4	3.29157		-2.11757
																													24	6	2.96889		-6.68226		1.08087		1.68751		0.618329		1.69982			14	5	3.06937		0.230322
																													24	7	2.03086		-1.84957		0.879599		1.17464		2.17862		1.29853			14	6	1.23377		-2.19792
																													24	8	1.1067		-5.29182		0.0998628		1.46317		1.72743		0.913361			14	7	0.189465		-3.22601
																													24	9	0.911941		-4.00087		-0.112486		1.88713		2.08955		1.00879			14	8	2.50037		-4.33968
																													24	10	0.420512		-4.85677		-0.644927		1.80828		2.23449		-0.0993351			14	9	2.11975		-2.92631
																													24	11	1.09809		-6.02784		-0.675899		1.7465		0.657397		0.703113			14	10	2.65168		-1.72357
																													24	12	0.819206		-4.74574		-0.2157		1.05511		2.32446		-0.411551			14	11	2.57143		-3.57545
																													24	13	0.85552		-5.24115		-0.480001		1.82768		0.974661		-0.22033			14	12	4.15148		-4.04252
																													24	14	0.469488		-4.70946		0.27757		1.73981		2.99263		-0.535506			14	13	4.96398		-4.55217
																													24	15	-0.190792		-4.20776		-0.484466		1.82343		2.81975		1.40574			14	14	2.68511		-3.21379
																													24	16	-0.0836296		-4.51986		-0.17375		1.59896		1.71895		-0.329209			14	15	2.22793		-5.22825
																													24	17	0.363662		-4.9638		-0.569591		1.52098		1.74782		0.234973			14	16	1.38328		-5.04521
																													24	18	-0.217903		-4.74766		-2.44893		2.6672		2.91152		0.599629			14	17	1.77878		-5.17745
																													24	19	0.598491		-2.70486		-0.101894		1.74417		3.59196		0.250044			14	18	2.1312		-3.03969
																													24	20	0.898065		-3.83726		-0.908508		1.90908		2.19172		0.826634			14	19	2.37606		-3.69435
																													24	21	0.415187		-3.96356		0.963722		2.4152		4.09758		2.31216			14	20	1.19745		-2.50646
																													24	22	0.863676		-4.74344		1.25862		1.98129		5.07031		1.38784			14	21	2.77007		-2.37264
																													24	23	0.272659		-5.80263		0.176328		2.63918		5.36773		3.13301			14	22	2.11996		-4.21673
																													24	24	0.799964		-3.00784		-0.126232		2.39538		4.49044		1.73353			14	23	2.13776		-4.96062
																													24	25	-0.941147		-2.10167		0.164152		1.80834		5.95141		0.994702			14	24	1.91322		-4.3192
																													24	26	0.425486		-2.40065		-0.227343		2.03262		3.88994		1.36704			14	25	2.55422		-3.84273
																													24	27	1.63734		-2.62228		0.323625		2.32006		3.76141		0.749728			14	26	3.23797		-5.81323
																													24	28	0.882533		-2.76566		0.48636		1.94027		5.06958		3.88702			14	27	1.18006		-4.06058
																													24	29	1.34111		-3.16919		0.293621		2.60226		7.392		2.33032			14	28	1.80835		-3.8808
																													24	30	2.1335		-3.9396		-0.903293		1.55947		5.32895		3.72243			14	29	1.51881		-4.12973
																													24	31	2.62456		-2.54027		0.373387		1.93017		4.82508		2.72251			14	30	1.90418		-3.53892
																													24	32	1.79035		-3.29637		0.352481		2.44551		4.05145		1.99119			14	31	1.2965		-3.5888
																													24	33	-0.199035		-4.01302		-0.436964		2.5007		5.83235		0.451689			14	32	1.24008		-5.34334
																													24	34	0.772805		-2.35504		-1.02084		2.25667		4.01418		-0.199425			14	33	1.84047		-4.68075
																													24	35	2.68489		-2.29543		2.90109		2.5081		5.88023		4.0398			14	34	2.32383		-4.44399
																													24	36	1.44527		-2.32246		-0.353734		1.83303		5.94581		2.96221			14	35	2.55218		-4.26298
																													24	37	2.30664		-2.90913		-0.237121		2.11001		6.51501		3.21619			14	36	1.35222		-3.33729
																													24	38	1.92007		-2.35131		-1.00256		1.64811		5.34957		1.82143			14	37	2.17234		-3.84396
																													24	39	0.456252		-2.51936		-1.01967		2.46623		4.96902		1.01991			14	38	2.16654		-3.86993
																													24	40	-0.150892		-3.28693		-0.208778		2.50585		6.33419		1.09896			14	39	0.92919		-3.95117
																													24	41	-0.165354		-3.33642		-0.444985		2.67226		3.94903		1.07594			14	40	2.14211		-5.0562
																													25	0	2.41631		0.909037		-1.60824		1.62484		-1.14771		0.118536			14	41	0.749588		-3.85325
																													25	1	2.28055		0.220702		-0.766919		1.10702		-1.30686		0.021336			14	42	1.34292		-4.60095
																													25	2	1.84999		-0.16171		-0.719695		1.1217		-0.754767		0.127147			14	43	1.52799		-5.07912
																													25	3	2.47146		0.8193		-1.72125		1.64782		-1.1822		0.302391			14	44	1.54046		-2.9918
																													25	4	3.8393		0.326572		-2.68431		2.10183		-1.48351		0.241605			14	45	0.738844		-2.71364
																													25	5	2.22543		-0.608901		-2.22163		1.23859		-1.59127		0.469171			14	46	1.13877		-3.61203
																													25	6	1.97358		-0.175422		-0.20825		0.51755		-1.91327		-0.359691			14	47	1.35636		-2.82809
																													25	7	1.57282		0.420297		-1.06896		0.588808		-0.311906		0.704321			14	48	1.98808		-2.65675
																													25	8	1.28402		-0.152046		-1.28731		0.208131		-0.880552		-0.260895			14	49	1.57493		-3.77476
																													25	9	1.22216		1.24344		-1.16828		0.0395759		-0.323912		-0.711667			14	50	2.58212		-5.17314
																													25	10	1.02679		0.524366		-0.616903		-0.399675		-0.532795		0.236871			14	51	1.94247		-3.95281
																													25	11	1.47366		-0.662376		-1.84937		-0.125763		-1.0536		-0.35425			14	52	1.71816		-3.70081
																													25	12	0.936068		0.322452		-0.730178		0.280797		-0.8844		0.28823			14	53	1.50621		-3.9619
																													25	13	2.38944		-0.294931		-0.652663		-0.104449		-1.20331		0.0603103			14	54	1.98417		-4.3057
																													25	14	1.41676		0.670143		-0.273119		-0.037139		0.349399		-0.11302			14	55	1.89527		-3.1637
																													25	15	1.13137		-0.569684		-0.0699535		0.167544		0.390702		0.554738			14	56	1.42622		-3.41039
																													25	16	0.823289		-0.301232		-0.748703		0.0882622		0.343455		0.705336			14	57	0.400536		-3.0732
																													25	17	1.82311		1.07097		-0.161327		0.43835		0.215304		0.0350051			14	58	0.692071		-3.56173
																													25	18	2.20496		-1.23217		-1.53307		1.13876		0.134699		-0.327761			14	59	2.76697		-3.89692
																													25	19	3.03498		-0.470136		-1.91264		0.798662		-0.674581		0.0983462			14	60	0.499339		-3.17345
																													25	20	2.73067		0.468512		0.0172745		0.865882		-0.819146		0.969779			14	61	0.0999152		-4.62732
																													25	21	0.771619		-0.658261		-0.0133326		0.59938		-0.581135		0.298895			14	62	1.22121		-4.71931
																													25	22	2.04874		0.953788		-1.1919		0.670016		0.573495		0.360044			14	63	0.845122		-2.65903
																													25	23	1.9504		-0.251821		-1.21092		0.938794		-0.0953339		-0.361073			14	64	0.558962		-4.26699
																													25	24	2.86153		1.23431		-0.556015		0.985189		-2.28174		0.158969			14	65	0.566679		-2.63656
																													25	25	3.78928		0.205461		-0.925623		1.67176		0.082454		1.11313			14	66	0.635591		-5.75641
																													25	26	3.56326		-0.443936		-0.773402		1.51254		-1.67247		0.580134			14	67	-0.259667		-4.1717
																													25	27	4.50615		0.256421		-1.02299		2.09052		-2.17316		1.46466			14	68	1.76864		-5.37415
																													25	28	1.80775		-0.907524		-1.40514		0.816542		0.482934		-0.559614			14	69	2.17132		-5.07518
																													25	29	2.5358		-0.296846		-1.6067		1.76045		-0.191427		-0.945308			14	70	-0.947409		-4.91108
																													25	30	2.49707		-0.0411878		-1.72485		1.02493		0.0364875		1.17823			14	71	-0.124751		-6.12094
																													25	31	4.84965		0.718018		-0.478725		1.5556		0.260053		1.53013			15	0	1.93317		0.536557
																													25	32	5.48394		-0.624404		-1.1172		1.24059		-0.233149		0.353406			15	1	3.1955		1.62175
																													25	33	5.56079		-1.0952		-1.49665		2.11577		-1.09723		1.61494			15	2	1.66078		0.969752
																													25	34	5.36603		0.16985		-0.9115		1.42733		-1.45723		2.15573			15	3	0.278656		1.57763
																													25	35	2.56343		1.02004		-1.12352		1.38637		0.00742795		0.516752			15	4	-1.03389		2.24952
																													25	36	4.54392		0.600623		0.745809		1.20212		-0.0966551		1.06045			15	5	-1.01037		3.09481
																													25	37	3.74452		0.4623		-1.86666		0.997639		-0.572401		-0.0883339			15	6	-1.1003		1.94305
																													25	38	5.05234		-0.380926		-0.938012		1.42009		-0.719268		2.09647			15	7	0.735765		0.260962
																													25	39	7.30234		-0.0127829		-0.998317		0.836635		0.639586		2.86536			15	8	0.206473		0.202402
																													25	40	6.82101		-0.0288068		0.0235591		1.13999		-2.91262		3.69912			15	9	1.89716		1.80428
																													25	41	4.89693		-0.712143		0.0432938		0.992731		-2.43056		2.88318			15	10	0.679588		0.820552
																													26	0	3.09557		2.03689		-1.06593		1.65452		-1.36348		2.16101			15	11	1.69834		-0.878612
																													26	1	3.76196		0.722888		-0.237206		0.666201		0.44241		2.26656			15	12	2.05448		0.0412762
																													26	2	2.93578		-0.506532		-0.285959		0.557293		0.609588		2.55189			15	13	1.19988		0.855712
																													26	3	3.75764		2.24063		-1.45556		0.186601		-0.0987912		3.15519			15	14	-0.455932		4.08581
																													26	4	4.02553		1.73533		-0.595821		0.686799		0.587943		3.35339			15	15	1.5982		1.08653
																													26	5	3.27968		1.67068		0.938123		0.363497		0.469129		2.66842			15	16	2.10842		-0.667094
																													26	6	3.70797		1.11411		0.191327		0.631759		-0.183854		2.41916			15	17	2.13362		0.513699
																													26	7	2.26605		-0.946421		-0.239655		-0.362618		0.253615		2.11334			15	18	0.407223		0.0192097
																													26	8	3.10551		-0.492528		-0.765602		-0.207933		1.03168		1.68351			15	19	1.03618		1.57109
																													26	9	3.13843		0.555932		-0.740307		-0.0664963		0.521083		1.78531			15	20	2.49003		-0.0471532
																													26	10	3.78187		-0.376345		0.143672		-0.279155		0.734485		2.70537			15	21	1.72579		2.31194
																													26	11	3.3709		-0.845902		0.359101		-1.31324		0.862639		3.72704			15	22	3.13162		0.525018
																													26	12	3.57342		0.71035		0.17687		-1.23095		0.867492		2.77271			15	23	3.86186		0.512679
																													26	13	4.28533		0.104709		0.309177		-1.22672		-0.108322		3.31047			15	24	1.93117		-0.527155
																													26	14	1.45799		-1.23638		-0.634777		-0.983625		0.363202		1.3277			15	25	2.73748		1.14245
																													26	15	1.89852		-1.87095		-0.784978		-1.99469		0.0308703		2.08718			15	26	1.17163		1.49112
																													26	16	3.39443		-1.14165		-1.21501		-2.89293		0.700182		3.03078			15	27	2.37353		-0.119768
																													26	17	4.31649		-1.03479		-0.310957		-2.39968		1.03289		2.92405			15	28	1.29093		0.924093
																													26	18	3.91747		-1.05931		-0.488998		-1.89354		0.534914		2.63115			15	29	1.90614		1.19066
																													26	19	4.27397		-0.546672		0.468979		-2.72933		1.57072		2.62778			15	30	1.84767		0.694378
																													26	20	6.25786		-0.663167		0.207537		-1.45854		0.162852		2.92258			15	31	1.96749		-0.477485
																													26	21	2.59914		-0.769217		-1.37579		-1.11362		0.616747		0.172355			15	32	1.677		0.450002
																													26	22	3.72212		-0.916805		-1.27065		-3.06539		0.324476		1.40913			15	33	2.01863		0.68229
																													26	23	3.02151		-0.171839		-0.229798		-2.26625		0.874623		2.5307			15	34	1.34089		-1.12409
																													26	24	3.82516		-0.109081		-0.615107		-1.38303		0.492377		3.03899			15	35	0.856843		1.22164
																													26	25	2.14749		-1.35394		0.270937		-0.917095		0.54989		2.30698			15	36	2.77924		0.842444
																													26	26	4.97894		-0.637255		0.114019		-1.07548		0.769399		3.38378			15	37	1.49179		1.66032
																													26	27	7.20795		-2.60261		0.828497		-0.442871		-0.319584		4.11222			15	38	2.113		-0.342842
																													26	28	3.35583		-1.02585		-0.987242		-0.38669		0.327512		1.63347			15	39	2.3255		1.08076
																													26	29	4.33299		-1.10538		-0.66996		-1.67801		0.661017		2.48009			15	40	1.79971		-0.549681
																													26	30	2.88728		-1.27476		-0.181862		-2.37903		0.34514		3.03384			15	41	1.10267		0.766784
																													26	31	5.28132		-0.570196		-0.0712301		-1.82225		0.765495		5.01773			15	42	1.99017		1.03011
																													26	32	6.73804		-0.873734		-0.938547		-2.72358		0.54591		5.31053			15	43	0.593124		0.21749
																													26	33	3.88639		-5.24002		0.675347		-2.06877		2.41141		3.71124			15	44	1.68369		-0.830063
																													26	34	7.44575		1.24751		0.56891		-0.0895923		0.71048		4.64978			15	45	2.49835		0.500946
																													26	35	3.1131		-1.29886		-1.9012		0.12737		-0.295309		1.08221			15	46	2.0447		-0.012667
																													26	36	3.04389		-0.427546		-1.3228		-0.70588		-0.528073		1.07532			15	47	1.99347		-0.21263
																													26	37	4.9161		-1.29485		-1.7972		-2.95841		0.420185		3.0678			15	48	1.73065		0.170489
																													26	38	2.75197		-1.19561		-0.489407		-2.85532		-0.0286268		2.33757			15	49	1.80799		1.39262
																													26	39	6.4951		-2.39965		-0.194093		-1.8084		0.973167		6.25161			15	50	0.946909		-0.428401
																													26	40	5.90222		-1.71676		-1.22886		-2.59103		0.285118		2.62716			15	51	1.49594		-1.98892
																													26	41	5.39844		-0.882873		-1.87727		-1.847		-0.480475		2.64226			15	52	0.457657		-0.117222
																													27	0	-1.84693		0.989961		-1.51955		-0.441835		0.287287		-0.128778			15	53	-0.409923		1.53976
																													27	1	-1.19967		1.71222		-1.6773		-0.95957		0.138213		-0.960327			15	54	1.04446		0.534825
																													27	2	-0.838018		0.604591		-1.62449		-0.0526166		0.335719		-0.816941			15	55	1.31623		0.583626
																													27	3	-2.42043		1.07243		-2.03724		-0.160396		0.621961		-0.534804			15	56	1.87087		0.729002
																													27	4	-2.3596		1.59483		-1.58065		-0.114984		0.312457		-0.496406			15	57	2.50939		1.1886
																													27	5	-1.2457		1.8781		-1.52326		-0.425526		-0.194849		-0.468296			15	58	1.6695		0.901083
																													27	6	-1.17388		1.25594		-0.746985		-1.18341		0.417467		-1.77738			15	59	0.348638		1.32983
																													27	7	-0.782108		1.98526		-1.75553		-1.64329		0.33939		-1.7093			15	60	1.45752		1.63806
																													27	8	-0.944278		1.94802		-2.00978		-1.67825		0.13378		-1.39297			15	61	1.81202		-0.412684
																													27	9	0.117672		2.5702		-1.47843		-1.18532		0.101243		-0.973222			15	62	0.68139		-1.63279
																													27	10	-1.00429		1.29743		-0.998889		-2.25453		0.603344		-1.62064			15	63	2.06178		1.64098
																													27	11	-0.772952		2.84884		-1.22378		-1.75023		0.468302		-1.30395			15	64	0.695338		-1.64871
																													27	12	-1.07288		1.93935		-1.20195		-2.30625		0.448598		-1.46186			15	65	0.541525		0.822509
																													27	13	-0.489052		1.60463		-1.22081		-1.5704		1.03371		-1.27105			15	66	1.71446		0.592386
																													27	14	-0.65467		1.77663		-2.61519		-2.67687		-0.316741		-2.11408			15	67	0.239499		0.166932
																													27	15	-0.0825863		1.88583		-1.69507		-2.2627		-0.134355		-1.78645			15	68	1.96922		-0.535855
																													27	16	-0.768229		0.558571		-1.89618		-2.76834		0.652073		-1.87995			15	69	0.759898		1.95071
																													27	17	-1.03692		2.29445		-2.10043		-2.47692		0.22999		-1.37695			15	70	-0.303156		-0.726738
																													27	18	-0.881677		1.56721		-1.85547		-2.32972		-0.0747147		-1.64504			15	71	-0.318067		-2.60315
																													27	19	-1.00617		1.59119		-1.87261		-2.47999		0.033841		-0.848527			16	0	-0.44626		0.774236
																													27	20	-1.88285		2.82548		-1.45344		-1.98274		-0.13027		0.97866			16	1	-0.32077		0.226343
																													27	21	-0.703099		2.39048		-2.39114		-2.27738		0.652248		-1.58588			16	2	-0.38161		0.289293
																													27	22	-0.768916		1.37977		-1.83469		-3.05577		0.289189		-1.98372			16	3	-1.29374		0.400095
																													27	23	-0.619663		1.3808		-2.55077		-2.45191		0.385651		-2.39007			16	4	-0.582715		-0.497301
																													27	24	-1.26854		0.759135		-2.25531		-1.88906		0.673155		-1.33086			16	5	-1.94182		0.636427
																													27	25	-2.10816		1.32558		-1.90267		-2.59095		0.626687		-0.725263			16	6	-2.41068		-0.237279
																													27	26	-3.56914		1.92921		-2.35656		-1.6548		-0.142561		-1.70361			16	7	-2.49986		-0.56502
																													27	27	-1.36073		1.70377		-1.62111		-1.31313		0.722706		0.201513			16	8	-2.30413		-0.501428
																													27	28	-1.27161		0.923314		-2.43379		-1.85519		0.0493645		-2.82665			16	9	-0.223545		0.286038
																													27	29	-1.73489		0.4858		-3.84055		-3.27612		0.317279		-2.32174			16	10	-0.0522336		0.325606
																													27	30	-1.27552		1.1782		-2.66789		-1.76757		0.567309		-0.696961			16	11	-0.256518		0.159516
																													27	31	-2.76892		0.394953		-2.54979		-2.00519		0.252285		-1.14833			16	12	0.722204		0.972446
																													27	32	-3.01098		1.04227		-2.02029		-1.37362		-0.308947		0.187224			16	13	0.0398255		-0.0267017
																													27	33	-2.5593		2.17227		-1.82743		-1.68402		-0.136229		-0.469502			16	14	-1.00214		1.29223
																													27	34	-1.94608		3.13824		-1.2143		-0.492059		0.409059		1.4337			16	15	-1.4758		0.705489
																													27	35	-2.38515		0.980762		-4.4966		-1.21417		-0.0171309		-2.4339			16	16	0.392514		0.224978
																													27	36	-1.45979		0.0824927		-4.11216		-1.67745		-0.152108		-2.06746			16	17	2.55601		-0.858798
																													27	37	-1.3988		1.31593		-2.831		-1.04077		0.38008		-0.994884			16	18	-0.540504		0.5901
																													27	38	-1.98107		1.21312		-3.35314		-2.05855		0.742709		-1.34213			16	19	0.543879		1.59792
																													27	39	-2.41333		0.753897		-2.06871		-1.58203		0.16047		-0.765134			16	20	0.196884		0.705491
																													27	40	-1.52191		2.35987		-3.51307		-1.4248		1.28164		0.96295			16	21	1.04098		1.53158
																													27	41	-0.871292		1.8257		-2.05213		-2.04699		0.571866		1.73971			16	22	1.21107		-0.00439211
																													28	0	-0.185777		0.404173		1.26611		-0.514652		0.280997		-0.191277			16	23	1.10099		-0.223633
																													28	1	0.167364		0.905293		0.406316		-0.780824		-0.0648794		0.0227535			16	24	-0.32309		-0.830281
																													28	2	0.193649		-0.188413		1.02445		0.238939		0.126594		0.260869			16	25	-0.286179		-0.210396
																													28	3	-0.85054		-0.0880999		1.58563		-0.930093		-0.935425		-0.455802			16	26	0.702979		2.19324
																													28	4	0.739019		-0.524649		0.77654		-0.951048		-0.0836285		-1.27822			16	27	0.392696		0.72194
																													28	5	-0.255347		-0.0844885		1.82614		-1.01333		-0.141276		-0.666921			16	28	0.966737		1.36692
																													28	6	0.632339		0.272255		1.54319		-0.929056		-0.248428		-0.251998			16	29	-0.175156		0.52763
																													28	7	0.401573		0.286569		0.0202388		0.150887		-0.182215		0.852473			16	30	0.406471		0.22027
																													28	8	0.83853		1.24815		2.62221		0.00216702		0.525924		-0.637137			16	31	1.67179		0.642703
																													28	9	1.00529		1.17347		1.67835		0.307318		-0.0639546		0.173863			16	32	0.0508483		0.779289
																													28	10	0.849214		-0.0441391		2.35218		-0.342039		-0.213871		0.779781			16	33	-0.601538		-0.500002
																													28	11	0.0864129		-0.968004		1.26114		-0.261335		0.123288		0.9261			16	34	-1.25537		0.582515
																													28	12	-0.279105		0.012859		1.36661		-0.661844		-0.0667828		0.504125			16	35	0.821452		1.60783
																													28	13	-0.102115		0.120669		1.73597		-0.802448		-0.783132		1.69705			16	36	0.55639		0.668183
																													28	14	0.976383		0.657779		0.614878		0.392548		-0.142925		0.99695			16	37	0.732553		0.713437
																													28	15	-0.44171		-0.692632		1.15697		-0.372093		-0.155664		-0.931126			16	38	0.483313		1.53735
																													28	16	-0.155689		0.716056		0.534275		-0.410195		0.0102028		-0.41232			16	39	-0.169272		-1.04392
																													28	17	-0.315236		0.168956		0.688939		-0.621449		-0.626722		0.0369434			16	40	1.35812		0.13109
																													28	18	0.0977161		-0.650067		-0.35334		-0.01739		-1.17123		-0.760931			16	41	-0.201309		1.57379
																													28	19	-0.290783		-2.0113		0.0944733		-0.538019		-1.07873		-0.512018			16	42	-0.556558		0.450687
																													28	20	-0.684733		-0.175645		-0.106817		-1.13935		-0.421743		-1.40086			16	43	-0.983637		1.08302
																													28	21	1.07152		0.753813		3.04488		0.264186		-0.459795		-0.957507			16	44	-1.8267		-0.858325
																													28	22	0.409876		-0.239407		0.869901		-0.59798		-0.881993		-2.56945			16	45	1.01779		0.960985
																													28	23	-0.250054		-0.813775		-0.166175		-0.764949		-1.5298		-1.83938			16	46	-0.385677		1.26188
																													28	24	-0.814469		0.358753		-0.155216		-0.854623		-1.1407		-1.45348			16	47	0.398454		0.08512
																													28	25	-0.886494		-0.3838		-0.527015		-1.18106		-1.30213		-1.87213			16	48	0.938065		2.50704
																													28	26	-0.850013		0.0109814		-0.16052		-0.796623		-0.833985		-1.84572			16	49	-0.688163		0.48596
																													28	27	-0.598427		-1.41016		-0.00227627		-0.790897		-1.05088		-2.03489			16	50	-0.405562		2.35035
																													28	28	0.665289		0.660282		0.731705		0.756		-1.13987		-1.49948			16	51	-1.02744		1.20632
																													28	29	-0.279979		-0.334728		-1.48927		0.261926		-1.90391		-3.23474			16	52	-2.74173		0.844638
																													28	30	-1.48276		0.104817		-0.873933		0.361821		-0.452522		-2.12639			16	53	-1.55522		0.764196
																													28	31	-1.59553		-0.461077		-0.425773		-1.11945		-1.53386		-2.77063			16	54	-0.160437		2.19946
																													28	32	-1.17405		-0.347579		-1.65789		-1.39125		-1.55961		-2.78504			16	55	0.309033		0.613707
																													28	33	-1.10705		0.261231		-0.235161		-1.16778		-1.50267		-2.50689			16	56	-0.0458221		1.26808
																													28	34	-0.536526		-0.971777		-0.654479		-1.36484		-0.870651		-2.28369			16	57	-1.90461		0.114431
																													28	35	0.0150258		-0.0833905		-1.16749		0.224659		-1.98695		-3.75412			16	58	-1.29888		1.19346
																													28	36	-0.322199		1.74209		0.400529		0.597378		-0.666349		-2.60978			16	59	-1.65475		0.889437
																													28	37	-1.91211		-0.460676		-2.95979		-0.738517		-1.96722		-3.82382			16	60	-2.69294		-0.657481
																													28	38	-1.58507		0.171631		-1.38795		-0.414514		-1.23311		-2.87719			16	61	-1.79389		0.919708
																													28	39	-2.62846		0.399252		-1.7853		-0.83764		-0.959996		-3.48268			16	62	-2.12985		0.0374359
																													28	40	-1.24257		-0.0913819		-0.412816		-1.83738		-0.827985		-3.10843			16	63	-0.348819		1.84484
																													28	41	-0.969631		-0.288618		-0.125544		-1.15365		-1.53041		-2.80981			16	64	-0.982381		1.37221
																													29	0	-2.53354		-0.747956		0.638412		-0.216186		-1.16043		1.27971			16	65	-0.597129		1.23532
																													29	1	-1.47943		-1.51651		0.876258		-0.662093		0.00877211		1.95183			16	66	-1.33683		1.47712
																													29	2	-2.18418		-1.11625		0.569991		-0.41343		0.138515		0.686888			16	67	-1.40586		1.03449
																													29	3	-2.66938		-2.0168		-0.506052		-0.269792		-0.0530768		0.707834			16	68	-2.09872		0.777365
																													29	4	-1.83913		-0.699386		-0.940818		0.459484		0.77909		2.56283			16	69	-1.78942		0.377477
																													29	5	-2.60983		-1.34684		-0.719437		-0.853238		0.0847199		0.31365			16	70	-1.45512		0.178073
																													29	6	-2.39876		-3.15673		0.506784		-0.320173		-0.985776		1.11805			16	71	-3.50812		2.28781
																													29	7	-1.31436		-1.64344		0.940939		-1.02143		-0.706292		-0.0448544			17	0	-0.51455		0.0117611
																													29	8	-1.49021		-0.26863		0.637809		-1.02648		-0.593602		0.411786			17	1	-1.10564		0.276766
																													29	9	-0.740221		0.0695232		1.94166		-1.37243		-1.06269		0.0643888			17	2	-1.63149		0.107304
																													29	10	-1.99988		-1.52465		1.07952		-1.97014		-0.598859		-0.713857			17	3	-1.29676		-0.287947
																													29	11	-1.44219		-1.01084		1.01465		-1.60854		-0.920306		0.156404			17	4	-0.953281		-0.213228
																													29	12	-2.04324		-2.11165		0.906768		-1.49963		-0.962153		-0.498357			17	5	-0.777778		-0.119683
																													29	13	-1.85115		-1.74191		0.13732		-1.66467		-1.36728		-0.230454			17	6	-0.876079		-0.907189
																													29	14	-0.906947		-0.912504		0.981156		-1.21531		-0.810744		0.436706			17	7	-2.11614		-0.0950979
																													29	15	-0.828018		-1.64189		1.42873		-1.99929		-0.836422		0.503967			17	8	-3.06241		-2.15244
																													29	16	-1.21334		-1.30749		1.04535		-2.16006		-0.910525		-0.123061			17	9	-0.673815		0.349816
																													29	17	-1.4169		-2.60033		1.19406		-1.48449		-1.25098		-0.253137			17	10	-1.0513		-0.016033
																													29	18	-1.45043		-1.15772		-0.101649		-1.96559		-0.534291		-0.487394			17	11	-0.4102		0.14362
																													29	19	-1.88525		-2.36281		0.123266		-1.42338		-0.887831		-0.701544			17	12	-0.589802		0.112137
																													29	20	-2.26831		-2.60196		-0.360343		-1.89527		-0.951468		1.05031			17	13	-0.549776		-0.0289541
																													29	21	-0.378941		-0.335262		2.2014		-1.35158		-0.920222		0.88438			17	14	-0.576702		0.00693621
																													29	22	-1.05256		0.126523		2.13782		-1.93191		-1.21091		-1.63672			17	15	-0.569822		-0.140865
																													29	23	-2.11345		-4.90106		2.15143		-2.25108		-0.95699		1.71389			17	16	-3.20068		-0.123556
																													29	24	-1.89766		-0.236866		0.651027		-1.89301		-2.32515		-1.08591			17	17	-0.455093		0.275754
																													29	25	-3.14512		-1.45738		0.402341		-1.26377		-0.892041		-0.220866			17	18	-1.26588		0.368669
																													29	26	-2.66754		-1.96817		-0.805091		-1.36894		-0.460741		0.960882			17	19	-0.904231		0.423745
																													29	27	-2.57005		-2.09058		-1.38639		-1.93035		-0.200299		1.51295			17	20	-0.196643		0.249289
																													29	28	-1.08107		-1.73533		3.22367		-0.811651		0.0249385		3.80163			17	21	0.0119335		0.584371
																													29	29	-1.01259		-0.827553		1.18494		-0.917861		-0.050089		1.04881			17	22	-1.0197		-0.00758814
																													29	30	-2.33726		-0.577205		-0.482532		-2.29093		-0.0551215		1.16158			17	23	-1.12107		0.596436
																													29	31	-4.2852		-2.99814		-0.62937		-1.70242		0.433196		1.87382			17	24	-1.31441		-0.0411563
																													29	32	-3.01595		-3.49139		-1.45901		-1.29183		0.436057		0.686439			17	25	-0.878673		0.840976
																													29	33	-4.17222		-2.4537		-2.16928		-1.68258		-0.756596		0.446937			17	26	-1.48272		0.204168
																													29	34	-4.14446		-2.17851		-1.01472		-2.03831		-1.04526		0.213177			17	27	-0.352861		0.709784
																													29	35	-1.78885		-3.36001		1.7268		-1.19845		-0.814		1.64981			17	28	-0.994309		0.793303
																													29	36	-1.30271		-0.905585		2.13646		0.448804		0.522792		0.207177			17	29	-0.326383		1.11743
																													29	37	-2.44888		-0.764553		0.0855267		-1.19976		-0.194768		0.98674			17	30	-0.502052		1.03604
																													29	38	-4.6185		-1.94847		-1.14686		-1.52981		-0.0210029		0.715119			17	31	-0.714143		0.783625
																													29	39	-4.57062		-2.05934		0.322836		-2.37917		0.068798		0.392834			17	32	-0.362616		-0.42492
																													29	40	-5.45285		-0.464621		-2.27705		-2.0363		-1.08476		0.211206			17	33	-0.729876		0.662416
																													29	41	-2.69977		-3.5764		-3.09071		-1.32626		0.012496		0.627711			17	34	-0.373702		0.489576
																													30	0	-0.437082		-0.988911		1.68942		1.06644		-0.49729		0.8182			17	35	-1.27045		0.144923
																													30	1	0.256736		-0.34767		1.53993		0.68691		-0.482068		-0.0275748			17	36	-0.421955		1.10731
																													30	2	-0.0908013		0.0920611		1.78006		2.08699		-0.460761		0.131076			17	37	-1.03887		1.15285
																													30	3	-0.40362		-0.436428		1.49556		2.10022		-0.0571439		-0.0238955			17	38	-0.601863		0.979173
																													30	4	-0.44517		-0.799026		1.25578		1.31962		-0.782477		0.112986			17	39	-1.03698		0.477909
																													30	5	-1.03813		-0.936948		1.30947		1.9173		0.288043		0.275541			17	40	-1.05792		0.456592
																													30	6	-0.422159		-0.590699		1.37483		2.80282		-0.555979		-0.725274			17	41	-0.940678		0.735447
																													30	7	0.753833		-0.584139		1.96914		1.40985		-0.487222		0.348607			17	42	-1.27711		0.703438
																													30	8	0.356053		0.568621		1.86822		1.76191		-0.460305		0.452769			17	43	-1.45863		1.45507
																													30	9	0.479451		-0.10371		2.38567		1.18258		-0.528046		-0.0856425			17	44	-0.889735		0.782205
																													30	10	0.301735		0.760604		1.99137		1.25447		0.414087		-0.444487			17	45	-1.10359		0.845891
																													30	11	0.828341		0.74579		1.55416		1.55072		-0.158119		-0.119756			17	46	-0.880655		1.33215
																													30	12	0.19923		0.430857		1.72101		1.56329		-0.359037		-0.495813			17	47	-0.853789		1.00407
																													30	13	0.165983		-0.022668		1.24984		1.42776		-0.653116		-0.604695			17	48	-0.611655		0.997591
																													30	14	0.609324		-0.311523		1.50758		1.06042		-0.0276236		-0.0454062			17	49	-1.15063		0.948027
																													30	15	0.926364		0.0526115		1.62713		1.53721		-0.841287		-0.158022			17	50	-0.745986		-0.167385
																													30	16	-0.0610056		0.383682		1.89263		0.843445		-0.10535		-0.62675			17	51	-1.50566		1.24231
																													30	17	0.74342		-0.212243		0.991268		1.96333		-0.536758		-0.574623			17	52	-1.00583		0.694845
																													30	18	0.069686		-0.0991464		1.49428		2.53333		-1.15722		-0.809118			17	53	-1.83006		1.10291
																													30	19	0.378131		0.119938		1.41509		2.442		-0.187088		-1.12152			17	54	-1.19301		1.26111
																													30	20	-0.346611		-0.101953		1.30843		2.35952		-0.520745		-1.0821			17	55	-1.11959		2.05434
																													30	21	0.14234		0.959207		1.66889		1.8388		-0.628415		-0.524096			17	56	-0.656513		1.75392
																													30	22	0.609173		0.394632		1.98646		1.59838		-0.575455		-0.96537			17	57	-0.660681		1.25011
																													30	23	0.10116		0.204392		1.52583		1.81561		-0.727626		-0.0620539			17	58	-1.5279		0.872469
																													30	24	-1.04233		1.54594		1.46325		2.77594		-1.61466		-1.41138			17	59	-1.33668		0.690161
																													30	25	-1.43211		-0.629679		1.09093		3.25971		-0.133342		-1.03622			17	60	-0.686501		0.666824
																													30	26	-0.634338		-0.138128		1.20896		2.96196		-0.843902		-1.46673			17	61	-1.77484		0.74328
																													30	27	-1.67864		-0.309303		1.35951		2.87153		-0.292198		-1.37984			17	62	-2.08155		0.422093
																													30	28	0.384619		-0.450267		1.48443		2.35138		-0.382561		-0.26295			17	63	-0.468732		1.13033
																													30	29	-0.00905546		0.446408		1.41046		2.6013		-0.440956		-1.37992			17	64	-0.494336		2.07378
																													30	30	-0.567831		0.141687		1.45656		2.67513		-0.332552		-1.15537			17	65	-0.823537		1.55465
																													30	31	-1.27318		0.256306		1.82765		2.36053		0.536021		-0.692699			17	66	-1.52094		1.469
																													30	32	-0.996482		-0.766939		-0.0851099		2.23543		-0.681853		-1.25346			17	67	-0.789036		0.958504
																													30	33	-1.39267		0.36448		0.771397		2.93797		-1.04703		-1.83847			17	68	-0.858083		1.468
																													30	34	-1.62319		-0.420703		1.81314		2.36721		-2.33117		-1.47918			17	69	-1.58925		1.18914
																													30	35	-0.115598		-0.00141674		1.85796		1.26804		-0.0083656		-0.754227			17	70	-1.08607		0.987127
																													30	36	-1.27837		0.894809		1.16421		4.88284		-0.854197		-0.42658			17	71	-1.05837		1.20516
																													30	37	-2.2815		0.609029		0.663395		4.6656		-0.0616526		-1.90259			18	0	-2.90411		-1.74658
																													30	38	-1.73498		1.30543		0.876822		1.51228		-0.789925		-2.07413			18	1	-1.52831		-2.01933
																													30	39	-2.50327		1.23582		1.66669		3.43918		-1.00339		-2.10224			18	2	-1.60362		-1.85104
																													30	40	-3.26951		-1.1996		1.01424		3.67882		-0.705865		-2.63465			18	3	-2.92019		-3.09539
																													30	41	-2.41143		-1.85497		0.29421		3.24382		-1.20439		-2.81203			18	4	-2.47809		-1.91876
																													31	0	-1.01301		-0.883233		0.971431		0.453188		0.420916		-2.07565			18	5	-1.89472		-1.49664
																													31	1	-0.856644		-0.186591		-0.306144		0.630754		-0.0997258		-2.01586			18	6	-1.84741		-1.22043
																													31	2	-0.542637		-0.141863		-0.533045		0.705083		-0.478248		-1.27214			18	7	-2.69917		-1.29492
																													31	3	-1.61642		-0.17283		0.109324		1.32323		-0.744886		-1.95743			18	8	-2.89302		-1.31261
																													31	4	-1.21899		-1.03243		0.366494		0.791208		-0.927574		-2.59349			18	9	-2.39904		-3.42921
																													31	5	-1.41367		-0.0486959		0.116201		1.29345		-0.993887		-1.86747			18	10	-0.944997		-1.98441
																													31	6	-1.30351		0.0927017		-0.275602		1.30702		-0.906936		-2.225			18	11	-2.33723		-1.60921
																													31	7	-1.12735		-0.00160093		-0.754783		1.17231		0.0104885		-0.90525			18	12	-1.72417		-1.78082
																													31	8	-1.12124		0.368955		-0.740594		1.30398		-0.189869		-1.07967			18	13	-2.065		-1.59334
																													31	9	-1.57551		-0.216094		-0.990441		1.62989		-0.237973		-0.594689			18	14	-2.83974		-1.30745
																													31	10	-1.20392		0.182993		-1.3182		1.21308		-0.426672		-0.697549			18	15	-2.45836		-1.07434
																													31	11	-1.70121		0.300408		-0.801533		1.4708		-0.0174678		-1.04916			18	16	-2.47141		-1.39364
																													31	12	-1.71351		0.192981		-0.807928		1.83132		-0.537548		-0.873128			18	17	-2.29591		-1.46093
																													31	13	-1.94222		0.101273		-0.598049		1.49225		-0.658522		-1.7534			18	18	-1.73165		-1.7066
																													31	14	-1.35879		-0.0623937		-0.980674		1.41622		-0.0639743		-0.420742			18	19	-3.26524		-1.85432
																													31	15	-1.16157		0.790982		-0.338095		1.54081		0.0475821		-0.970342			18	20	-1.51851		-2.12228
																													31	16	-0.922784		0.68082		-1.60646		1.72375		-0.280764		-1.19101			18	21	-1.89475		-1.67146
																													31	17	-1.80945		0.865776		-0.554355		1.71203		0.19863		-1.71537			18	22	-2.07272		-1.91056
																													31	18	-1.77185		1.1419		-0.935291		0.758606		-0.435306		-0.980776			18	23	-2.00148		-1.44559
																													31	19	-1.55197		-0.264718		-1.36561		0.93115		-0.537497		-1.36963			18	24	-1.58129		-0.884438
																													31	20	-1.19608		-0.682221		-0.330651		0.805002		-0.819043		-2.3228			18	25	-2.03333		-0.756008
																													31	21	-0.866373		-0.183073		-0.917632		1.32433		-0.256817		-0.563344			18	26	-2.22076		-1.78774
																													31	22	-0.870322		0.50838		-1.57667		1.82562		-0.202326		-0.526523			18	27	-2.12207		-2.38748
																													31	23	-1.53801		0.205942		-0.918861		1.18297		-0.327029		-1.57407			18	28	-2.04197		-2.50018
																													31	24	-1.87245		0.421886		-1.46835		0.563915		-1.6058		-1.42105			18	29	-1.56292		-2.67842
																													31	25	-1.65809		0.0019251		-0.972569		1.11146		-0.895301		-1.6475			18	30	-1.77203		-2.23767
																													31	26	-1.94061		-0.680845		-0.844188		0.714874		-1.30209		-2.7797			18	31	-1.82158		-1.35403
																													31	27	-2.69056		-0.727485		-1.0916		-0.316261		-1.46053		-2.82414			18	32	-1.99703		-1.56077
																													31	28	-1.1646		0.509222		-0.821419		1.63421		-0.563078		-1.52372			18	33	-1.99283		-3.20643
																													31	29	-1.09873		-0.286161		-0.642568		1.39052		-0.319883		-1.71972			18	34	-1.60086		-2.48878
																													31	30	-1.53289		-0.0396603		-2.43065		0.2153		-1.06992		-1.98624			18	35	-2.47618		-2.01548
																													31	31	-1.34885		-0.273471		-0.32226		0.821824		-1.02621		-2.61572			18	36	-1.54383		-3.93377
																													31	32	-0.240395		-1.33869		-1.08146		-0.200788		-1.16829		-2.60359			18	37	-1.96714		-2.72571
																													31	33	-2.20643		-1.70076		-0.921201		0.713238		-1.20032		-3.16105			18	38	-1.64012		-2.56044
																													31	34	-1.70211		-1.8379		-0.498106		0.0286899		-1.22926		-3.40079			18	39	-1.3423		-2.0616
																													31	35	-1.79058		-0.490545		-1.02308		0.677267		-0.856847		-1.54778			18	40	-1.43389		-1.69729
																													31	36	-1.53033		0.573834		-0.444251		0.756589		-0.496866		-1.98488			18	41	-1.54836		-2.08818
																													31	37	-2.8358		-0.343022		-1.30778		0.920804		-1.22652		-2.92152			18	42	-1.79818		-2.38808
																													31	38	-1.6565		0.00713057		-0.642939		0.309913		-0.824666		-3.59164			18	43	-1.82412		-1.42747
																													31	39	-1.55114		-0.845709		-2.41238		0.750381		-1.18904		-3.87173			18	44	-1.23214		-0.928973
																													31	40	-2.65607		-0.669125		-0.223563		-0.9145		-1.41604		-4.08309			18	45	-1.69961		-3.19792
																													31	41	-3.50889		-1.62443		0.266215		0.007915		-1.70368		-3.80653			18	46	-1.65961		-2.55995
																													32	0	-1.41795		0.80683		1.31237		0.50594		0.0274621		-0.628755			18	47	-1.70905		-2.79068
																													32	1	-1.21835		1.61449		1.04639		0.860093		0.0787118		-0.0935044			18	48	-1.40035		-1.56746
																													32	2	-0.808874		1.43782		1.29461		0.867643		0.536835		-0.306575			18	49	-1.82485		-2.71086
																													32	3	-0.928999		1.72542		1.7346		0.977252		0.394084		0.411816			18	50	-0.77081		-2.39347
																													32	4	-1.2414		2.13935		2.78268		-0.0501007		0.0650317		-0.630228			18	51	-3.28521		-1.93266
																													32	5	-0.639965		2.13403		1.7798		-0.00601275		0.937851		0.353513			18	52	-2.37371		-0.520842
																													32	6	-0.721317		1.8117		1.87804		0.0569725		1.73938		1.2877			18	53	-1.72753		-1.41096
																													32	7	-0.775725		1.80223		0.866761		1.34439		0.312761		-0.681283			18	54	-1.48979		-3.22139
																													32	8	-1.35646		2.13046		0.513335		1.24888		1.28713		-0.319237			18	55	-1.39772		-2.19795
																													32	9	-0.881957		1.18521		0.341722		0.78398		0.509188		-0.253646			18	56	-1.17641		-2.99617
																													32	10	-0.940194		2.42709		0.576519		0.317583		1.55737		-0.179054			18	57	-1.25932		-2.20892
																													32	11	-0.512583		2.54697		1.16179		1.06488		1.72182		0.132885			18	58	-1.23252		-1.92096
																													32	12	-0.688789		2.35235		1.18586		1.0303		1.32779		-0.0715657			18	59	-1.75226		-2.36062
																													32	13	-1.90179		1.4849		0.932809		0.448249		1.35057		0.140834			18	60	-1.21009		-1.23367
																													32	14	-0.303006		2.11431		-0.512875		1.21917		1.32012		-0.582783			18	61	-0.910093		-0.682178
																													32	15	-0.343759		2.4398		-0.151969		1.07797		1.13692		-0.80586			18	62	-2.13898		-1.09128
																													32	16	-1.1271		2.34382		-0.330024		0.872422		1.3465		-1.03656			18	63	-1.88289		-3.60508
																													32	17	-1.15034		2.28025		0.0940618		1.32901		1.14588		-0.334191			18	64	-1.08243		-1.98673
																													32	18	-0.973411		2.96317		0.803733		1.12765		1.30227		-0.849634			18	65	-0.893698		-2.22212
																													32	19	-1.37682		2.58981		0.934892		0.266111		0.882511		-0.601311			18	66	-1.09184		-2.3258
																													32	20	-2.36979		2.33052		0.911591		0.802098		0.577069		-0.63094			18	67	-0.633795		-1.75151
																													32	21	-0.948264		1.42475		-0.11396		0.861625		1.07226		-0.897987			18	68	-0.756459		-1.1154
																													32	22	-1.49392		2.07161		-0.357752		0.947905		1.1167		-2.43168			18	69	-0.523207		-0.385815
																													32	23	-2.00385		2.99474		-0.0414032		2.08092		0.952688		0.0801685			18	70	-0.186165		-0.595448
																													32	24	-1.66352		3.53411		0.145917		1.72111		-0.257752		-1.61079			18	71	-0.2262		0.590968
																													32	25	-1.23473		2.12512		1.01756		0.328567		0.159465		-1.31058			19	0	-0.92737		-0.0258382
																													32	26	-3.00895		2.82304		1.21926		2.20003		0.0477761		-2.77547			19	1	0.90482		-1.11637
																													32	27	-2.55969		2.48912		1.62805		2.64231		0.54411		-1.69607			19	2	1.24225		-1.49451
																													32	28	-1.04376		2.16629		-0.619549		1.4629		0.310619		-1.33783			19	3	1.45283		-1.80224
																													32	29	-2.21753		2.71607		-0.385141		1.50827		0.605848		-1.74966			19	4	1.83266		-0.499269
																													32	30	-1.75462		2.64507		-0.553386		1.71749		0.632709		-0.840306			19	5	-0.0966837		-0.596834
																													32	31	-2.96695		2.77469		1.00225		1.63793		1.00443		0.0357001			19	6	0.501336		-0.376105
																													32	32	-2.46699		2.196		1.18435		2.05204		0.395663		-1.57061			19	7	-0.275979		0.197089
																													32	33	-3.2501		-0.506672		1.75799		2.12636		0.919392		-2.75584			19	8	-0.407578		-0.981663
																													32	34	-3.38828		1.74747		1.6365		2.42478		-0.200286		-1.83643			19	9	2.97427		-1.59186
																													32	35	-1.89861		0.0774724		-0.812794		1.12077		-0.0210914		-1.15368			19	10	0.182526		-1.95796
																													32	36	-2.30893		1.76537		0.166302		1.20972		0.37014		-2.1515			19	11	0.918739		-0.69027
																													32	37	-3.13873		2.51307		0.0784967		2.67844		-0.111273		-2.46872			19	12	0.884068		-0.909046
																													32	38	-3.65784		2.62962		-0.655536		0.101135		0.177989		-2.60214			19	13	2.19219		-0.404079
																													32	39	-3.73267		1.81441		0.781814		1.43151		-0.248189		-2.94556			19	14	0.626934		-0.735882
																													32	40	-5.15352		2.95495		0.168782		3.25891		-0.794789		-4.75357			19	15	0.765221		-0.126852
																													32	41	-4.66079		0.698785		1.12502		1.60609		0.728256		-2.38346			19	16	-0.392932		-0.28719
																													33	0	-1.94759		2.60749		-1.24973		-2.05246		-1.44588		-0.896022			19	17	1.58238		-1.86698
																													33	1	-1.04757		1.59998		-0.737045		-0.800215		-1.39462		-0.812405			19	18	3.17186		1.10352
																													33	2	-0.529897		1.86616		-0.228703		-0.958064		-1.41715		-0.373418			19	19	1.43714		-0.589973
																													33	3	-0.72835		2.16056		0.315797		-1.67031		-1.39659		-0.47338			19	20	2.76686		-0.335447
																													33	4	-1.74615		3.00079		0.483977		-2.11588		-1.38338		-1.1337			19	21	1.83831		-0.75508
																													33	5	-0.634469		2.28271		-0.250152		-1.10815		-1.013		-0.0196104			19	22	1.47567		-0.751426
																													33	6	-0.443818		2.28555		-0.778638		-0.935746		-1.26397		1.07534			19	23	0.633758		-1.365
																													33	7	-0.258612		1.28941		-0.706648		-0.112681		-1.07993		0.565829			19	24	0.802489		-0.790148
																													33	8	-0.158795		1.77769		-0.346051		-0.0306624		-1.1566		1.18138			19	25	1.84722		-0.223735
																													33	9	-1.2726		0.236717		-1.05802		-0.543528		-1.01161		0.95729			19	26	1.6682		-1.47128
																													33	10	0.0237869		0.92561		-0.945719		-0.347012		-0.986654		0.732857			19	27	2.33863		-1.10364
																													33	11	0.0660692		1.35124		-0.891514		0.610088		-0.85479		0.850153			19	28	0.425439		-2.85689
																													33	12	-0.086953		1.2435		-1.19052		0.0565302		-0.809861		0.686366			19	29	1.84396		-0.805052
																													33	13	-1.50813		1.39827		-1.46177		-0.172642		-0.929814		1.39272			19	30	0.807656		-1.95642
																													33	14	-0.427294		1.21846		-0.836352		0.521189		-0.734889		1.41767			19	31	-0.00766088		-0.151833
																													33	15	0.83999		0.581134		-1.97502		0.276554		-0.558337		1.17469			19	32	1.28085		-0.726569
																													33	16	0.337067		0.58299		-1.29646		0.991995		-0.886068		1.3657			19	33	0.712904		-2.27063
																													33	17	0.0544338		1.69802		-1.13973		0.430667		-0.57738		1.94043			19	34	1.64801		-1.5156
																													33	18	-0.176474		0.926809		-2.25642		0.213888		-0.907972		1.62624			19	35	2.22768		-1.0405
																													33	19	0.388921		1.40764		-1.17074		-0.23143		-1.09231		0.359401			19	36	1.36995		-1.20015
																													33	20	0.371409		2.28154		-1.29623		0.219618		-0.544919		1.20321			19	37	0.304728		-2.5955
																													33	21	-0.221068		-0.0498519		-1.92683		0.491229		-1.06232		1.25928			19	38	1.45603		-2.26807
																													33	22	0.395603		0.895247		-1.92535		0.90822		-0.763065		1.83895			19	39	0.962224		-2.08618
																													33	23	0.425063		0.483806		-1.75878		0.568812		-0.603079		2.08466			19	40	0.796389		-0.823957
																													33	24	0.949041		2.61048		-1.22577		-0.854622		-1.48728		0.995681			19	41	0.490692		-2.19327
																													33	25	-0.172752		3.51771		-1.01462		-0.423669		-1.18055		1.51292			19	42	-0.253687		-1.91561
																													33	26	-1.53201		4.04114		-1.39978		0.0274666		-1.49462		-0.269063			19	43	0.300972		-2.27277
																													33	27	1.11756		4.52754		-1.04055		-0.540721		-1.16006		1.10738			19	44	0.33264		-2.81171
																													33	28	0.480372		0.481599		-1.00197		-0.109361		-1.21468		1.14475			19	45	1.39339		-1.66485
																													33	29	0.0864378		2.25655		-0.317899		0.682548		-1.17108		1.49421			19	46	1.31364		-1.56084
																													33	30	1.50176		2.91366		-0.135512		-0.614201		-1.11273		1.48569			19	47	1.27435		-2.60398
																													33	31	1.2226		3.24621		-0.280652		-1.26344		-0.912153		2.50744			19	48	1.67133		-0.562477
																													33	32	2.94822		2.53187		-1.24404		-0.994519		-1.2822		3.81121			19	49	0.932084		-1.86995
																													33	33	1.67815		4.16352		-1.12331		-0.121166		-0.882774		1.76895			19	50	1.65192		-2.58884
																													33	34	0.0947828		5.60661		-0.530319		0.441771		-1.27241		1.10549			19	51	1.35753		-2.3577
																													33	35	-0.093793		1.47982		-1.11065		-0.358671		-1.06633		0.525224			19	52	0.711793		-3.04907
																													33	36	1.01989		2.04451		0.00313162		0.249843		-1.20312		0.97756			19	53	0.0146462		-2.86485
																													33	37	1.85628		3.55709		0.0622044		0.297965		-1.22851		1.45817			19	54	1.48253		-1.20238
																													33	38	-0.112339		3.37402		-1.24946		-0.92149		-1.04596		1.14774			19	55	0.710109		-1.3194
																													33	39	2.263		5.87527		-2.04201		0.479355		-0.910081		3.84531			19	56	0.364726		-2.89445
																													33	40	5.58088		7.37707		-4.93636		2.52311		-1.58239		1.159			19	57	0.278911		-2.36084
																													33	41	2.75884		5.27357		-1.58701		-0.536899		-1.69608		1.9464			19	58	0.588891		-4.27347
																													34	0	-0.69476		-2.07043		0.087583		-2.08421		-1.00871		-1.54368			19	59	0.610179		-3.16474
																													34	1	-0.346594		-1.87644		0.177306		-1.66266		-1.01002		-0.342136			19	60	0.691717		-2.71499
																													34	2	-0.583026		-2.34002		-0.115581		-1.15648		-0.751526		-0.0315219			19	61	1.81425		-2.78167
																													34	3	0.276906		-2.42535		0.698002		-1.44157		-0.973613		0.24379			19	62	1.35948		-4.28327
																													34	4	0.433059		-2.65836		0.467497		-2.3158		-1.34412		0.688725			19	63	-0.13941		-2.10951
																													34	5	-0.244319		-2.32441		0.894656		-1.47866		-1.15804		0.22145			19	64	0.961504		-4.08286
																													34	6	-0.211348		-2.27957		1.8754		-1.6679		-0.270778		1.90285			19	65	1.13589		-4.18476
																													34	7	-0.445269		-2.024		-0.0148975		-1.04504		-1.43908		-0.859194			19	66	1.56388		-3.87976
																													34	8	-0.84553		-2.70052		0.275487		-0.743811		-0.735922		0.291601			19	67	2.5594		-4.72875
																													34	9	-0.355569		-1.38335		1.35848		-1.09381		-0.372134		0.0996666			19	68	1.55406		-3.85388
																													34	10	0.157161		-2.31312		0.962704		-0.895584		-0.46332		1.10711			19	69	1.68427		-3.58389
																													34	11	-0.68653		-1.55789		0.988119		-1.0514		-0.646124		1.73964			19	70	1.84867		-4.61914
																													34	12	0.245725		-2.31441		0.631139		-0.8167		-0.00616296		1.60908			19	71	2.7389		-3.23967
																													34	13	0.825202		-1.77502		1.09483		-1.06379		-0.144024		1.60648			20	0	-4.80294		-0.697745
																													34	14	0.133478		-1.76869		0.28498		-0.634212		-0.657187		-0.514536			20	1	-3.07635		-1.55725
																													34	15	-0.0696215		-2.40996		-0.328101		-0.487687		-0.856371		-0.434473			20	2	-3.90325		-1.08219
																													34	16	0.0567896		-2.02773		-0.448355		-0.592406		-1.757		-0.637358			20	3	-4.61245		-2.42106
																													34	17	-1.4933		-3.01798		-0.461127		-1.04477		-1.27832		0.0403424			20	4	-2.87766		-2.93575
																													34	18	0.117561		-2.10318		-0.0418801		-0.697408		-0.46039		0.263948			20	5	-1.70964		-3.50605
																													34	19	0.477057		-2.23407		-0.153685		-0.551836		-0.955204		-0.147905			20	6	-2.64723		-3.21719
																													34	20	0.0935248		-2.23822		-0.161642		-2.48865		-0.569404		0.310462			20	7	-2.56029		-1.86277
																													34	21	-0.214243		-2.30097		0.557872		-0.473935		-1.36777		-2.07187			20	8	-1.81257		-1.23062
																													34	22	-0.279634		-2.43707		-0.556509		-1.91007		-1.58629		-2.21892			20	9	-3.1692		-1.89322
																													34	23	-0.20823		-1.54224		-0.337327		-0.87577		-1.10435		-2.23803			20	10	-2.25175		-1.9791
																													34	24	-0.239144		-3.00268		-0.641418		-0.508274		-1.66273		-1.0619			20	11	-4.60008		-1.5673
																													34	25	-0.247616		-2.88431		-1.52164		-1.33297		-0.371564		-2.20666			20	12	-2.27831		-2.43495
																													34	26	-0.935402		-3.56795		-1.04139		-1.87806		-0.766515		-2.36792			20	13	-3.0724		-2.73695
																													34	27	0.818508		-3.52984		0.289803		-0.924064		-0.349074		-1.77552			20	14	-2.51394		-0.173596
																													34	28	-0.779188		-2.80044		-0.516527		-2.03723		-1.84661		-2.69863			20	15	-2.55821		-0.898962
																													34	29	-0.873154		-3.18489		-2.25652		-1.72626		-1.81279		-2.82515			20	16	-1.97204		-0.43186
																													34	30	-0.00989545		-3.13551		-0.889934		-0.947867		-2.12211		-2.74371			20	17	-1.48964		-0.304537
																													34	31	-0.226962		-2.9359		-2.49801		-1.33515		-0.158584		-2.65501			20	18	-2.13506		2.43569
																													34	32	-0.102948		-2.1078		-2.53916		-1.97272		0.0884208		-2.61282			20	19	-4.86946		1.21444
																													34	33	0.352218		-4.31259		-2.10235		-2.15508		1.10064		-2.94839			20	20	-2.52584		0.0923618
																													34	34	0.671466		-2.28761		-0.806346		-1.43169		0.20263		-1.18			20	21	-1.6947		7.3722
																													34	35	0.381842		-2.67181		-1.36648		-1.60311		-1.64883		-3.92039			20	22	-2.70311		0.328638
																													34	36	-0.500037		-1.66471		-2.80025		-1.30261		-0.386459		-4.6014			20	23	-2.97496		-0.396315
																													34	37	-0.151524		-2.57291		-1.78628		-1.71254		-1.37389		-3.3867			20	24	-2.5794		0.0942503
																													34	38	0.175588		-1.93265		-2.52733		-1.24662		-0.295921		-2.18545			20	25	-1.8893		0.935834
																													34	39	0.422863		-1.75591		-2.28671		-1.67461		0.637751		-2.6867			20	26	-3.23455		-0.478536
																													34	40	0.965974		-2.03498		-4.26124		-0.128147		0.738915		-4.63335			20	27	-3.77137		0.55864
																													34	41	1.25214		-2.10239		-3.66965		-1.26612		-0.2983		-0.990995			20	28	-4.63403		-0.748075
																													35	0	0.493657		0.868136		-0.252577		0.409424		0.426076		-0.750168			20	29	-2.86838		0.707922
																													35	1	0.582753		0.648934		-0.0209368		0.11823		0.370398		-0.699108			20	30	-2.31263		-0.188603
																													35	2	-0.0566845		0.224866		-0.121661		0.403244		0.423195		-0.614993			20	31	-1.67706		-1.4018
																													35	3	0.363245		0.361365		0.00378271		0.064		0.441556		-0.811961			20	32	-1.78522		-0.879078
																													35	4	-0.342191		0.536655		-0.0916534		-0.474048		0.104861		-0.757157			20	33	-2.9741		-1.12179
																													35	5	-0.074361		0.394984		-0.0554602		-0.208006		0.229378		-1.004			20	34	-2.18571		-1.14271
																													35	6	0.207918		0.44266		-0.0729042		-0.306186		0.324183		-0.536594			20	35	-3.05829		-2.08388
																													35	7	-0.0781547		0.69211		-0.237688		0.303939		0.538216		-0.257943			20	36	-3.62385		-1.11254
																													35	8	0.154172		0.793009		0.141057		0.00160403		0.505065		-0.685152			20	37	-3.73966		0.00513886
																													35	9	-0.220256		0.347828		-0.1243		-0.519629		-0.0245383		-0.576926			20	38	-3.41763		-1.42689
																													35	10	0.105826		0.745054		-0.343894		-0.46245		0.63127		-1.33269			20	39	-2.43849		0.548486
																													35	11	-0.308569		0.520291		-0.358193		-0.100171		0.876436		-1.09794			20	40	-3.01865		-2.00995
																													35	12	0.149103		0.522978		-0.130684		-0.232476		0.503555		-1.76054			20	41	-1.53939		-1.42452
																													35	13	-0.615719		0.354822		0.183349		-0.378422		-0.0579698		-1.23259			20	42	-2.23662		-2.67485
																													35	14	-0.0934752		0.865887		0.342069		0.193585		0.573293		-0.814862			20	43	-2.20928		-1.26911
																													35	15	-0.247867		0.504627		-0.0605304		0.102992		0.477179		-0.840144			20	44	-1.03617		-2.86624
																													35	16	0.19055		0.645174		0.214907		-0.379718		-0.0289498		-1.11798			20	45	-4.2492		-1.14287
																													35	17	0.0263673		0.502552		0.110233		-0.388666		0.133858		-1.08506			20	46	-3.95231		-3.91516
																													35	18	-0.162981		0.628437		-0.0277976		-0.946033		0.0415968		-0.891527			20	47	-2.66766		0.042457
																													35	19	-0.628662		0.523739		0.22862		0.00883265		0.150785		-0.835511			20	48	-1.65424		-2.47965
																													35	20	-0.202055		0.706557		-0.0948821		-0.101025		0.475057		-1.12679			20	49	-2.45067		-2.87903
																													35	21	0.402083		0.848221		1.10697		0.0930537		0.650685		-0.0425866			20	50	-0.460353		-1.7437
																													35	22	0.321701		0.482446		0.571885		-0.231606		0.26079		-0.471804			20	51	-2.99134		-1.49667
																													35	23	-0.222442		1.33485		0.448613		-0.414074		0.472781		-0.426025			20	52	-1.19189		-3.37978
																													35	24	-0.0246094		0.787596		0.452751		-0.193998		0.330426		-0.548585			20	53	1.72337		-2.45076
																													35	25	-0.501017		0.431531		-0.00823335		-0.208265		0.237735		-0.781582			20	54	-3.50006		-2.13529
																													35	26	-0.666164		0.321178		0.138248		0.112888		0.415539		-0.652157			20	55	-3.98183		-3.77461
																													35	27	-0.360813		0.529498		0.497411		0.214809		0.517985		-0.453122			20	56	-2.57562		-3.24169
																													35	28	0.148383		1.07701		0.590771		0.411779		0.93844		1.43775			20	57	-2.14077		-2.49031
																													35	29	0.571332		1.26694		0.556627		-0.0985075		0.586919		-0.0281848			20	58	-1.30908		-2.20963
																													35	30	-0.0452181		1.07246		0.874138		0.181729		0.310364		-0.457058			20	59	-0.951884		-2.82263
																													35	31	-0.538532		0.589825		-0.0840258		0.0883028		0.781181		-0.61821			20	60	-1.23961		-4.95977
																													35	32	-0.675145		0.267654		-0.384486		0.0290261		0.247445		-0.646311			20	61	-1.09402		-4.55017
																													35	33	-0.447301		0.852392		-0.128759		0.0435445		0.48817		-0.719769			20	62	0.0930857		-2.69947
																													35	34	-0.0992568		0.723476		-0.18825		-0.297105		0.51196		-0.853919			20	63	-3.94859		-2.33155
																													35	35	0.786903		1.2691		1.42584		0.914428		1.13485		0.859787			20	64	-2.30212		-3.79917
																													35	36	0.113585		1.25597		1.19693		1.37048		0.74677		0.911			20	65	-1.35574		-3.64307
																													35	37	0.0146142		0.727889		0.583961		0.306708		0.737514		0.321861			20	66	0.896387		-1.76646
																													35	38	-0.147091		0.489752		0.877435		0.14594		0.400171		0.0279072			20	67	1.28866		-3.90235
																													35	39	-0.152029		0.162547		-0.00364128		-0.46082		0.806475		-0.2648			20	68	0.553676		-3.71473
																													35	40	-0.941745		0.0386301		-0.0381195		0.196509		0.735263		-0.213682			20	69	0.114462		-2.94393
																													35	41	-0.438391		0.586695		0.0100701		0.0171742		0.650442		-0.479062			20	70	2.18165		-6.06021
																													36	0	0.0737586		-1.63657		-1.44448		-1.57458		-0.970383		-1.0128			20	71	1.16619		-5.93716
																													36	1	-0.0279345		-1.11478		-1.58651		-1.5012		-0.760081		-0.975148			21	0	-7.00043		-3.56883
																													36	2	-0.26356		-1.27729		-1.33205		-1.78762		-0.917865		-0.693163			21	1	-5.41849		-3.44026
																													36	3	-0.276881		-1.59482		-1.28099		-1.99184		-1.27932		-1.29981			21	2	-5.20185		-2.72058
																													36	4	-0.531696		-1.53668		-0.877504		-1.58521		-1.88897		-1.79877			21	3	-4.01628		-2.47985
																													36	5	-0.290605		-1.65901		-1.28947		-1.65817		-0.993862		-1.26821			21	4	-4.51101		-3.69451
																													36	6	-0.518289		-1.64345		-1.14936		-1.78606		-0.969225		-1.17256			21	5	-6.77062		-5.32639
																													36	7	-0.201951		-1.32163		-1.49233		-1.59164		-0.0718142		-0.567404			21	6	-4.39668		-4.20218
																													36	8	-0.466616		-1.08766		-1.45577		-1.94347		-0.547733		-0.0240275			21	7	-3.51802		-3.40651
																													36	9	-0.755349		-1.05396		-1.89185		-1.93575		-0.714495		-0.403373			21	8	-3.829		-4.72592
																													36	10	-0.664385		-0.747915		-1.13488		-1.92278		0.0188217		-0.861198			21	9	-4.40819		-2.84785
																													36	11	-0.351928		-1.16947		-1.68441		-1.65456		-0.88467		-0.876685			21	10	-5.40205		-3.51077
																													36	12	-0.46383		-1.24006		-1.55558		-1.73581		-0.362963		-0.962008			21	11	-4.18449		-3.43121
																													36	13	-0.679243		-1.36493		-1.53149		-1.68491		-0.531465		-0.765108			21	12	-4.22434		-4.5464
																													36	14	-0.706223		-1.35261		-1.94287		-1.5654		-0.211009		-0.0303459			21	13	-5.46673		-4.82497
																													36	15	-0.552377		-1.10026		-1.80296		-2.3109		-0.470897		-0.0425017			21	14	-5.47293		-4.21537
																													36	16	-0.343012		-1.24312		-1.69024		-2.18343		-0.30191		-0.590585			21	15	-3.91279		-5.85092
																													36	17	-0.526517		-1.23221		-1.80087		-2.39659		-0.579979		-0.222386			21	16	-2.85805		-2.83671
																													36	18	-0.44349		-0.998011		-2.02639		-2.31857		-0.532579		-0.286794			21	17	-3.02937		-3.60493
																													36	19	-0.405834		-1.56908		-1.62714		-1.90564		-1.02514		-0.375929			21	18	-3.57305		-4.06113
																													36	20	-0.423971		-1.42767		-1.82297		-1.79843		-0.81834		-0.570654			21	19	-4.06209		-4.03552
																													36	21	-0.638575		-1.04552		-2.13234		-2.20152		-0.492417		-0.184826			21	20	-2.83096		-7.46882
																													36	22	-0.52631		-1.38591		-1.60567		-2.5075		-0.45975		-0.53444			21	21	-2.66489		-3.89578
																													36	23	-0.299079		-1.92887		-2.32224		-2.78519		-1.15984		0.442637			21	22	-3.75179		-3.67861
																													36	24	-0.32062		-1.78746		-1.91031		-2.41147		-0.894557		-0.00668688			21	23	-2.4314		-4.26052
																													36	25	-0.450884		-1.89275		-1.76754		-2.28268		-1.00003		-0.733726			21	24	-2.7299		-5.052
																													36	26	0.373312		-2.10256		-1.8036		-1.86539		-1.07882		-0.564027			21	25	-3.40729		-4.68205
																													36	27	-0.357366		-2.01522		-2.1502		-2.38088		-1.52497		-0.407935			21	26	-1.34038		-5.10265
																													36	28	-0.399225		-1.78436		-1.60791		-2.79254		-0.380564		0.462005			21	27	-3.10891		-4.97846
																													36	29	-0.176754		-2.09533		-2.16704		-2.36145		-0.876076		0.293527			21	28	-2.14463		-6.38175
																													36	30	-0.314945		-2.04131		-1.38325		-3.89049		-0.160444		0.551456			21	29	-2.95661		-5.49235
																													36	31	0.0188209		-1.91118		-1.95487		-1.76016		-0.892305		0.0078868			21	30	-2.27245		-4.43899
																													36	32	0.479467		-2.05196		-1.58398		-1.71048		-1.28495		-0.0548684			21	31	-2.43704		-6.3199
																													36	33	0.375967		-1.86155		-1.5475		-1.84948		-1.1801		-0.345449			21	32	-2.67682		-4.47336
																													36	34	0.367995		-2.23159		-1.98891		-0.917027		-1.40657		-0.983808			21	33	-2.28638		-5.22005
																													36	35	-0.0687688		-1.89373		-2.21203		-3.14873		-0.720746		0.469381			21	34	-3.1547		-3.6874
																													36	36	0.184337		-1.95186		-1.64019		-2.34375		-0.307817		0.298725			21	35	-2.86221		-5.80842
																													36	37	-0.785426		-2.30828		-1.52539		-2.26302		-1.42097		0.499968			21	36	-3.2098		-4.5643
																													36	38	-0.134008		-1.67307		-2.53837		-2.92382		-0.379736		0.323471			21	37	-2.52503		-6.40943
																													36	39	0.243403		-2.16226		-1.72939		-2.6301		-1.00308		0.165746			21	38	-3.41859		-5.23636
																													36	40	0.288098		-2.18085		-1.70409		-2.51497		-0.535274		-0.248338			21	39	-3.70787		-6.37591
																													36	41	0.218971		-2.02802		-1.77776		-2.25405		-0.656454		-0.741005			21	40	-2.23083		-4.48255
																													37	0	0.917492		-0.951503		-1.37125		-0.442922		-0.00683731		0.115123			21	41	-2.24526		-5.84369
																													37	1	0.871327		-1.17496		-1.00564		-1.14218		-0.173033		0.267548			21	42	-1.86933		-5.11835
																													37	2	0.935919		-0.897946		-1.1739		-0.328137		-0.115024		0.326197			21	43	-3.74798		-4.62345
																													37	3	1.10041		-1.39978		-1.39342		-0.74384		0.0227311		-0.00047802			21	44	-3.16458		-4.63839
																													37	4	0.475517		-1.51738		-1.47325		-0.891882		-0.204304		0.117586			21	45	-3.39295		-6.05006
																													37	5	1.28935		-1.07298		-0.876056		-1.17137		-0.117824		0.484793			21	46	-3.37276		-5.76491
																													37	6	1.03087		-1.936		-0.847848		-0.564741		-0.523326		0.83678			21	47	-2.51077		-7.58464
																													37	7	1.27887		-1.0388		-0.617197		-1.10486		0.111298		0.469934			21	48	-3.34213		-6.1694
																													37	8	1.58555		-1.19104		0.011438		-1.30766		-0.216263		0.56049			21	49	-2.08337		-5.48742
																													37	9	1.58197		-0.722693		-0.219051		-0.983099		0.00103854		0.399056			21	50	-0.542453		-5.0614
																													37	10	1.38205		-1.03856		-0.457468		-1.4531		-0.366342		0.907774			21	51	-1.99519		-6.23383
																													37	11	1.6441		-1.24068		-0.467259		-0.306825		-0.38011		1.02163			21	52	-2.02895		-5.49428
																													37	12	1.66979		-1.17097		0.0294932		-0.486809		-0.334444		0.653645			21	53	-3.34422		-6.62719
																													37	13	1.56679		-1.29304		-0.171597		-1.13512		-0.379514		1.29317			21	54	-3.74371		-6.0959
																													37	14	1.60299		-0.767362		-0.690451		-0.874013		-0.342763		0.98696			21	55	-3.36016		-5.61218
																													37	15	1.57561		-0.414465		-0.250669		-1.09813		-0.0681536		0.604733			21	56	-3.33456		-6.35743
																													37	16	1.73004		-0.945548		0.0679811		-1.05282		-0.0915639		0.992961			21	57	-2.58048		-5.67749
																													37	17	1.65828		-0.918226		-0.0220021		-0.76305		0.00241958		1.13597			21	58	-1.51085		-6.37074
																													37	18	1.84343		-1.10099		0.235417		-0.941539		-0.218983		1.1322			21	59	-2.15375		-6.75274
																													37	19	1.83629		-0.950003		0.026597		-0.781337		0.0282368		1.01031			21	60	-1.55295		-4.38443
																													37	20	1.59137		-1.29707		-0.0843538		-1.17154		0.0468642		0.892744			21	61	-2.2395		-7.16563
																													37	21	1.05703		-0.97383		-0.34751		-0.514684		0.224481		0.582082			21	62	-2.16707		-7.38482
																													37	22	1.90816		-0.923536		-0.29059		-1.34181		-0.143718		0.819612			21	63	-3.23033		-5.44
																													37	23	1.96901		-1.46513		-0.205585		-0.927016		0.499877		0.740133			21	64	-3.55407		-6.15064
																													37	24	1.83958		-1.12267		0.444813		-1.87198		0.588935		0.777361			21	65	-2.05354		-6.42943
																													37	25	1.87102		-1.09267		-0.0987514		-1.30295		0.205903		0.845952			21	66	-2.80192		-6.67206
																													37	26	1.51921		-1.05614		0.526963		-1.3724		0.825182		0.705619			21	67	-1.44623		-7.81858
																													37	27	2.14778		-1.06491		-0.37414		-0.958589		0.474162		0.662116			21	68	-1.36284		-7.6482
																													37	28	1.39247		-0.916539		-0.928772		-1.58012		0.538234		0.24567			21	69	-1.12495		-8.55499
																													37	29	1.56802		-0.653047		-0.138313		-1.04987		0.654844		0.113541			21	70	-0.369741		-8.94698
																													37	30	2.70277		-1.39079		0.14982		-2.06109		1.07886		1.28529			21	71	-0.0250337		-8.39453
																													37	31	2.53771		-1.42405		0.758629		-0.850716		1.00687		2.1496			22	0	-3.35683		1.74214
																													37	32	1.82466		-0.956459		0.313372		-1.32804		0.503189		1.52338			22	1	-3.0413		0.461508
																													37	33	2.36966		-0.879655		0.563112		-0.763791		0.277773		1.71827			22	2	-2.09442		0.774198
																													37	34	1.82026		-0.965696		0.536573		-2.08672		0.549571		1.25763			22	3	-1.46425		1.1788
																													37	35	1.32577		-0.235916		-0.577644		-1.37867		1.24106		-1.5049			22	4	-1.55207		1.10732
																													37	36	2.82815		-0.121894		0.80258		-0.479791		1.34894		0.442994			22	5	-2.09312		0.819124
																													37	37	2.55611		-0.413971		0.419969		-0.74941		1.1481		1.02114			22	6	-0.56911		0.786609
																													37	38	2.65513		-0.606785		-0.636908		-1.94802		1.39954		0.681931			22	7	-1.33093		0.150766
																													37	39	3.2911		-1.66756		0.585717		-2.01375		1.20711		2.63322			22	8	-0.290231		0.445482
																													37	40	3.18968		-1.56177		0.381361		-0.993543		0.878446		2.00122			22	9	-2.38135		-0.0610371
																													37	41	2.3307		-0.91352		0.281242		-0.656035		0.161131		1.65767			22	10	-2.4389		0.529601
																													38	0	1.17852		-1.41686		0.0183139		0.789288		-1.30506		0.107271			22	11	-1.09877		-0.0375196
																													38	1	-0.0195406		-1.24348		-0.351766		1.54005		-1.03676		-0.971686			22	12	-0.890544		-0.0763974
																													38	2	0.0113285		-1.18645		0.0381882		0.428502		-0.815725		-0.763584			22	13	-2.12259		0.506677
																													38	3	-0.125977		-1.86407		-0.658752		0.293213		-0.972953		-0.941259			22	14	-2.13229		1.74712
																													38	4	-0.608046		-2.27574		0.0489699		1.29799		-0.515178		-1.15441			22	15	-2.07694		0.821426
																													38	5	-0.249424		-1.3256		-0.377625		1.49618		-0.377135		-1.53329			22	16	-1.30138		-0.181814
																													38	6	-0.118149		-0.79147		-0.961276		1.37961		0.151036		-1.5827			22	17	-0.566044		0.486775
																													38	7	-0.563826		-1.50444		-0.543749		1.48014		-0.99336		-0.891425			22	18	-2.10988		0.0401018
																													38	8	-0.541552		-1.50649		-0.432121		1.58345		-0.891342		-1.80767			22	19	-1.36796		-0.419129
																													38	9	-0.820847		-1.54728		-0.769362		1.60462		-0.500725		-0.520433			22	20	-0.961977		-0.198238
																													38	10	-0.449296		-1.01193		-0.257546		1.66675		-0.378901		-1.48449			22	21	0.405093		1.0891
																													38	11	-0.581883		-0.92346		0.604254		1.25958		-0.38845		-1.62685			22	22	-1.06967		0.0632372
																													38	12	-0.539532		-1.03089		-0.512807		1.56545		-0.0649199		-1.61537			22	23	-0.892737		-0.148805
																													38	13	-0.0209755		-0.824284		-0.0174468		2.29748		-0.200353		-2.2254			22	24	-1.23545		-0.769228
																													38	14	-0.594041		-0.99066		0.691138		1.91008		-0.927528		-1.00752			22	25	-0.949166		0.794573
																													38	15	-0.918114		-0.975132		0.0192319		1.28342		-0.590971		-0.830668			22	26	-1.60236		0.331184
																													38	16	-0.814163		-0.654794		0.143627		2.22001		-0.378001		-1.65061			22	27	-2.1158		-0.156547
																													38	17	-0.884501		-1.44524		-0.244645		1.79686		-0.774344		-0.915722			22	28	-2.16282		0.0219653
																													38	18	-0.211799		-1.50876		0.597701		1.37204		-0.77752		-1.14395			22	29	-1.42402		-0.780997
																													38	19	-0.0971814		-0.878273		0.393195		1.65803		-0.470122		-1.33512			22	30	-1.18043		-0.421382
																													38	20	-0.808188		-1.53045		0.0864582		2.16018		-0.544013		-0.289956			22	31	-1.07249		-0.666143
																													38	21	-0.140836		-0.687532		-0.0204986		0.741694		-1.31914		-0.506688			22	32	-1.30716		-0.901986
																													38	22	-0.716088		-1.17359		0.115652		1.46551		-1.18204		-0.0546115			22	33	-1.48104		-0.805637
																													38	23	0.0943748		-0.773372		-0.248836		1.31016		-1.38953		-0.221219			22	34	-1.41178		-0.234985
																													38	24	0.423708		-1.95165		0.724279		1.707		-0.329314		-0.273399			22	35	-1.19094		0.0704041
																													38	25	-0.619651		-1.581		0.643268		1.37599		-0.690826		-0.700561			22	36	-1.52389		-0.764775
																													38	26	-0.479159		-1.8159		0.691376		1.93101		-0.602698		-0.30686			22	37	-1.73349		-0.910294
																													38	27	-0.646676		-1.87158		1.13374		1.81546		-0.569413		0.317955			22	38	-1.43499		-0.892425
																													38	28	-0.135671		-1.16762		0.900401		1.6336		-1.70527		0.0130257			22	39	-1.58591		-0.0735827
																													38	29	0.228164		-1.11516		1.20382		1.17129		-1.26062		0.28898			22	40	-1.45223		-1.21793
																													38	30	0.683959		-1.59029		0.976178		1.06873		-0.924464		0.541997			22	41	-1.01305		-0.428297
																													38	31	1.00048		-2.16709		0.964656		1.12607		-1.07553		1.42928			22	42	-1.21831		-0.13883
																													38	32	1.28048		-2.2431		1.42274		1.70895		-0.700505		0.919091			22	43	-0.806		0.0121742
																													38	33	0.32805		-2.03135		1.0188		2.71127		-0.421547		-0.118005			22	44	-1.5113		0.801529
																													38	34	0.564376		-1.60356		1.20093		3.08461		-0.258967		-0.107706			22	45	-1.69452		-0.426278
																													38	35	-0.163171		-1.84878		1.10017		1.30539		-2.08681		1.18623			22	46	-2.06471		-0.292606
																													38	36	0.0610038		-1.13862		2.4877		2.20055		-1.29378		0.165064			22	47	-1.74483		-0.394159
																													38	37	-1.76722		-1.01607		2.73775		3.22932		-1.82554		0.689377			22	48	-1.31031		-0.95367
																													38	38	0.737174		-1.73558		1.97854		2.56944		-0.728947		0.919768			22	49	-1.27796		0.120289
																													38	39	0.626511		-2.59074		2.21064		3.08624		-0.583697		0.637587			22	50	-1.67698		0.432257
																													38	40	0.457829		-1.45923		1.02627		4.25512		-0.417806		-0.267099			22	51	-0.0163136		0.413092
																													38	41	0.497396		-1.35675		0.994476		2.35389		0.0337937		0.914624			22	52	-2.51668		-0.229067
																													39	0	-0.502145		-0.0854563		1.01593		0.0944234		0.403708		0.269345			22	53	-1.77786		1.06356
																													39	1	0.0490059		-0.0330491		0.695928		0.297117		0.606682		0.306265			22	54	-2.58995		-0.0593927
																													39	2	-0.0547091		-0.156781		0.757557		0.167164		0.439294		0.133431			22	55	-1.24414		-1.04568
																													39	3	0.22067		0.0333713		0.578326		0.130608		0.522011		0.257877			22	56	-1.91755		-1.41523
																													39	4	0.345277		-0.14241		0.573744		-0.196339		0.409509		0.62707			22	57	-1.85035		0.0235685
																													39	5	-0.00195886		-0.210124		0.420899		-0.0457054		0.358414		-0.119718			22	58	-2.06515		0.86576
																													39	6	0.333686		-0.0434108		0.819179		-0.0102507		0.601186		0.13078			22	59	-1.18601		-0.535341
																													39	7	-0.169877		-0.311013		0.526825		0.551512		0.382283		0.350147			22	60	-1.4965		-0.285223
																													39	8	0.146169		-0.559042		0.468383		0.438932		0.307135		-0.135147			22	61	-1.99733		0.173883
																													39	9	0.359384		-0.554325		0.4861		1.15743		0.339073		-0.165291			22	62	-0.776996		0.603874
																													39	10	-0.0552559		-0.323459		0.742853		0.990649		0.142201		-0.0583917			22	63	-2.19962		-1.0505
																													39	11	0.364128		-0.452419		0.286386		0.499022		0.339455		0.0763766			22	64	-2.47612		0.0615833
																													39	12	0.0698003		-0.617573		0.66923		0.937098		0.200657		-0.313732			22	65	-1.99311		0.0418744
																													39	13	-0.0533514		-0.4509		0.866326		0.43919		0.44669		-0.403498			22	66	-2.07607		0.667241
																													39	14	0.149159		-0.24746		0.70567		0.471904		0.205848		0.0661985			22	67	-1.79398		-0.622488
																													39	15	0.221387		-0.40645		0.654404		0.420283		-0.0408534		0.272962			22	68	-0.154687		0.743446
																													39	16	-0.00128444		-0.552345		0.935754		0.56692		0.242095		0.16483			22	69	-2.36064		0.740375
																													39	17	-0.0475985		-0.3165		0.521801		0.352312		0.0594816		0.390016			22	70	-2.76717		1.31026
																													39	18	0.312182		-0.790696		0.593414		0.384389		0.170861		0.120461			22	71	-2.20892		-1.5873
																													39	19	-0.275061		-0.334648		0.974022		0.141819		0.113996		-0.0184693			23	0	-1.10878		-2.28125
																													39	20	-0.334651		-0.454773		0.575209		-0.0536105		0.12441		0.0948101			23	1	-2.40985		-1.53788
																													39	21	0.0660474		-0.304862		0.931462		0.324368		0.310974		0.571134			23	2	-1.07942		-2.00875
																													39	22	-0.0857061		-0.738144		1.05161		0.392904		-0.0276248		0.472368			23	3	-1.91363		-1.41562
																													39	23	0.39385		-0.691296		0.92076		0.335924		-0.128751		0.626687			23	4	-1.63172		-1.13643
																													39	24	0.110388		-0.225732		1.11617		0.314358		-0.191837		0.143237			23	5	-1.88681		-1.78049
																													39	25	0.214601		-0.0297208		1.02455		0.089456		0.0341569		0.0456667			23	6	-2.83368		-1.53719
																													39	26	-0.329664		0.0841208		0.901099		0.284612		0.0185847		-0.456863			23	7	-2.89262		-0.345575
																													39	27	-0.877557		-0.0114516		0.942387		-0.223982		-0.0355729		-0.420907			23	8	-2.88587		-0.748366
																													39	28	-0.171984		-0.46417		0.865411		0.455423		-0.0388267		0.695506			23	9	-0.506181		-1.72768
																													39	29	-0.227016		-0.705044		0.954606		0.236787		-0.503291		0.642234			23	10	-1.33494		-0.854684
																													39	30	-0.145173		0.110366		1.16325		0.37023		-0.238108		0.200212			23	11	-0.463261		-2.01535
																													39	31	0.860545		0.753961		1.58548		-0.0883709		0.197029		0.599829			23	12	-1.31362		-1.10694
																													39	32	0.409379		-0.209213		0.970061		-0.832376		-0.19581		-0.109773			23	13	-1.15255		-1.24723
																													39	33	0.166907		-0.0599844		1.42923		-0.226123		0.0811288		-0.819407			23	14	-3.56101		0.151442
																													39	34	-0.249232		0.0603958		0.901269		0.119354		-0.0847292		-0.0529904			23	15	-2.76686		-0.745011
																													39	35	0.0998018		0.12235		1.02744		0.876684		-0.0392597		1.04203			23	16	-2.35273		-0.585773
																													39	36	-0.657227		-0.189413		0.902198		0.707421		-0.271317		0.239553			23	17	-2.54095		-0.333768
																													39	37	-0.922892		0.274336		0.759905		1.1672		-0.565421		0.38983			23	18	-2.33654		-1.56632
																													39	38	-0.121394		0.905575		0.700076		-0.525755		0.0189067		0.0318716			23	19	-0.954722		-1.16433
																													39	39	0.0117158		0.334444		1.13606		0.272999		-0.0247972		0.017501			23	20	-0.285296		-3.71102
																													39	40	0.132117		0.146857		0.673961		0.340514		0.0363391		-0.529103			23	21	0.0524816		1.19729
																													39	41	-0.215081		0.235072		0.304792		0.0584354		0.327849		-1.09339			23	22	-0.877954		-0.34134
																													40	0	-0.896041		0.105762		0.119433		-0.79041		0.407544		0.616433			23	23	-0.874119		-0.48708
																													40	1	-0.974806		0.30678		0.305357		-0.926946		0.040888		0.698754			23	24	-2.98395		-3.525
																													40	2	-0.303026		0.493294		0.261643		-1.45082		-0.037588		0.740694			23	25	-2.02038		0.325923
																													40	3	-1.01675		0.393481		0.23959		-1.52174		0.11259		0.473538			23	26	-0.812722		-1.17111
																													40	4	-0.658175		0.060689		0.21273		-0.969436		0.105639		0.183397			23	27	-1.62128		-2.68297
																													40	5	-0.577773		-0.110485		0.712267		-1.24432		0.239058		0.703168			23	28	-1.16264		-1.59378
																													40	6	-0.097424		0.824602		0.760368		-0.817154		0.342759		0.861253			23	29	-1.11821		-1.53475
																													40	7	-0.145349		0.498938		0.532795		-1.00196		-0.013915		0.478964			23	30	-0.877314		-1.92942
																													40	8	0.138356		0.304451		0.469435		-0.945127		-0.00369553		0.95463			23	31	-1.10532		-3.32351
																													40	9	0.029694		0.349063		0.315684		-0.92015		0.188481		0.369517			23	32	0.0439061		-2.638
																													40	10	-0.285133		0.329129		0.385369		-0.545702		-0.0193702		0.528153			23	33	-0.800865		-2.74973
																													40	11	-0.0955343		0.364407		1.03389		-0.980478		0.357382		0.810678			23	34	-1.84274		-2.58369
																													40	12	0.0466856		0.450066		0.710424		-0.915526		0.178865		0.572691			23	35	-2.52057		-2.00765
																													40	13	-0.104482		0.509676		0.736008		-0.795135		0.151863		0.595996			23	36	-0.642239		-1.3988
																													40	14	-0.0536383		0.203394		0.592111		-0.941631		0.132081		0.516551			23	37	-1.36198		-2.78022
																													40	15	0.119715		0.28892		0.924203		-0.959966		0.118571		0.823916			23	38	-1.0319		-2.57511
																													40	16	0.296177		0.348206		0.749018		-1.18598		0.140617		0.55053			23	39	-1.16422		-3.32436
																													40	17	0.576015		0.239372		1.1389		-1.4358		0.143244		0.712051			23	40	-1.09123		-1.90609
																													40	18	-0.0553187		-0.0343261		1.08001		-0.832939		0.00446527		1.03791			23	41	-2.39312		-0.523458
																													40	19	-0.0997465		-0.0175243		1.01894		-0.936484		0.17262		1.33361			23	42	-2.50971		-3.11335
																													40	20	0.0126586		0.093597		1.02296		-1.03038		0.149691		0.758409			23	43	-1.21379		-1.93876
																													40	21	0.0167679		0.804873		0.686661		-1.00633		0.244104		0.860805			23	44	-1.71555		-1.2719
																													40	22	0.206254		0.370589		1.17455		-1.15379		-0.102995		0.855072			23	45	-1.82371		-4.40301
																													40	23	0.0799902		0.0586005		1.23915		-1.26036		-0.280103		1.1635			23	46	-1.95552		-3.3433
																													40	24	-0.0996835		-0.00740131		1.56181		-0.904472		0.338623		0.984725			23	47	-1.61111		-2.96228
																													40	25	-0.202463		-0.186434		2.02184		-1.13314		0.0290904		1.46691			23	48	-1.88875		-2.3144
																													40	26	-0.0995065		-0.303449		1.66734		-1.16974		0.0436142		1.13812			23	49	-2.17748		-2.31251
																													40	27	-0.292096		-0.400718		1.37143		-1.46129		-0.373566		1.56615			23	50	-2.73098		-3.02354
																													40	28	-0.20709		0.201302		0.764159		-1.0256		0.00130616		1.13925			23	51	-2.9653		-2.98084
																													40	29	0.12423		-0.0913731		1.75147		-1.1342		-0.137801		0.953757			23	52	-2.76186		-2.21742
																													40	30	-0.0887988		-0.129305		1.25759		-1.25084		-0.442312		1.29851			23	53	-2.29711		-3.04811
																													40	31	-0.400625		-0.336665		1.59577		-0.748943		-0.195331		0.326068			23	54	-0.944562		-3.41955
																													40	32	0.267445		-0.686628		1.89994		-2.01318		-0.0273741		1.85091			23	55	-1.44265		-4.41519
																													40	33	-0.790379		-1.28813		3.1823		-1.59606		0.216358		1.58191			23	56	-2.38991		-3.1735
																													40	34	-0.111264		-0.100347		2.28195		-0.858069		0.129253		2.31108			23	57	-2.50519		-2.90342
																													40	35	-0.213069		0.380862		0.933256		-1.10091		-0.0309062		1.05137			23	58	-1.59281		-2.83767
																													40	36	-0.161554		-0.347523		1.36036		-1.18972		0.0932772		1.19664			23	59	-3.6227		-3.14139
																													40	37	-0.0515536		0.0147658		1.85581		-1.29059		0.636902		0.14957			23	60	-2.62052		-1.90999
																													40	38	-0.292329		-0.111837		2.09035		-1.76669		0.33943		1.56018			23	61	-2.37548		-3.47894
																													40	39	0.0688267		-0.029053		2.52528		-1.62403		-0.181188		1.62554			23	62	-2.79678		-0.804308
																													40	40	-0.0691986		-0.315322		3.20449		-1.24504		0.394303		2.09429			23	63	-2.14243		-4.45958
																													40	41	-0.400996		-0.0419928		2.25187		-2.41763		-0.261691		1.92366			23	64	-2.49869		-3.46677
																													41	0	0.0632005		-0.243469		0.493387		-0.104446		-0.110417		0.538216			23	65	-2.67423		-4.71741
																													41	1	-0.337709		-0.166215		0.733124		-0.225409		-0.0542724		0.37412			23	66	-2.34197		-2.69161
																													41	2	-0.161653		0.0571064		0.591786		-0.448714		-0.118547		0.25372			23	67	-2.15624		-4.66702
																													41	3	0.0524858		0.146336		0.457206		-0.135277		0.00797582		0.370748			23	68	-3.4777		-4.60382
																													41	4	-0.185577		-0.296538		0.391865		-0.0866792		0.234404		0.782128			23	69	-3.09837		-2.66215
																													41	5	0.0507121		0.410979		0.763706		-0.363774		0.162856		0.459019			23	70	-3.41833		-0.606214
																													41	6	-0.261566		0.394853		0.849812		-0.197238		0.479269		0.7365			23	71	-4.03778		-1.1177
																													41	7	-0.0424675		0.266054		0.715727		-0.315342		-0.0438636		0.199756			24	0	1.97519		0.744358
																													41	8	0.016846		0.444853		0.95166		-0.226659		-0.0389429		0.154681			24	1	0.741825		-0.411709
																													41	9	-0.0414481		0.187262		1.30686		-0.292155		-0.0128248		0.00255193			24	2	0.692114		-0.476951
																													41	10	0.222913		0.651355		0.947456		-0.387295		0.183362		0.278131			24	3	1.28139		-0.479423
																													41	11	-0.00202146		0.169567		0.981089		-0.32659		0.103727		0.264771			24	4	0.663824		-0.405643
																													41	12	-0.0328372		0.693225		0.947765		-0.375316		0.153978		0.513452			24	5	3.05167		-1.28225
																													41	13	0.344485		0.468589		1.10729		-0.204067		0.696761		0.695592			24	6	1.77294		-0.974223
																													41	14	0.20147		0.483409		0.859354		-0.233926		-0.123407		-0.0383044			24	7	0.284419		0.89692
																													41	15	0.0968769		0.491778		0.917259		-0.285895		-0.130106		-0.0828601			24	8	-1.9725		1.64439
																													41	16	0.166565		0.282203		1.02336		-0.285366		-0.0116649		0.0345825			24	9	2.27646		1.39399
																													41	17	0.194619		0.280361		0.946406		-0.207476		-0.213032		-0.086458			24	10	0.770282		0.456601
																													41	18	0.214969		0.443222		1.09916		-0.358013		-0.0212194		0.201628			24	11	1.63625		0.237923
																													41	19	0.237127		0.241129		0.90458		-0.227498		0.0929267		0.001828			24	12	1.14334		1.76007
																													41	20	0.0492491		0.0957287		0.917468		0.0347641		-0.0194921		0.23386			24	13	1.05206		1.321
																													41	21	0.0231827		0.637254		1.01314		-0.367395		-0.117774		-0.176644			24	14	0.237906		2.02877
																													41	22	0.114346		0.182284		0.702921		-0.244965		-0.183545		-0.119306			24	15	0.63923		1.43443
																													41	23	-0.133925		-0.17957		0.837232		-0.0467279		-0.316654		-0.403964			24	16	0.656023		1.5388
																													41	24	-0.157792		-0.1089		0.783958		-0.131318		-0.0343892		-0.0838562			24	17	2.75541		2.13355
																													41	25	-0.135885		-0.00297733		0.991967		0.121585		-0.29875		-0.272501			24	18	2.56392		1.7364
																													41	26	-0.385718		-0.163608		0.710703		0.08404		0.0155852		0.121736			24	19	0.552819		1.50375
																													41	27	-0.14175		-0.0622149		1.14885		0.709952		0.289685		0.108506			24	20	1.99977		1.3626
																													41	28	0.100973		0.197619		0.583751		-0.208276		-0.447089		-0.704913			24	21	1.60966		3.27401
																													41	29	-0.0231535		-0.0766902		0.786455		-0.125444		-0.745656		-0.254647			24	22	2.71532		3.52071
																													41	30	-0.193058		-0.231005		0.908676		-0.0535912		-0.15696		-0.315123			24	23	2.77599		5.55872
																													41	31	-0.541753		-0.579755		1.03675		0.195142		-0.366729		-0.664538			24	24	1.73489		2.92797
																													41	32	-0.304579		-0.0981386		0.600691		0.619431		-0.0009385		-0.389286			24	25	2.4844		6.09518
																													41	33	-0.162998		-0.44174		0.634637		0.443764		0.174559		-0.199665			24	26	2.25122		2.25813
																													41	34	-0.250349		0.123831		1.72981		0.753356		0.148176		0.416711			24	27	1.1628		2.81962
																													41	35	-0.14474		-0.0402188		0.695188		0.0867986		-0.266746		-0.356971			24	28	1.98		3.49483
																													41	36	-0.488853		-0.0182457		0.767089		0.112195		-0.618553		-0.228574			24	29	2.5058		2.27769
																													41	37	-0.193362		-0.0718047		0.754488		0.386415		-0.204534		0.0598182			24	30	3.03898		3.5977
																													41	38	-0.0524492		0.0434535		0.568761		0.322516		0.310896		-0.524967			24	31	2.10171		1.78243
																													41	39	0.672083		-0.679773		0.649172		0.54445		0.16281		-0.000725321			24	32	4.01415		0.0696623
																													41	40	-0.329326		-0.11317		-0.304555		1.56358		0.315172		-0.750471			24	33	2.03098		1.66273
																													41	41	0.068605		0.277122		1.21902		0.995718		0.948875		0.357834			24	34	3.87148		1.32372
																																												24	35	1.24412		2.3117
																																												24	36	0.901368		1.86752
																																												24	37	2.59311		0.235693
																																												24	38	1.79279		2.17225
																																												24	39	2.72654		1.57828
																																												24	40	3.39888		0.907414
																																												24	41	1.72807		1.96753
																																												24	42	1.09047		1.78377
																																												24	43	1.34324		1.03937
																																												24	44	0.954148		2.53425
																																												24	45	0.968652		1.89393
																																												24	46	1.46966		2.44216
																																												24	47	1.74251		2.64107
																																												24	48	2.12454		1.59432
																																												24	49	0.328096		1.2478
																																												24	50	2.86316		1.73742
																																												24	51	0.73943		2.27492
																																												24	52	2.35931		1.68129
																																												24	53	0.15618		2.55191
																																												24	54	1.33647		2.41206
																																												24	55	1.70205		0.308591
																																												24	56	2.63906		2.02856
																																												24	57	1.47413		0.95768
																																												24	58	1.04489		0.725247
																																												24	59	2.23988		0.216336
																																												24	60	1.6436		0.368807
																																												24	61	2.69777		3.73606
																																												24	62	2.73831		0.624026
																																												24	63	2.36166		2.19876
																																												24	64	0.979973		2.7065
																																												24	65	1.28701		1.40174
																																												24	66	3.31111		0.484797
																																												24	67	2.60383		2.30808
																																												24	68	1.59396		3.06533
																																												24	69	2.18335		2.26874
																																												24	70	-0.37676		1.79384
																																												24	71	1.45572		1.79117
																																												25	0	-1.55853		-3.44853
																																												25	1	-0.349862		-1.89295
																																												25	2	-1.05523		-3.36986
																																												25	3	-0.330138		-2.06499
																																												25	4	1.11365		-2.28144
																																												25	5	-0.968745		-1.57236
																																												25	6	0.891289		-1.39155
																																												25	7	1.07842		-3.09421
																																												25	8	0.0433636		-1.59265
																																												25	9	-2.03729		-2.93483
																																												25	10	-0.369306		-2.39425
																																												25	11	-0.162324		-3.08807
																																												25	12	-0.947496		-1.47699
																																												25	13	-0.159248		-3.30972
																																												25	14	-0.783551		-2.45608
																																												25	15	0.641203		-2.63834
																																												25	16	1.19841		-2.86038
																																												25	17	-0.0709352		-0.972981
																																												25	18	-1.863		-2.55887
																																												25	19	-1.38988		-3.84399
																																												25	20	0.232509		-2.96701
																																												25	21	0.438773		-1.58538
																																												25	22	0.0496177		-4.01441
																																												25	23	-0.0283103		-3.59698
																																												25	24	-1.3981		-5.77109
																																												25	25	0.314696		-2.22901
																																												25	26	0.371939		-3.27641
																																												25	27	-1.01707		-3.52562
																																												25	28	-1.30723		-2.66849
																																												25	29	-0.52461		-4.26341
																																												25	30	-0.76109		-2.90296
																																												25	31	0.486841		-4.56607
																																												25	32	0.996582		-3.64447
																																												25	33	-0.0639751		-3.70673
																																												25	34	0.263004		-4.26924
																																												25	35	0.459198		-2.59482
																																												25	36	-0.588319		-4.64107
																																												25	37	-1.9811		-3.32596
																																												25	38	-0.142884		-4.41499
																																												25	39	-0.518151		-2.6704
																																												25	40	-0.763887		-3.43838
																																												25	41	0.549301		-3.93126
																																												25	42	0.991809		-4.20433
																																												25	43	1.00947		-2.62066
																																												25	44	0.991474		-3.94597
																																												25	45	-1.04606		-4.29593
																																												25	46	-0.484255		-4.05583
																																												25	47	-0.79188		-4.22422
																																												25	48	0.487043		-2.42104
																																												25	49	0.441314		-4.50886
																																												25	50	-0.281833		-4.85921
																																												25	51	-0.302563		-4.06581
																																												25	52	0.779419		-2.77848
																																												25	53	-0.130162		-3.35679
																																												25	54	-0.601842		-4.8176
																																												25	55	-1.16814		-3.24226
																																												25	56	-0.322323		-2.81308
																																												25	57	1.37762		-4.07936
																																												25	58	1.37325		-3.80376
																																												25	59	-0.227602		-3.75174
																																												25	60	0.430384		-2.73525
																																												25	61	0.688223		-2.35336
																																												25	62	0.494426		-2.24304
																																												25	63	-0.986994		-4.4167
																																												25	64	-0.256709		-5.22184
																																												25	65	1.24845		-4.9682
																																												25	66	1.12538		-4.50702
																																												25	67	0.0966026		-3.2312
																																												25	68	1.33279		-3.28235
																																												25	69	1.04533		-3.02658
																																												25	70	0.607881		-4.2925
																																												25	71	0.74722		-0.0935243
																																												26	0	0.162851		-0.404681
																																												26	1	0.242205		-0.637084
																																												26	2	0.971651		-0.996218
																																												26	3	0.760873		-0.855467
																																												26	4	0.181484		-0.877738
																																												26	5	1.14447		-1.0922
																																												26	6	1.01404		-0.826844
																																												26	7	-0.584475		-0.846887
																																												26	8	-3.86688		-1.27232
																																												26	9	-0.362296		1.09483
																																												26	10	-0.872772		-1.26794
																																												26	11	-1.48597		-0.953552
																																												26	12	-0.581792		0.131896
																																												26	13	-0.938115		-0.90643
																																												26	14	-0.714917		-0.48054
																																												26	15	-1.44302		-0.999603
																																												26	16	-0.765408		-1.33492
																																												26	17	0.676837		-2.04177
																																												26	18	-0.734935		0.807841
																																												26	19	0.233539		-0.299209
																																												26	20	-0.202689		-0.223038
																																												26	21	0.292102		0.299094
																																												26	22	-0.499436		0.441533
																																												26	23	0.187959		-0.500444
																																												26	24	-1.94724		-0.67103
																																												26	25	0.54591		1.66173
																																												26	26	-0.40933		-0.147166
																																												26	27	0.189028		-0.677731
																																												26	28	-0.158729		0.586916
																																												26	29	-0.369828		-0.843024
																																												26	30	-0.931139		-0.811344
																																												26	31	-0.905233		-1.80915
																																												26	32	0.251753		0.0740745
																																												26	33	-1.3157		-0.948533
																																												26	34	-1.53795		-1.0302
																																												26	35	-1.92804		0.546847
																																												26	36	-0.604438		-0.677033
																																												26	37	-1.20654		0.0581017
																																												26	38	-0.597262		-0.568171
																																												26	39	-0.44555		-1.44868
																																												26	40	-0.218827		-0.660893
																																												26	41	0.436291		-0.528738
																																												26	42	-0.145994		-0.0734327
																																												26	43	-1.06978		-1.13362
																																												26	44	-1.49447		-1.16767
																																												26	45	0.0588025		-0.265003
																																												26	46	-0.689398		-0.982446
																																												26	47	-0.818332		0.489531
																																												26	48	-0.591602		-1.56485
																																												26	49	-1.54593		-0.716609
																																												26	50	-1.17577		0.555839
																																												26	51	-1.30485		0.423945
																																												26	52	-1.13098		-0.292028
																																												26	53	-0.896249		-0.39695
																																												26	54	-0.100248		-1.07302
																																												26	55	-0.574209		-0.624762
																																												26	56	-1.31631		0.788455
																																												26	57	-2.23347		1.39867
																																												26	58	-0.361499		0.946769
																																												26	59	-2.02852		0.172967
																																												26	60	-1.60794		0.851818
																																												26	61	-1.20262		0.0348979
																																												26	62	-0.0504523		0.577923
																																												26	63	-0.725243		-0.625127
																																												26	64	-0.885813		0.456592
																																												26	65	-1.33885		-0.139996
																																												26	66	-0.608219		2.1133
																																												26	67	-2.25879		0.910149
																																												26	68	-1.13318		2.08431
																																												26	69	-1.53898		0.362144
																																												26	70	-2.46686		1.31755
																																												26	71	-2.82005		1.3344
																																												27	0	-0.314385		0.402502
																																												27	1	-0.110158		1.268
																																												27	2	-0.580716		1.58557
																																												27	3	0.345499		1.64311
																																												27	4	-0.347442		0.446658
																																												27	5	-0.112641		2.12362
																																												27	6	1.63659		1.21563
																																												27	7	1.03994		2.8271
																																												27	8	0.870657		1.31874
																																												27	9	-0.183289		-0.744662
																																												27	10	-0.211561		-0.300763
																																												27	11	0.487972		0.719774
																																												27	12	0.684904		0.548352
																																												27	13	-0.0550385		0.0138074
																																												27	14	0.230511		-0.147606
																																												27	15	1.32974		0.839739
																																												27	16	1.12285		0.78677
																																												27	17	1.09725		0.538616
																																												27	18	1.52759		1.21032
																																												27	19	0.511557		1.44451
																																												27	20	1.0319		0.22376
																																												27	21	0.531191		2.02187
																																												27	22	0.458624		0.469745
																																												27	23	1.00957		0.552683
																																												27	24	0.707502		0.572194
																																												27	25	0.943781		-0.240971
																																												27	26	1.06899		1.07948
																																												27	27	0.612472		-0.124015
																																												27	28	0.188597		-2.56997
																																												27	29	0.178248		-0.256243
																																												27	30	0.645813		-0.472228
																																												27	31	0.314815		-1.04558
																																												27	32	0.607103		-0.842585
																																												27	33	0.624369		0.264856
																																												27	34	0.593776		0.603409
																																												27	35	0.645217		-0.287014
																																												27	36	0.815593		-0.97528
																																												27	37	0.39213		0.789152
																																												27	38	0.298209		-0.951737
																																												27	39	0.766303		-0.522518
																																												27	40	0.139994		-0.505445
																																												27	41	0.863248		-0.49289
																																												27	42	0.0751406		0.424992
																																												27	43	0.102626		-0.0525392
																																												27	44	1.4446		0.157172
																																												27	45	-0.02059		-2.31399
																																												27	46	-0.270635		-1.845
																																												27	47	-0.127236		-1.4561
																																												27	48	-0.135156		-0.272924
																																												27	49	0.140522		0.286762
																																												27	50	0.680592		-2.5169
																																												27	51	1.75404		0.210491
[truncated: 3,188 more rows]
[truncated: 4 more columns]

## Sheet: Sheet2
-0.417734	-3.21191	1.57427	1.77554	-2.46994	0.906158	-0.498763	1.16911	-0.378838	0.766637	-0.903932	1.49496		-0.633077	-3.17697	-1.87049	-0.429709	-2.87072	0.0641663	-0.822957	-0.811027	3.07854	1.9177	2.99868	2.45376
-0.0243934	-3.60714	1.46118	2.17643	-2.01304	1.04282	-0.152617	1.32786	-0.630611	0.280884	-1.04444	0.928816		0.0756305	-4.05031	-1.67499	-0.509675	-3.26507	-0.0312031	-0.0846641	-0.980133	2.61933	2.00716	2.69934	3.0212
-0.498345	-3.24475	1.55862	2.16937	-2.37602	1.46215	0.482375	1.25324	-0.575106	-0.380659	-1.0211	0.983732		-0.0206926	-3.37585	-1.29775	-0.157251	-3.76579	-0.594043	-1.02712	-1.33508	3.15808	1.75788	2.6803	3.79371
-2.44417	-1.12686	2.06752	2.82866	-3.43606	2.93816	0.194457	1.23742	-1.40279	-2.8881	-1.00286	2.88532		-0.330573	-4.12523	-0.414583	-0.69034	-6.50756	0.436091	-0.310888	-1.80613	1.94445	1.11874	2.29753	7.98877
-1.57031	-0.112049	1.25538	2.72129	-3.7053	2.79907	0.563016	1.5015	-2.61019	-3.27462	0.484093	2.00856		-0.598714	-4.72103	-0.972459	-0.903983	-6.66733	1.00239	0.113652	-1.77789	1.83877	1.57025	2.97487	7.74768
-1.53087	-0.584866	1.02435	2.78986	-2.90398	2.8352	0.288691	1.51014	-2.45407	-2.99398	0.0598801	1.93837		-0.624936	-4.42674	-1.30594	-0.803849	-6.18204	0.888785	0.132717	-1.27793	1.90116	1.3949	2.98968	7.00258
-0.344506	-2.95211	0.577381	1.45697	-2.97938	1.91565	1.26052	1.54587	-1.18357	-0.668981	-0.049468	1.36299		-0.162258	-2.87382	-0.92542	-0.029816	-4.75683	-0.091982	0.00223689	-0.994704	1.48785	1.00713	1.55641	5.7199
-0.32313	-2.40124	0.673636	1.55462	-3.50807	2.31236	1.9151	1.39568	-1.72908	-1.74022	-0.148991	1.93668		0.325084	-2.97378	-0.422506	0.309659	-5.77368	-0.807457	-0.243331	-1.40943	1.49695	0.875058	1.14477	7.3715
-0.495896	-2.80626	1.03231	1.14321	-2.93521	1.04724	0.3054	1.27426	-0.432921	0.545813	-0.388444	1.57895		-0.777596	-2.52991	-1.1299	-0.228466	-3.86914	-0.235518	-0.596706	-0.674117	2.45471	1.7367	2.14159	3.7081
0.353797	-2.36275	0.258453	0.837419	-3.53848	0.868474	0.393482	1.32593	-1.27096	0.381133	0.844532	1.85405		-0.740159	-2.83904	-1.2505	-0.101211	-5.13305	-0.25942	-0.254175	-0.356665	1.87657	1.77637	2.20682	5.08931
-1.72861	-1.83572	0.680194	1.87257	-3.06959	1.88516	-0.507901	2.1913	-0.604807	-1.09445	0.281583	1.76352		-0.989546	-2.96763	-1.48355	-0.344284	-5.84332	0.0372839	-0.542164	-0.564149	2.27426	1.15307	2.78446	6.40494
-1.106	-1.1938	0.821469	2.07598	-3.78919	1.97837	0.0965305	1.54037	-1.65125	-1.83805	0.582865	2.44085		-0.66776	-3.73364	-1.22265	-0.813796	-6.11418	0.521517	0.139497	-0.962015	1.90188	1.30693	2.7016	6.76373
-2.78596	-3.30355	-1.73181	-0.871041	1.17629	5.15043	1.9566	-0.4893	1.04581	-0.103707	0.2818	-0.160885		-2.10812	-0.922188	-1.05497	-0.698364	1.05523	1.56751	-0.31762	0.0182341	2.41477	0.253322	0.243221	-0.361602
-2.24166	-3.6742	-1.58938	-0.300306	1.41385	4.98085	1.85949	-0.786216	0.770533	-0.281134	0.0100908	-0.0942437		-0.882941	-0.649479	-0.515491	-0.482619	0.966939	0.556821	-0.42117	-0.512584	1.84695	0.164172	-0.391289	0.445783
-2.09444	-3.96598	-1.11585	0.655437	2.3046	5.18417	1.56861	-0.995115	0.448589	-0.535107	-0.595221	-0.849077		-1.71857	-1.29642	0.250848	0.0572004	0.734397	1.29609	-0.809897	-0.463162	2.21179	0.759525	0.0174228	-0.957562
-0.20383	-2.46709	-0.136795	-0.498759	3.7167	2.23889	0.451612	-2.48778	0.312001	-0.803347	-3.31215	3.09794		-1.01059	0.349943	0.890379	-0.514748	-0.615457	0.168741	-1.26313	-1.55822	1.403	-0.474495	-0.991732	3.99945
0.277643	-1.93749	-0.819221	-1.19204	3.622	1.16039	0.451332	-2.12999	0.66838	-0.837465	-3.29846	3.99523		-0.628281	0.67081	0.461338	-1.04937	-1.20075	-0.317825	-1.04142	-1.30084	1.23108	-0.372173	-0.652652	4.65283
-0.068074	-1.78292	-1.12878	-1.68151	2.88144	1.32523	0.818089	-1.75608	0.876853	-0.694011	-2.63108	3.86367		-0.690962	0.729869	-0.389186	-1.12315	-1.09584	-0.295256	-0.916919	-1.05909	1.51431	-0.725382	-0.337902	4.84817
-0.936862	-2.84212	-1.45381	-0.837171	1.9608	3.17325	1.85622	-0.60871	0.360984	-0.359415	-0.988659	0.714613		-0.579266	0.277636	-0.519653	-1.46885	-1.25349	-0.0964268	-0.00602307	-0.424853	1.48118	0.0815327	0.0710591	2.8517
-0.0393639	-2.7153	-1.05628	-0.417162	2.67431	2.70949	1.78492	-1.23619	-0.330526	-0.749229	-1.89096	1.26455		-0.603945	0.010952	0.440221	-1.08015	-1.56974	-0.276635	-0.321065	-0.858182	1.49704	0.465205	-0.46666	3.17098
-1.87835	-2.59282	-1.5628	-1.38275	1.32705	3.84274	2.11162	-0.421751	0.657569	-0.0239432	-0.370653	0.409655		-1.45871	-0.172137	-0.86639	-1.63866	-0.157877	0.698514	-0.00257011	-0.0315638	2.06031	0.632953	0.369963	0.852039
-1.71552	-1.94203	-1.90138	-2.67287	1.08081	3.00227	2.30839	-0.498783	0.918154	0.274023	-0.695674	2.01417		-1.04218	0.688643	-1.71203	-2.69609	-1.38275	-0.393697	0.241943	-0.0484491	2.18375	0.333183	0.372748	3.93496
-0.661739	-2.13139	-2.14113	-2.27957	1.54178	1.85312	1.36615	-1.11555	1.32831	-0.327533	-1.14773	3.82159		-1.0342	0.42187	-1.56153	-2.11358	-1.55834	-0.00443496	-0.2882	-0.249703	2.20712	-0.398947	0.554605	4.54044
-0.813461	-1.95118	-1.49272	-2.11363	2.14979	1.92222	1.23001	-1.4928	1.27595	-0.522437	-2.12857	4.03741		-0.785011	0.489864	-0.725205	-1.43237	-1.32781	-0.135061	-0.555591	-0.867836	1.64132	-0.519304	-0.148752	4.82102
3.2467	2.59175	1.45853	2.15726	2.41584	-2.53262	-2.59085	-1.54426	-1.91167	-0.413998	-1.79047	-0.318934		0.8214	0.0925129	0.812354	2.06395	1.8641	-0.648911	-1.69277	-0.598467	-0.548225	0.0845481	-1.02104	-1.15386
3.31177	1.81773	1.38168	1.98077	3.20178	-1.96719	-1.81333	-1.44778	-1.94014	-0.557533	-2.22479	-0.984955		1.21106	-1.09074	1.10864	1.82332	2.0347	-0.411003	-0.946384	-0.629088	-0.676253	0.233889	-1.7946	-0.929431
2.1472	0.5613	0.994546	1.68636	3.57841	-0.345967	-1.04659	-1.49646	-1.19415	-0.779175	-2.16528	-1.32626		-0.00960426	-1.64258	1.70624	1.73476	2.19924	0.110832	-0.924466	-0.984864	0.299525	0.723093	-2.35762	-0.930197
2.32997	3.57832	1.24187	1.21684	3.73137	-0.0529975	-1.25333	-2.28069	-3.24045	-3.14095	-1.66439	-0.148203		-0.584882	1.37558	2.88324	2.18334	-1.57295	-0.0501659	-1.07451	-1.2829	-1.8464	-1.72776	-1.80386	3.36641
2.94688	4.51462	0.54414	1.63004	4.23353	-0.860457	-1.70102	-2.03171	-3.86589	-3.49529	-1.02955	-0.572638		0.132427	2.06509	2.18175	1.93533	-1.77839	-0.95425	-1.63474	-1.05304	-1.87936	-1.68915	-1.00716	3.54949
3.4176	5.15733	0.644989	2.02139	3.50269	-1.69091	-2.14013	-2.04289	-4.10667	-3.4001	-0.78053	-0.17897		0.632747	2.42349	1.61157	1.99077	-1.46155	-1.18376	-1.54605	-0.641024	-2.19387	-1.87267	-0.446797	2.67303
3.00132	2.16355	-0.0339379	1.08082	3.21304	-1.16701	-1.00862	-1.13018	-2.21359	-1.3894	-0.778867	-1.24186		2.08458	0.942654	1.19306	1.37897	-0.670872	-2.07875	-1.26269	-0.671681	-1.5758	-0.170097	-0.69544	1.50364
3.02356	1.67385	-0.00235034	0.933159	3.96211	-0.433851	-0.225987	-1.33532	-2.61081	-2.01034	-1.57037	-1.0196		1.43082	0.404788	1.5427	0.868369	-0.756448	-1.71759	-0.865548	-0.99959	-0.875789	-0.0101327	-1.23034	2.08153
3.2623	2.82309	0.554883	1.48048	2.23922	-2.35308	-1.84547	-1.36404	-2.17813	-0.798683	-1.06824	-0.116462		1.86341	1.23361	0.756969	1.58976	0.146173	-1.93536	-1.73734	-0.816951	-1.34894	0.146188	-0.205902	0.385611
4.79127	5.25277	0.405284	2.04058	2.10017	-3.99138	-2.77423	-1.9353	-3.92397	-1.49528	-0.568574	0.789524		3.76508	3.48813	-0.0972533	1.22298	-1.78912	-3.54501	-1.82927	-0.53243	-3.12932	-0.769647	1.72966	1.65235
4.7531	5.90663	0.438309	2.11446	2.53077	-3.13161	-2.53981	-1.71038	-4.70821	-2.91295	-0.0131588	-0.143384		2.12315	3.58295	0.763037	2.02361	-1.97771	-2.41132	-1.95932	-0.302197	-2.97432	-1.78488	1.15004	1.88718
3.92338	5.37996	0.778394	2.11476	2.66441	-2.55881	-2.45464	-2.06456	-4.13835	-2.96982	-0.669206	0.479124		1.64241	2.69226	1.20112	1.71915	-1.64189	-1.93464	-1.6334	-0.670391	-2.39876	-1.61673	0.10174	2.58525

## Sheet: Sheet3
0.8214
1.21106
-0.00960426
-0.584882
0.132427
0.632747
2.08458
1.43082
1.86341
3.76508
2.12315
1.64241
0.0925129
-1.09074
-1.64258
1.37558
2.06509
2.42349
0.942654
0.404788
1.23361
3.48813
3.58295
2.69226
0.812354
1.10864
1.70624
2.88324
2.18175
1.61157
1.19306
1.5427
0.756969
-0.0972533
0.763037
1.20112
2.06395
1.82332
1.73476
2.18334
1.93533
1.99077
1.37897
0.868369
1.58976
1.22298
2.02361
1.71915
1.8641
2.0347
2.19924
-1.57295
-1.77839
-1.46155
-0.670872
-0.756448
0.146173
-1.78912
-1.97771
-1.64189
-0.648911
-0.411003
0.110832
-0.0501659
-0.95425
-1.18376
-2.07875
-1.71759
-1.93536
-3.54501
-2.41132
-1.93464
-1.69277
-0.946384
-0.924466
-1.07451
-1.63474
-1.54605
-1.26269
-0.865548
-1.73734
-1.82927
-1.95932
-1.6334
-0.598467
-0.629088
-0.984864
-1.2829
-1.05304
-0.641024
-0.671681
-0.99959
-0.816951
-0.53243
-0.302197
-0.670391
-0.548225
-0.676253
0.299525
-1.8464
-1.87936
-2.19387
-1.5758
-0.875789
-1.34894
-3.12932
-2.97432
-2.39876
0.0845481
0.233889
0.723093
-1.72776
-1.68915
-1.87267
-0.170097
-0.0101327
0.146188
-0.769647
-1.78488
-1.61673
-1.02104
-1.7946
-2.35762
-1.80386
-1.00716
-0.446797
-0.69544
-1.23034
-0.205902
1.72966
1.15004
0.10174
-1.15386
-0.929431
-0.930197
3.36641
3.54949
2.67303
1.50364
2.08153
0.385611
1.65235
1.88718
2.58525
